# Supplementary material for: Imidazole propionate is increased in diabetes and associated with dietary patterns and altered microbial ecology
Source: Nat Commun. 2020 Nov 18;11:5881. doi: 10.1038/s41467-020-19589-w (PMC7676231; doi:10.1038/s41467-020-19589-w)
Supplement: Supplementary file 3 — Source Data [file 41467_2020_19589_MOESM3_ESM.xlsx]

## Sheet: 1a, 1b, 1c, Supp 1a,1b,1c
Diabetes status (0, healhty; 1, pre-diabetes; 2, diabetes)	Imidazole propionate (nM)	Age (years)	Ethnicity	Use of insulin (0, no; 1, yes)	Use of metformin (0, no; 1, yes)	Number of anitidiabetics drugs	Creatinine clearance
2	901.195	74	Northern European	1	1	4	77.1558
1	897.861	68	Northern European	0	0	0	45.0473
1	804.109	63	Sub-Saharan African	0	0	0	91.7045
0	722.914	66	Northern European	0	0	0	96.0416
2	680.801	71	Northern European	0	1	2	67.2264
1	626.105	50		0	0	0	78.2417
0	598.056	67	Northern European	0	0	0	55.934
2	590.723	66	Northern European	0	1	2	50.1082
1	581.767	69	Northern European	0	0	0	68.6151
1	564.654	60	Northern European	0	0	0	62.3952
1	540.291	72	Northern European	0	0	0	82.9396
2	534.525	55	Northern European	1	0	2	95.778
2	514.629	67	Northern European	0	1	3	71.2838
2	502.338	71	Northern European	1	1	4	93.6278
2	498.928	56	Northern European	0	1	2	71.6028
2	481.309	70	Northern European	0	0	0	71.5028
2	472.772	48		1	1	4	71.4774
2	465.068	73	Northern European	0	1	2	68.4229
2	453.226	61	Northern European	0	0	1	129.387
2	412.361	74	Northern European	0	1	1	61.2314
1	409.794	57	Northern European	0	0	0	88.6357
2	409.349	73	Northern European	0	1	2	96.0035
2	404.426	53	Northern European	0	1	3	71.3516
0	401.03	74	Northern European	0	0	0	87.1261
2	394.354	67	Northern European	0	1	1	117.297
1	386.985	75	Northern European	0	0	0	88.2917
1	384.823	68	Northern European	0	0	0	78.3606
2	381.447	61	Other, Sub-Saharan African	0	1	1	65.4499
1	371.802	75	Northern European	0	0	0	61.8827
2	370.344	62	Northern European	0	1	3	69.3304
2	366.29	66	Indian	0	1	2	88.3091
2	352.202	72	Northern European	1	1	3	115.924
2	351.609	57	Northern European	1	1	4	97.9665
2	342.327	51	Northern European	0	1	2	71.8967
0	323.443	73	Northern European	0	0	0	65.549
1	318.692	70	Northern European	0	0	0	92.226
2	313.556	66	Northern European	1	0	2	99.5687
0	312.529	73	Northern European	0	0	0	82.9396
1	311.804	64	Northern European	0	0	0	69.688
2	310.482	69	Northern European	0	1	2	76.5043
0	303.768	65	Northern European	0	0	0	79.0927
2	292.217	70	Northern European	0	1	3	116.599
2	290.424	63	Northern European	0	1	2	81.8366
2	283.87	74	Northern European	1	0	1	68.4229
2	282.796	68	Northern European	0	1	2	94.1804
0	279.319	68	Northern European	0	0	0	137.198
2	279.137	58	Northern European	0	1	1	83.2219
1	272.582	70	Northern European	0	0	0	76.0554
2	272.231	64	Southern European	0	1	2	67.3501
1	270.709	71	Northern European	0	0	0	95.0699
2	266.874	65	Northern European	0	1	2	93.624
1	265.696	63	Other	0	0	0	76.7723
1	264.534	70	Northern European	0	0	0	96.8365
2	263.159	61	Northern European	1	0	4	77.2299
2	261.042	60	Northern European	0	1	2	81.4972
1	258.476	65	Northern European	0	0	0	115.895
1	258.011	67	Northern European	0	0	0	83.2726
0	255.052	60	Northern European	0	0	0	75.59
2	251.549	69	Northern European	0	1	2	116.599
2	246.319	69	Northern European	0	0	0	142.337
2	242.237	63	North African	0	1	2	79.718
0	239.568	43	Northern European	0	0	0	82.9615
2	238.981	63	Northern European	0	0	0	79.3459
2	236.545	68	Northern European	0	1	1	87.7675
1	234.482	75	Northern European	0	0	0	93.7477
0	234.414	54	Northern European	0	0	0	102.063
1	230.153	37	Northern European	0	0	0	61.8711
2	229.865	57	Other	0	1	1	48.6337
1	228.346	52	Northern European	0	0	0	87.4019
2	227.302	66	Indian	0	1	2	54.3627
2	226.821	46	Northern European	0	0	0	92.1007
2	222.659	68	Northern European	0	0	0	70.2335
2	222.312	55	Indian	0	1	2	81.5638
0	222.301	75	Northern European	0	0	0	131.691
2	221.233	63	North African	1	1	3	70.1386
2	217.835	68	Northern European	1	1	4	54.0342
1	213.432	69	Northern European	0	0	0	103.25
2	210.831	69	Southern European	1	1	4	54.3843
1	209.074	73	Northern European	0	0	0	76.378
1	206.41	73	Northern European	0	0	0	66.2912
2	201.749	65	Northern European	0	0	0	50.8667
2	199.817	61	Northern European	0	1	3	79.4801
2	198.939	60	Indian	1	1	4	111.448
1	196.514	72	Northern European	0	0	0	97.5227
2	194.722	67	Northern European	0	0	0	113.142
0	192.562	58	Eastern European	0	0	0	100.311
2	191.087	62	Northern European	0	1	2	79.6041
2	191.086	73	Northern European	0	1	2	92.2582
1	190.903	71	Northern European	0	0	0	130.492
2	190.884	62	Northern European	0	1	3	74.1772
2	190.677	47	North African	0	1	3	119.358
2	189.503	62	Northern European	0	1	2	115.44
2	188.547	70	Northern European	0	1	3	64.547
1	188.218	49	North African	0	0	0	111.143
1	186.25	65	Northern European	0	0	0	89.8666
2	183.06	47	Northern European	0	0	2	66.2546
2	182.896	68	Northern European	1	1	4	71.0698
2	181.765	65	Sub-Saharan African	0	1	1	107.936
2	180.892	56	Northern European	0	1	2	88.4954
2	179.091	74	Northern European	0	0	0	79.4253
1	178.48	74	Northern European	0	0	0	67.6641
1	178.118	72	Northern European	0	0	0	89.2795
2	177.107	65	Northern European	1	1	4	67.4434
2	176.542	53		0	1	2	71.3374
2	176.097	66	Northern European	0	1	2	96.3397
1	175.719	58		0	0	0	90.6952
2	173.882	45	Northern European	1	0	3	129.538
2	173.839	67	Northern European	1	1	2	117.656
2	172.207	64	Northern European	0	1	2	78.6967
0	171.82	28	Northern European	0	0	0	142.635
1	170.052	75	Northern European	0	0	0	74.3047
2	168.874	61	North African	0	1	2	99.903
2	167.755	71	Northern European	0	1	2	74.8863
1	166.544	60	Northern European	0	0	0	92.3831
1	165.932	54	Northern European	0	0	0	39.2429
2	163.466	54	Northern European	0	0	0	94.738
2	162.624	60	Northern European	0	1	2	69.8011
0	160.455	69	Northern European	0	0	0	49.205
1	159.026	34		0	0	0	103.672
0	158.43	53	Northern European	0	0	0	34.9697
1	158.374	64	Northern European	0	0	0	81.8366
1	157.888	55	Northern European	0	0	0	76.9371
1	157.764	65	Northern European	0	0	0	73.88
2	157.671	69	Northern European	0	0	0	89.7988
0	157.262	70	Northern European	0	0	0	76.0554
2	157.044	64	Northern European	0	1	2	79.3459
2	156.723	50		0	1	3	92.7414
2	156.205	59	North African	1	0	2	58.5452
1	155.737	61	Northern European	0	0	0	91.0517
2	153.767	56	Northern European	1	1	5	80.6011
0	153.078	38		0	0	0	71.0412
0	149.709	38	Afro-American	0	0	0	110.058
2	149.687	64	Northern European	0	1	2	77.4516
2	149.664	64	Northern European	0	1	3	116.633
1	148.949	59	Northern European	0	0	0	120.782
0	147.26	67		0	0	0	31.6564
0	147.016	69		0	0	0	64.6666
1	146.896	59	Other	0	0	0	80.4096
2	142.219	60	Northern European	1	1	5	101.964
1	141.321	68	Northern European	0	0	0	85.3315
1	140.693	45	Northern European	0	0	0	73.2611
2	140.588	54		0	1	2	114.578
2	140.382	61	Northern European	0	1	3	142.828
2	139.391	70	Northern European	0	1	1	51.921
2	139.196	71	Northern European	1	1	4	74.1711
2	138.918	68	Northern European	0	1	2	61.5999
2	138.577	61	Northern European	0	1	3	67.7927
2	135.196	59	Northern European	0	1	2	80.4096
2	133.858	66	Northern European	0	0	0	37.9354
2	133.678	53	Sub-Saharan African	0	1	2	111.806
1	132.526	71	Northern European	0	0	0	69.8215
1	131.407	70	Northern European	0	0	0	95.348
1	131.309	64	Northern European	0	0	0	60.327
2	130.716	73	Northern European	1	1	4	58.1614
2	129.899	68	Northern European	1	1	3	62.3068
1	128.746	42		0	0	0	1
0	128.335	66	Northern European	0	0	0	64.6041
1	127.636	58	Northern European	0	0	0	23.2272
2	127.619	67	Northern European	0	1	1	49.912
2	126.562	57	Northern European	0	1	2	88.3178
1	126.486	74	Northern European	0	0	0	55.8743
2	126.023	68	North African	0	1	2	87.504
1	125.311	67	Northern European	0	0	0	74.8335
1	125.115	55	Northern European	0	0	0	74.3577
2	125.027	65	Northern European	0	1	1	86.1287
2	124.542	66	Northern European	0	1	2	96.3397
1	124.499	61	Southern European	0	0	0	85.8531
1	123.904	53	Northern European	0	0	0	142.381
0	123.817	64	Northern European	0	0	0	101.81
0	123.59	66	Northern European	0	0	0	56.4768
2	123.333	66	Northern European	0	1	2	104.509
0	122.836	75	Northern European	0	0	0	46.1239
2	122.716	55	North African, Northern European	0	1	3	72.9575
2	121.685	72	Northern European	1	1	4	76.5922
1	121.098	70	Northern European	0	0	0	104.672
2	120.479	66	Northern European	0	1	2	91.9548
2	120.246	59	North African	1	1	4	91.6805
2	119.456	54	Northern European	0	1	1	85.0167
2	119.442	71	Northern European	0	1	2	87.6188
0	119.301	35	Northern European	0	0	0	92.4882
0	118.835	69	Northern European	0	0	0	99.9472
2	118.81	75	East Asian, Other	0	1	1	69.8603
2	118.379	58	North African	1	1	5	79.641
2	116.256	46	Sub-Saharan African	1	1	4	135.796
2	116.07	51	Northern European	0	0	0	84.3042
2	115.283	66	Southern European	0	1	1	65.5254
2	115.098	63	Northern European	1	1	4	95.6519
0	114.912	54	Unknown	0	0	0	84.6947
2	114.629	44	East Asian, Northern European	0	1	2	75.1954
2	114.59	60	Northern European	0	1	2	78.473
0	114.22	71	Northern European	0	0	0	77.0314
2	113.918	55	Northern European	0	1	2	95.778
2	113.854	65	Northern European	1	0	3	56.8307
2	113.761	65	Northern European	0	1	2	39.1262
2	113.15	70	Northern European	0	1	3	77.6669
2	112.931	52	Eastern European	0	1	1	97.3194
0	112.485	61	Northern European	0	0	0	89.0059
2	110.749	52		1	0	2	28.2441
2	110.566	68	Northern European	0	0	0	90.3366
2	110.549	69	Northern European	0	1	2	90.0654
2	110.479	64		0	1	1	110.627
1	110.041	61	Eastern European	0	0	0	84.615
2	109.459	68	Northern European	1	1	4	89.0348
2	108.268	71	Northern European	0	1	2	66.4364
2	108.089	63	Northern European	1	1	4	94.2198
2	107.908	60	Northern European	1	0	2	63.2107
2	107.873	42	Sub-Saharan African	0	1	1	87.8866
1	107.148	69	Northern European	0	0	0	83.6593
1	106.897	69	Northern European	0	0	0	83.6992
1	106.511	39	Northern European	0	0	0	103.854
0	105.581	66	Northern European	0	0	0	85.7282
2	105.115	53	Southern European	0	1	3	57.5182
2	105.102	47	Northern European	0	1	2	101.326
1	104.012	65	Northern European	0	0	0	88.3091
0	103.699	71	Northern European	0	0	0	78.0311
2	103.591	58	Northern European	0	1	2	68.2675
2	103.566	51	Middle Eastern	0	1	1	81.1051
2	103.181	62	Northern European	1	0	2	18.5319
0	102.995	58		0	0	0	65.428
1	102.738	56	Northern European, Sub-Saharan African	0	0	0	139.887
2	102.682	68	Northern European	0	1	2	75.5454
1	102.681	56	Northern European	0	0	0	113.048
0	102.585	42	Northern European	0	0	0	71.5997
2	102.183	64	Northern European	1	1	4	63.2322
2	102.045	59	Northern European	1	1	4	151.38
2	101.829	62	North African	0	1	2	87.9067
2	101.57	71	Northern European	0	1	2	87.6188
2	101.131	65	Northern European	1	0	2	29.5069
1	100.459	63	Northern European	0	0	0	56.1085
2	100.393	67	Northern European	0	0	0	95.9191
2	100.236	71	North African	0	1	3	50.6137
1	99.5894	54	Northern European	0	0	0	79.1647
0	99.3676	69	Northern European	0	0	0	70.2335
1	99.3257	50	Northern European	0	0	0	81.7878
1	98.9616	75	Northern European	0	0	0	48.8246
0	98.4553	60	Northern European	0	0	0	82.6511
2	98.308	64	Northern European	0	1	2	59.3072
2	98.1783	69	Northern European	0	1	2	40.9512
1	97.3027	39	Northern European	0	0	0	90.957
2	97.0913	64	Pakistani/Bangladeshi	0	1	2	70.5001
1	96.9783	69	Northern European	0	0	0	108.925
2	96.6011	42	Northern European	0	0	0	61.3477
0	96.0857	74	Northern European	0	0	0	59.96
1	95.8758	65	Northern European	0	0	0	59.7167
2	95.851	69	Southern European	0	1	3	89.7988
2	94.9995	52	Indian, Sub-Saharan African	1	1	4	110.872
2	94.5906	57		0	0	1	63.0274
2	94.3867	62	Southern European	0	1	3	96.2804
0	94.1238	66	Southern European	0	0	0	80.0052
2	94.0568	41	Northern European	0	0	0	96.9688
1	93.4754	71	Northern European	0	0	0	73.7319
2	93.4612	64	Northern European	0	0	0	89.8666
1	93.1287	63	Northern European	0	0	0	114.937
1	92.8344	58	Northern European	0	0	0	98.9428
2	92.6649	42	Northern European, Southern European, Sub-Saharan African	0	1	2	145.343
1	92.2371	51		0	0	0	68.011
0	92.1453	32	Northern European	0	0	0	80.7358
2	91.8496	60		0	0	0	41.9631
2	91.7655	53	Northern European	0	1	1	70.5687
2	91.4303	71	Northern European	0	1	3	91.9609
2	90.1582	75	Northern European	1	1	4	62.3815
1	89.6183	64		0	0	0	101.81
2	89.5933	57	North African	0	0	0	78.5824
1	89.4792	60	Northern European	0	0	0	111.728
2	89.4238	59	Northern European	1	1	4	135.1
1	89.3362	74	Northern European	0	0	0	68.8826
1	89.3029	54	Northern European	0	0	0	96.1421
0	89.2192	22	Northern European	0	0	0	117.76
2	89.0129	56	Northern European	0	1	2	82.9495
2	88.9872	72	North African	1	1	4	85.5209
1	88.6884	58	Northern European	0	0	0	116.504
0	88.1461	29	Northern European	0	0	0	216.038
2	88.1408	64	Northern European	0	1	2	104.839
2	88.0761	51	Indian, Sub-Saharan African	1	1	3	86.995
2	87.7563	60	Sub-Saharan African	0	0	0	107.697
1	87.5481	22	Northern European	0	0	0	92.0526
2	87.0539	65	Northern European	0	1	3	80.5066
2	86.8558	60	Eastern European	0	0	0	81.4972
2	86.6268	73	Northern European	1	1	3	122.291
1	86.5065	65	Northern European	0	0	0	88.3091
2	86.4215	70	Northern European	0	0	0	74.1608
0	86.402	57	Northern European	0	0	0	77.6081
1	86.0267	66	Northern European	0	0	0	63.1656
1	85.9799	75	Northern European	0	0	0	68.8504
1	85.6724	62	Southern European	0	0	0	79.9774
0	85.5002	48	Northern European	0	0	0	81.0804
2	85.462	65	Middle Eastern	0	1	3	58.962
1	85.317	69	Northern European	0	0	0	66.1178
0	85.1083	55	Northern European	0	0	0	72.4706
1	84.9982	31	Northern European	0	0	0	145.106
0	84.751	58	Northern European	0	0	0	87.8672
0	84.3127	65	Northern European	0	0	0	99.8826
2	83.6252	56	North African	0	1	3	60.5821
2	83.5423	69	Northern European	0	1	1	80.5835
1	83.2703	63	Northern European	0	0	0	103.803
0	82.9012	23	North African	0	0	0	111.62
1	82.8894	53	Northern European	0	0	0	94.7391
0	82.4496	54	Northern European	0	0	0	80.8261
1	81.4737	65	Northern European	0	0	0	74.1129
1	81.3027	71	Northern European	0	0	0	96.2764
2	81.1586	66	Northern European	0	1	1	73.2612
2	80.9456	75	Northern European	1	0	1	37.8788
1	80.9429	71	Northern European	0	0	0	77.6669
2	80.2999	73	Northern European	0	1	2	49.6649
1	80.1614	54	Northern European	0	0	0	94.3792
1	79.3915	66	Northern European	0	0	0	58.1657
0	78.1529	25	Northern European	0	0	0	86.3338
2	78.141	64	East Asian	0	1	2	77.6996
1	78.0724	64	North African	0	0	0	91.4715
2	77.745	42	Northern European	0	0	0	99.8072
2	77.526	62	Northern European	0	0	1	87.1102
1	77.0217	63	Northern European	0	0	0	63.4379
2	77.0169	56	Northern European	0	1	3	111.384
2	76.925	62	Northern European	1	1	4	76.0211
2	76.7186	63	Southern European	0	1	1	73.43
0	76.6163	59	Northern European	0	0	0	83.475
2	76.5307	72	Northern European	1	1	3	91.7001
2	75.8083	62	Northern European	1	1	3	78.5521
2	75.581	65	Northern European	0	1	2	116.261
1	75.3249	68	Eastern European	0	0	0	83.0187
2	75.2943	46	North African	1	0	3	105.614
2	75.2061	55	Northern European	0	1	2	106.359
1	74.7306	68	Northern European	0	0	0	73.9156
1	74.7207	67	Northern European	0	0	0	74.8335
1	74.626	51	Northern European	0	0	0	45.2108
0	74.4077	31	Northern European	0	0	0	102.454
2	74.3032	71	Northern European	0	0	0	46.8122
2	74.0885	67	Northern European	1	0	2	73.6513
1	73.8071	61	Northern European	0	0	0	80.1357
1	73.5386	69	Northern European	0	0	0	71.9248
2	73.3302	60	Northern European	1	1	4	59.1758
2	73.1347	67	Northern European	0	1	3	87.7675
1	73.0646	55	Northern European	0	0	0	127.196
2	73.0395	70	Northern European	0	0	0	92.226
2	72.9411	69		0	1	1	65.3847
2	72.8622	72		0	1	3	59.0692
2	72.8155	52	Sub-Saharan African	0	1	2	85.0655
1	72.8014	55	Northern European	0	0	0	103.782
1	72.3806	65	Northern European	0	0	0	66.4715
1	72.3591	64	Northern European	0	0	0	92.8272
2	72.3125	57	Northern European	0	1	3	88.178
2	72.2341	68	Sub-Saharan African	0	1	1	88.3523
2	72.2314	68	Northern European	0	0	0	86.2737
1	72.1812	61	Northern European, Southern European	0	0	0	67.5604
0	71.8825	38	Northern European	0	0	0	82.3722
0	71.7767	28	Northern European	0	0	0	136.661
1	71.5009	63	Northern European	0	0	0	76.0211
2	71.4695	62	Southern European	0	1	2	79.9774
2	71.0647	65	Northern European	0	0	0	78.4456
2	71.0622	48	Northern European	0	0	0	100.454
2	70.9942	69	Northern European	1	1	4	77.2568
2	70.8606	69	Northern European	0	1	2	106.762
2	70.7461	68	Northern European	0	1	1	88.7674
1	70.733	74	Northern European	0	0	0	47.8365
2	70.5645	48	Afro-American	0	1	1	73.7195
1	70.3807	59	Northern European	0	0	0	78.7412
2	70.241	58	Northern European	1	1	3	161.991
1	70.1807	54	Northern European	0	0	0	85.572
2	70.0789	44	Northern European	0	0	0	104.955
2	70.0599	61	Northern European	0	1	1	67.3341
2	69.9967	67	Northern European	1	1	4	99.2606
2	69.9856	68	Northern European	0	1	1	65.5787
2	69.7176	63	Northern European	0	0	1	61.7385
1	68.8567	30	Sub-Saharan African	0	0	0	102.075
2	68.7108	56	Northern European	0	0	0	82.6466
2	68.5375	74	Northern European	1	0	3	61.3691
1	68.5187	62	Northern European	0	0	0	69.3442
2	68.4168	62	Northern European	0	0	0	60.3016
2	68.2692	62	Northern European	0	1	3	81.0271
1	68.1702	65	Northern European	0	0	0	130.247
0	68.1229	72	Northern European	0	0	0	56.2708
1	68.078	49	Northern European	0	0	0	82.1094
0	67.9663	35	Northern European	0	0	0	132.189
0	67.7645	67	Northern European	0	0	0	96.2123
0	67.7405	35	Northern European	0	0	0	115.39
1	67.3726	64	Northern European	0	0	0	92.8272
2	67.3436	63	Northern European	0	1	2	81.8366
2	66.9836	57	Eastern European, Northern European	0	0	0	99.2989
0	66.9675	44	Northern European	0	0	0	100.311
1	66.7979	61	Northern European	0	0	0	58.5208
2	66.4316	74	Northern European	0	1	2	98.8104
1	66.3189	60	Northern European	0	0	0	77.7543
1	66.2155	33	Northern European	0	0	0	99.2992
1	66.1974	28	Northern European	0	0	0	115.149
1	66.1796	53	Northern European	0	0	0	100.983
0	66.0338	36	Northern European	0	0	0	74.2994
1	65.7991	56	Northern European	0	0	0	74.963
0	65.7904	50	Northern European	0	0	0	92.7414
2	65.6115	74	Northern European	0	0	1	68.8826
2	65.5277	59	Northern European	0	0	0	60.711
2	65.2711	66	Middle Eastern, Northern European	0	0	0	94.4578
0	64.7393	62	Northern European	0	0	0	84.615
1	64.7266	36	Northern European	0	0	0	76.4742
0	64.6095	57	Northern European	0	0	0	87.2807
2	64.4258	70	Northern European	0	1	3	48.6614
2	64.2714	58	Northern European	0	1	2	112.5
1	64.1019	71	Northern European	0	0	0	66.2454
1	63.9302	40	North African	0	0	0	84.6222
1	63.5072	70	Northern European	0	0	0	84.8235
1	63.4451	46	Northern European	0	0	0	103.807
1	63.2549	66	Northern European	0	0	0	75.0654
0	63.1996	53	Northern European	0	0	0	90.7506
2	62.7668	69	Northern European	0	0	1	73.6936
2	62.3031	65	Northern European	0	1	3	60.949
1	62.1888	54	Northern European	0	0	0	131.212
2	62.1436	47	Afro-American, Other	1	1	4	83.4893
1	62.0129	51	Northern European	0	0	0	101.202
0	61.9285	58	Northern European, Southern European	0	0	0	89.9376
1	61.4477	26	Unknown	0	0	0	93.3985
2	61.2064	31	Other	0	1	1	101.774
1	60.9823	61		0	0	0	64.5334
0	60.8521	68	Northern European	0	0	0	98.958
2	60.5184	68	Northern European	0	1	3	78.7281
1	60.0947	62	Northern European	0	0	0	97.4412
2	60.07	56	Sub-Saharan African	1	1	3	88.2786
1	59.9625	59	Northern European	0	0	0	77.7543
1	59.92	72	Northern European	0	0	0	87.7434
2	59.8719	26	Northern European	0	1	2	78.9208
2	59.8553	59	Other	0	1	3	55.2884
1	59.7443	69		0	0	0	66.6307
2	59.6942	55	Northern European	0	1	1	118.206
1	59.5992	49	Northern European	0	0	0	82.1239
1	59.5833	58	East Asian	0	0	0	73.6617
2	59.5527	67		0	1	2	97.7143
2	59.5157	54	Northern European	1	1	3	88.2617
2	59.454	70	Northern European	0	0	0	76.6114
2	59.3841	69	Northern European	0	1	1	68.8356
2	59.3384	63	Other	0	1	1	81.8366
2	59.2261	74	Eastern European	0	1	2	65.3657
2	59.2125	64	Northern European	0	0	1	71.3309
2	59.1386	73	Northern European	0	1	2	67.8235
0	59.1026	62	Northern European	0	0	0	71.4401
2	59.0716	71	Northern European	0	1	2	56.1903
1	59.0396	64	Northern European	0	0	0	74.1129
1	58.8328	64	Northern European	0	0	0	73.9366
1	58.798	64	Northern European	0	0	0	64.9473
1	58.7695	34	Other	0	0	0	72.6635
2	58.7347	50	Northern European	0	0	1	75.5285
2	58.5971	64	Northern European	1	1	3	148.212
1	58.5498	45	Northern European	0	0	0	90.4167
2	58.5363	65	Northern European	0	1	3	79.4636
2	58.2488	57	Northern European	0	0	0	104.274
2	58.2425	59	Northern European	1	1	3	93.021
1	58.1339	49	Northern European	0	0	0	86.3819
2	57.919	28	Northern European, Unknown	0	1	2	94.2375
1	57.8411	47	North African	0	0	0	122.651
1	57.6713	21	Northern European	0	0	0	96.8498
2	57.4405	62	Northern European	0	0	1	81.2242
1	57.4285	69	Northern European	0	0	0	87.504
1	57.3577	41		0	0	0	110.712
2	57.2932	31	Northern European	1	1	3	101.774
1	57.2433	46	Northern European	0	0	0	101.779
2	56.9696	50	Northern European	0	1	2	112.072
2	56.9166	71	Southern European	0	1	1	81.755
2	56.6623	72	Northern European	1	1	5	79.8745
2	56.5737	64	Northern European	1	1	3	59.1508
0	56.4706	54	Northern European	0	0	0	85.572
2	56.4294	58	Indian, Southern European	0	0	0	60.3111
0	56.4254	49	Other	0	0	0	96.663
2	56.3284	56	Other	1	0	2	74.0813
0	56.0386	70	Northern European	0	0	0	73.2612
2	55.8477	53	North African	1	0	3	100.415
2	55.6111	65	Northern European	0	1	2	83.7944
2	55.3607	54	Northern European	1	1	4	82.5648
0	55.3533	37	Northern European	0	0	0	79.5123
1	55.3059	58	Northern European	0	0	0	69.2657
2	55.2336	61	North African	0	1	1	93.7512
0	55.1116	70	Northern European	0	0	0	55.9695
2	55.053	65		0	0	0	58.3462
2	54.9742	49	Southern European	1	1	4	107.139
1	54.9552	45	Northern European	0	0	0	98.3867
1	54.831	60	Northern European	0	0	0	65.6624
0	54.8113	58	Northern European	0	0	0	90.3756
2	54.5573	69	Northern European	0	0	0	88.7674
0	54.0272	58	Northern European	0	0	0	49.8801
2	53.978	61	Northern European	0	1	1	68.5482
2	53.8729	69	Northern European	0	1	1	103.36
2	53.7498	56	Northern European	0	0	0	72.206
2	53.7405	63	Northern European	1	0	1	70.5001
1	53.6426	61	Northern European	0	0	0	82.6511
1	53.622	75		0	0	0	62.8895
2	53.5964	56	Sub-Saharan African	1	0	2	95.491
1	53.5101	47	Middle Eastern	0	0	0	103.528
1	53.4094	70	Northern European	0	0	0	78.0311
2	53.4049	60	Northern European	0	1	2	55.6142
2	53.2918	72		0	1	1	62.575
0	53.024	56	Northern European	0	0	0	66.0127
0	53.0219	34		0	0	0	104.303
1	52.7128	66	Northern European	0	0	0	66.1822
2	52.4716	56		0	1	1	84.0718
1	52.4061	53	Unknown	0	0	0	52.5472
1	52.3316	59		0	0	0	63.936
2	52.2796	71	Northern European	0	0	1	122.992
1	52.2193	51	Afro-American, East Asian, Indian	0	0	0	96.0913
2	52.0423	56	Eastern European, Northern European	0	1	1	101.399
2	51.9151	72	Northern European	0	1	2	85.5209
2	51.7336	65	Northern European	0	1	2	75.5327
1	51.5407	23	Northern European	0	0	0	89.8046
2	51.5021	33	North African, Northern European	1	1	4	137.535
0	51.4202	53	Northern European	0	0	0	91.2758
0	51.359	36	North African	0	0	0	73.7967
1	51.2746	63	Northern European	0	0	0	76.9754
1	51.2227	56	Northern European	0	0	0	101.683
1	51.1192	56	Northern European	0	0	0	91.3552
1	51.099	44	Northern European	0	0	0	87.1994
2	50.8531	66	Northern European	1	1	4	47.2076
2	50.7971	66	Northern European	0	0	1	79.2139
2	50.6058	75	Northern European	1	1	4	84.5746
2	50.4748	62	Northern European	0	0	0	37.0074
2	50.4326	71	Northern European	1	0	2	42.2741
2	50.3522	66	Northern European	0	1	3	105.93
0	50.276	66	Northern European	0	0	0	81.319
2	50.2312	66	Northern European	0	1	1	82.4112
0	50.0307	74	Northern European	0	0	0	59.96
2	49.6348	60	Unknown	0	1	2	86.361
2	49.5388	48	Northern European	0	1	1	70.3834
2	49.4804	68	Northern European	0	1	2	81.9057
1	49.4023	69	Northern European	0	0	0	77.2568
2	49.3884	50	Northern European	0	1	2	90.927
2	49.3879	63	Northern European	0	1	2	92.8272
2	49.2515	53	Northern European	0	0	2	73.8781
2	49.2507	60	Northern European	0	1	1	87.7017
1	49.2497	72	Northern European	0	0	0	54.0697
0	49.1466	49	Northern European	0	0	0	78.2417
2	49.0457	75	Northern European	0	1	3	91.7534
2	48.8831	68	Northern European	0	1	3	95.631
0	48.8352	47	Northern European	0	0	0	97.0781
2	48.737	54	Northern European	0	0	0	95.778
2	48.6843	66	Northern European	1	1	3	62.4973
1	48.4364	54	Middle Eastern	0	0	0	83.6484
2	48.3776	72	Northern European	0	1	2	86.7404
0	48.2041	70	Northern European	0	0	0	73.2612
2	48.0532	62	Northern European	0	1	2	102.479
2	48.031	70	Northern European	0	0	1	89.7988
0	48.0218	31	Northern European	0	0	0	93.8106
1	47.801	39	Northern European	0	0	0	86.4736
2	47.7334	70	Northern European	0	1	2	71.8527
2	47.6595	71	Northern European	0	1	2	94.7966
2	47.6537	69	Northern European	0	0	0	64.6666
1	47.495	29	Northern European, Sub-Saharan African	0	0	0	135.604
2	47.4946	55	Northern European, Sub-Saharan African	0	1	3	101.79
2	47.4134	59	Northern European	1	1	4	80.4096
0	47.3576	48	Northern European	0	0	0	96.663
0	47.2952	34	Northern European	0	0	0	104.302
2	47.2752	53	Northern European	0	0	1	75.0474
0	47.0981	54	Unknown	0	0	0	90.9301
1	47.0208	62	Northern European	0	0	0	94.8389
2	47.0124	66	Northern European	0	1	1	104.621
2	47.0019	60	Northern European	0	1	1	87.403
1	46.9204	73	Northern European	0	0	0	111.189
2	46.8396	50	Northern European	0	1	3	148.712
1	46.7526	57	Northern European	0	0	0	68.2675
2	46.6918	56	Northern European	0	1	2	63.8838
1	46.538	48	Northern European	0	0	0	69.6849
1	46.5173	56	North African, Southern European	0	0	0	58.9637
1	46.3686	54	Northern European, Southern European	0	0	0	79.2127
2	46.3541	59	Northern European	1	0	2	122.607
2	46.3233	72	Northern European	0	1	2	56.993
2	46.2694	69	North African	1	1	4	57.075
1	46.2034	60	Northern European	0	0	0	85.8531
2	45.8265	52	North African	0	0	0	97.3194
2	45.6316	69	Sub-Saharan African	1	1	3	106.635
2	45.6147	69	North African, Southern European	0	0	0	72.5837
2	45.2829	63	Northern European	1	1	5	151.571
0	45.2731	35	North African	0	0	0	118.63
2	45.2672	63	Afro-American	0	1	1	142.513
2	45.0529	58	Northern European	0	1	2	82.06
0	45.0104	61	Northern European	0	0	0	102.823
0	44.9728	76	Northern European	0	0	0	90.9434
2	44.9646	62	Eastern European, Northern European	0	1	1	82.3525
1	44.9437	43		0	0	0	92.2999
0	44.9402	18	Northern European	0	0	0	104.151
1	44.8929	28	Northern European	0	0	0	85.5924
1	44.7276	51	Northern European	0	0	0	92.7663
1	44.665	69	Northern European	0	0	0	100.244
1	44.5842	59	Northern European	0	0	0	83.2219
0	44.5814	35	Northern European	0	0	0	1
2	44.5601	51	Northern European	1	1	4	131.687
2	44.434	66	Northern European	0	1	2	80.0052
1	44.3973	55	Northern European	0	0	0	87.9275
2	44.3954	48	Sub-Saharan African	0	0	0	129.647
0	44.225	35	Northern European	0	0	0	92.4882
0	44.2171	49	Northern European	0	0	0	71.4252
1	44.1883	64	Northern European	0	0	0	96.8152
2	43.9846	65	Northern European	0	1	1	81.5663
0	43.9365	41	Unknown	0	0	0	114.88
2	43.8135	66	Northern European	1	1	5	82.1562
2	43.6319	65	Northern European	0	1	3	82.4112
1	43.5433	51	Northern European	0	0	0	89.0902
2	43.5255	54	Northern European	0	0	1	143.339
2	43.4633	51	North African	0	1	1	91.8304
1	43.4488	60	Northern European	0	0	0	106.221
1	43.3741	63	Northern European	0	0	0	65.9424
0	43.3471	33	Northern European	0	0	0	100.491
1	43.3235	36	Northern European	0	0	0	98.7261
2	43.2815	57	Northern European	0	0	0	97.6152
2	43.2744	40	Northern European	0	0	0	114.046
0	43.2624	56	Northern European	0	0	0	82.9495
0	43.2537	25	Northern European	0	0	0	88.2973
2	43.2296	71	Northern European	0	0	0	74.1711
2	43.129	58	Northern European	0	1	2	65.5442
2	42.9015	65	Other, Sub-Saharan African	0	0	1	80.0804
1	42.874	56	Northern European	0	0	0	50.0597
0	42.8723	56	Northern European, Southern European	0	0	0	90.2613
1	42.7739	67	Northern European	0	0	0	72.1414
2	42.7433	68	Northern European	1	0	2	98.6609
1	42.4609	49	Northern European	0	0	0	98.5245
0	42.443	24	Unknown	0	0	0	99.0957
1	42.4061	49	Southern European	0	0	0	90.0551
1	42.4004	54	Northern European	0	0	0	61.8321
2	42.155	62	Sub-Saharan African	0	1	2	71.9952
0	42.1519	68	Northern European	0	0	0	95.047
2	42.1386	70	Northern European	0	1	2	52.244
2	42.0779	52	Eastern European	0	1	1	107.175
2	42.0349	57	Northern European	0	0	0	84.9426
2	41.8294	57	North African	0	1	1	73.2869
1	41.8268	64	Northern European	0	0	0	71.8369
2	41.6502	29	Northern European	1	0	3	135.656
0	41.5459	58	Northern European	0	0	0	83.7702
1	41.5397	63	Northern European	0	0	0	69.9139
0	41.4522	43	Eastern European	0	0	0	85.7426
0	41.3385	70	Northern European	0	0	0	86.9906
1	41.2845	60	Northern European	0	0	0	91.3629
1	41.2623	50	Northern European	0	0	0	105.447
0	41.2459	72	Northern European	0	0	0	73.7481
2	41.1865	35	Northern European	0	1	2	124.642
0	41.0724	65	Northern European	0	0	0	53.8592
2	41.0635	58	Northern European	1	1	5	53.4879
2	41.025	68	Northern European	0	0	1	105.29
2	40.9792	51	Northern European	0	1	2	93.7057
1	40.8739	65	Northern European	0	0	0	104.839
1	40.8649	67	Northern European	0	0	0	75.773
0	40.8317	64	Northern European	0	0	0	86.4045
2	40.7915	70		0	1	2	76.3879
2	40.6799	60	Northern European	0	0	0	77.7543
2	40.6213	73	Northern European	0	1	3	63.2355
1	40.582	68	Northern European	0	0	0	83.0187
2	40.5373	69	Northern European	0	0	0	72.9897
2	40.5053	64	North African	0	1	1	72.0669
1	40.4886	48	Northern European	0	0	0	100.884
1	40.3866	63	Northern European	0	0	0	82.0855
1	40.3606	56	Northern European	0	0	0	115.288
0	40.2525	56	Northern European	0	0	0	103.003
1	40.2108	66		0	0	0	94.7529
2	40.0605	56	North African	0	0	0	76.4283
1	40.0492	53	Northern European	0	0	0	84.7589
2	40.0012	75	Northern European	1	1	3	77.8879
2	39.9141	57	Northern European	0	1	2	58.099
1	39.7418	36	Northern European	0	0	0	103.064
1	39.7298	69	Other	0	0	0	62.7839
2	39.7297	57	Northern European	0	1	2	120.197
1	39.6672	52	Eastern European, Northern European	0	0	0	86.5707
1	39.6561	59	Northern European	0	0	0	86.6612
1	39.6131	47	Northern European	0	0	0	79.4316
2	39.5758	68	North African	0	1	1	64.1529
0	39.5744	66		0	0	0	56.3955
2	39.4886	75	Northern European	0	0	0	112.884
2	39.4681	59	Northern European	0	1	1	89.3101
1	39.3989	57	Northern European	0	0	0	63.2753
0	39.3596	70	Northern European	0	0	0	81.1807
0	39.2689	28	Northern European	0	0	0	80.611
1	39.1591	50	Northern European	0	0	0	64.4942
2	39.1545	29	Sub-Saharan African	0	1	1	102.236
0	39.1544	59	Northern European	0	0	0	100.311
0	39.14	22	Northern European	0	0	0	75.8939
2	39.1346	74	Northern European	0	1	2	91.1915
2	39.0801	56	North African	0	1	2	111.792
1	38.9394	54	Northern European	0	0	0	110.754
1	38.8916	61	Northern European	0	0	0	121.816
2	38.8609	54	Sub-Saharan African	0	1	3	74.7928
2	38.8471	64	Northern European	0	1	1	125.25
0	38.8226	66	Middle Eastern	0	0	0	88.0359
2	38.7833	31	East Asian	0	1	1	117.37
1	38.7832	55	Northern European	0	0	0	74.4746
2	38.7611	54	Sub-Saharan African	0	1	1	114.634
0	38.6908	31	Unknown	0	0	0	68.7656
2	38.6059	67	Northern European	0	1	2	91.6745
0	38.5248	49	Northern European	0	0	0	69.3939
2	38.4024	52	Northern European	0	1	4	77.8181
0	38.3456	54	Northern European	0	0	0	93.0201
2	38.2528	60	Northern European	0	1	2	68.7825
2	38.2272	59	Northern European	0	1	2	70.8483
1	38.1878	66	Northern European	0	0	0	99.5687
0	38.1865	66	Northern European	0	0	0	135.204
1	38.1666	61	East Asian	0	0	0	86.0668
1	38.1321	56	Northern European	0	0	0	73.033
0	38.047	60	Northern European	0	0	0	71.9252
1	37.904	65	Northern European	0	0	0	77.8014
1	37.8889	58	Northern European	0	0	0	70.0577
0	37.8652	32	Northern European	0	0	0	97.7811
1	37.7431	59	Southern European	0	0	0	73.4021
0	37.7365	73	Northern European	0	0	0	76.5922
2	37.7152	68	Northern European	0	0	0	86.5335
2	37.6996	60	Northern European	0	0	0	58.426
2	37.6753	63	Northern European	0	1	3	82.1028
2	37.6342	62	Northern European	0	1	3	62.5774
2	37.6196	22	Sub-Saharan African	0	1	1	135.762
2	37.4772	69	Southern European	0	1	3	98.6609
0	37.4449	52	Northern European	0	0	0	88.3837
2	37.4162	72	Northern European	0	0	2	77.4436
1	37.2695	73		0	0	0	66.2912
1	37.1631	50	Northern European	0	0	0	86.9194
1	37.152	75	Northern European	0	0	0	54.5012
1	37.1212	66	Northern European	0	0	0	109.588
1	37.0897	67	Northern European	0	0	0	91.9548
2	37.0687	75	Northern European	0	1	1	43.9285
1	37.0678	62	Northern European	0	0	0	85.4958
2	37.0319	70	Northern European	0	1	2	64.547
2	36.9975	73	Northern European	1	0	2	68.4229
2	36.9807	61	Northern European	0	1	2	102.823
1	36.9761	63	Northern European	0	0	0	89.1603
2	36.9267	66	Northern European	0	1	2	68.244
2	36.8975	71	Northern European	0	1	1	107.337
0	36.8568	41	North African	0	0	0	118.661
1	36.8387	67	Northern European	0	0	0	87.7675
1	36.8359	59	Sub-Saharan African	0	0	0	119.299
2	36.7541	52	Northern European	0	1	1	92.7663
2	36.7467	64	Northern European	1	1	4	82.9357
1	36.7334	66	Eastern European	0	0	0	77.2082
2	36.7306	49	Northern European	0	1	2	91.4532
1	36.7197	66	Northern European	0	0	0	82.7373
2	36.6608	61	Northern European	0	1	2	99.6232
2	36.6524	60	Northern European	0	0	0	69.5634
1	36.6306	65	Northern European	0	0	0	76.2868
0	36.5256	63	Northern European	0	0	0	84.3362
0	36.3933	26	Northern European	0	0	0	99.9607
2	36.391	67	Northern European	0	1	2	67.2347
0	36.3866	25	Northern European	0	0	0	81.3718
1	36.3799	54	Northern European	0	0	0	61.8321
2	36.3074	40	North African	0	1	1	138.925
1	36.2287	40	Northern European	0	0	0	87.0107
1	36.2043	66	Northern European	0	0	0	119.848
2	36.1004	54	Northern European	0	1	2	91.2758
0	35.9683	75		0	0	0	66.6773
0	35.8997	64	Northern European	0	0	0	69.688
2	35.7855	61	Northern European	1	1	4	99.2895
0	35.6967	70	Northern European	0	0	0	58.6402
2	35.6471	65	Northern European	0	1	3	73.469
0	35.6058	70	Northern European	0	0	0	96.8365
2	35.5664	47	Northern European	0	1	2	68.3387
1	35.5057	70	Northern European	0	0	0	72.5837
1	35.4772	60	Northern European	0	0	0	67.4962
2	35.431	55	Northern European	0	1	1	90.0708
0	35.428	72	Northern European	0	0	0	79.648
1	35.4073	37	Northern European	0	0	0	91.682
2	35.3651	59		1	0	2	106.698
2	35.3454	57	Northern European	0	1	2	84.9426
2	35.2906	58	Northern European	1	0	2	88.0066
2	35.2414	62	Northern European	0	0	0	50.916
1	35.2222	65	Northern European	0	0	0	83.531
1	35.1698	60	Northern European	0	0	0	72.2871
1	35.1158	58	Northern European	0	0	0	67.2239
2	35.0957	68	Northern European	1	0	1	82.7694
2	35.0497	63	Northern European	0	0	0	72.1802
1	35.0389	65	Northern European	0	0	0	93.624
1	34.9965	43	Other	0	0	0	75.9089
2	34.9104	64	Northern European	0	1	2	65.7319
1	34.8993	68	Northern European, Unknown	0	0	0	71.1719
1	34.8656	60	Indian	0	0	0	77.7543
2	34.8522	54	Unknown	0	1	2	84.7589
1	34.7565	48	Sub-Saharan African	0	0	0	92.5447
1	34.7321	68	Northern European	0	0	0	77.4861
1	34.7044	62	Northern European	0	0	0	97.4412
2	34.692	68	North African	0	1	1	85.3315
2	34.5894	54	Northern European	0	0	0	101.777
1	34.542	57	Northern European	0	0	0	97.3593
1	34.5029	70	Northern European	0	0	0	114.165
1	34.4939	52	North African	0	0	0	98.835
0	34.4847	54	Other	0	0	0	69.2833
1	34.4736	59	Northern European	0	0	0	87.5628
1	34.4386	69	Northern European	0	0	0	103.556
2	34.4333	62	Northern European	0	0	0	89.1603
1	34.3512	54	Northern European	0	0	0	74.3577
2	34.3496	58	Northern European	0	0	1	90.6952
1	34.3117	46	Indian	0	0	0	128.961
1	34.1149	55	North African, Northern European	0	0	0	75.3706
0	34.0969	66	Northern European	0	0	0	104.509
0	34.0647	48	Northern European	0	0	0	78.9064
1	34.051	42	Northern European	0	0	0	119.994
2	34.0031	70	Northern European	0	1	2	101.573
0	33.9829	22	Northern European	0	0	0	129.317
0	33.8808	60	Northern European	0	0	0	68.5482
2	33.8654	69	Northern European	0	1	2	80.8226
0	33.8501	42	Northern European	0	0	0	83.7675
2	33.6993	71	Northern European	1	1	4	83.1754
0	33.6652	58	Northern European	0	0	0	86.7517
0	33.4802	63	Northern European	0	0	0	96.9529
1	33.4743	50	Northern European	0	0	0	79.7406
2	33.4121	71	Northern European	0	0	0	94.7966
1	33.3943	61	North African, Northern European	0	0	0	98.0919
0	33.3287	44	Northern European	0	0	0	87.1994
1	33.2393	62	Northern European	0	0	0	95.3683
2	33.2108	50	Northern European	0	1	2	67.549
1	33.1674	59	Northern European	0	0	0	76.112
0	33.1665	32	Northern European	0	0	0	96.4545
1	33.093	58	Northern European	0	0	0	60.3648
1	33.0348	48	North African	0	0	0	68.8532
1	33.0096	51	Northern European	0	0	0	74.4573
1	32.9063	59	Northern European	0	0	0	37.1913
1	32.9003	51	Northern European, Southern European	0	0	0	84.57
2	32.8722	64	Sub-Saharan African	1	1	3	91.1154
2	32.8394	66	Northern European	1	0	2	84.6797
1	32.8102	70	Northern European	0	0	0	65.3847
1	32.7818	55	Northern European	0	0	0	84.4379
1	32.6888	74	Northern European	0	0	0	71.7581
0	32.6736	64	Northern European	0	0	0	74.1129
2	32.637	64	Northern European	1	1	4	79.718
0	32.6265	27	Northern European	0	0	0	136.066
1	32.5864	47	East Asian	0	0	0	98.9468
1	32.5143	55	Northern European	0	0	0	81.5638
2	32.4047	64	Northern European	0	1	2	77.4516
2	32.3893	50	Northern European	0	1	2	84.9176
2	32.34	63	Northern European	1	1	4	101.81
0	32.2617	51	Northern European	0	0	0	120.068
1	32.1538	68	Northern European	0	0	0	90.0654
0	32.1493	60	Southern European	0	0	0	74.6726
2	32.0689	62	Northern European	0	0	0	1
0	32.0363	65	Northern European	0	0	0	63.7067
1	32.0078	65	Northern European	0	0	0	81.319
0	31.961	66	Northern European	0	0	0	70.8798
0	31.9468	66	Northern European	0	0	0	139.388
2	31.911	71	Northern European	1	1	4	86.2638
0	31.9069	26	Northern European	0	0	0	116.241
1	31.8742	52	Northern European	0	0	0	98.3494
0	31.8662	51	Northern European	0	0	0	78.8541
1	31.7825	62	Northern European	0	0	0	91.7702
2	31.7723	57	Northern European	1	1	4	88.4954
0	31.7285	40	Northern European	0	0	0	79.1528
1	31.7065	51	Northern European	0	0	0	61.7433
0	31.6375	71	Northern European	0	0	0	104.672
2	31.6075	53	Northern European	1	1	4	87.0645
2	31.593	66	Sub-Saharan African	0	1	2	101.892
2	31.5808	56	Northern European	1	1	4	77.6546
1	31.5682	65	Northern European	0	0	0	87.0675
1	31.505	57	Northern European	0	0	0	104.274
1	31.4968	65	Northern European	0	0	0	64.2474
2	31.4947	64	Northern European	1	1	4	83.5224
1	31.4938	72	Northern European	0	0	0	68.0415
1	31.4594	70	Northern European	0	0	0	73.2612
2	31.3839	38	North African	0	1	1	130.509
2	31.3771	64	Sub-Saharan African	0	1	1	68.1043
1	31.3526	66	Northern European	0	0	0	70.0542
2	31.3386	54		0	1	3	77.9444
1	31.3253	71	North African	0	0	0	66.4797
2	31.3039	65	Northern European	0	1	4	116.261
2	31.2619	65	Northern European	0	0	0	74.3717
1	31.1913	47	Northern European	0	0	0	87.2316
0	31.1235	33	Northern European	0	0	0	120.055
2	31.0938	63	Other	0	1	2	67.3501
0	31.0385	64	Northern European	0	0	0	79.0927
0	30.9839	56	Eastern European	0	0	0	87.383
1	30.9574	50	Unknown	0	0	0	61.1818
0	30.9557	56	Northern European	0	0	0	75.0904
1	30.9194	68	Northern European	0	0	0	74.6088
1	30.9095	54	Northern European	0	0	0	104.169
2	30.8946	42	Northern European	0	0	1	84.7344
1	30.8799	76	Eastern European	0	0	0	80.6179
0	30.8478	39	North African	0	0	0	86.7435
1	30.8419	54	Northern European	0	0	0	134.818
1	30.7902	27	Northern European	0	0	0	94.6795
1	30.7823	40	Northern European	0	0	0	97.1399
1	30.6966	52	Northern European	0	0	0	120.109
1	30.6513	69	Northern European	0	0	0	81.9941
2	30.6001	66	Northern European	0	0	0	100.853
2	30.5872	66	Northern European	0	1	2	81.5663
2	30.5525	65	Northern European	0	1	2	86.2654
2	30.5015	62	Eastern European	0	1	1	75.7889
2	30.4659	40	Sub-Saharan African	0	1	1	94.174
2	30.3698	51	Northern European	0	1	1	115.256
1	30.3431	55		0	0	0	81.8681
2	30.3076	67	Northern European	0	0	0	79.7614
2	30.2995	31	Northern European	0	1	2	132.882
1	30.2941	65	Northern European	0	0	0	85.8581
2	30.2931	70	Northern European	0	1	2	71.7119
2	30.2563	65	Northern European	0	0	0	88.3091
0	30.2218	72	Northern European	0	0	0	68.0415
1	30.1995	39	Northern European	0	0	0	109.302
2	30.1649	63	Unknown	1	1	4	65.9424
1	30.1585	49	Northern European	0	0	0	100.454
1	30.1446	53	Sub-Saharan African	0	0	0	82.6396
2	30.1303	64	Northern European	0	0	0	77.7902
2	30.0675	53	Northern European	0	1	2	76.5769
1	29.9876	33	Northern European	0	0	0	112.478
2	29.9669	70	Northern European	1	1	4	81.4181
2	29.9533	62	Northern European	0	1	1	115.822
1	29.9527	64	Northern European	0	0	0	72.9583
2	29.8343	70	Northern European	0	1	2	77.0314
2	29.81	66	Northern European	1	1	4	120.22
1	29.7973	44	Northern European	0	0	0	95.5886
2	29.7836	62	Northern European	0	1	4	128.529
1	29.7581	68	Northern European	0	0	0	83.9076
1	29.725	62	Northern European	0	0	0	90.3609
0	29.6744	69	Northern European	0	0	0	88.5047
1	29.5378	61	Northern European	0	0	0	89.7558
0	29.518	47	Northern European	0	0	0	101.326
1	29.5005	66	Northern European	0	0	0	88.0359
0	29.4518	42	Northern European	0	0	0	114.88
2	29.4414	39	North African	1	0	2	121.218
1	29.4407	28	Northern European	0	0	0	98.501
2	29.4227	50	Northern European	0	1	3	105.015
2	29.2828	56	Northern European	0	0	1	77.3711
2	29.2664	65	Northern European	0	1	2	92.6435
0	29.1473	71	Northern European	0	0	0	87.9929
2	29.1382	51	Northern European	0	1	3	94.0831
0	29.1343	62	Northern European, Southern European	0	0	0	96.2804
1	29.1111	59	North African	0	0	0	102.669
2	29.0643	59	Northern European	0	1	2	100.244
1	29.0598	52	Northern European	0	0	0	53.3579
2	29.0485	47	Northern European	0	1	2	93.9385
1	29.0384	32	North African, Northern European	0	0	0	74.0389
1	28.9931	61	Northern European	0	0	0	55.8999
2	28.9608	74	Northern European	0	1	2	80.4921
2	28.9564	60	Unknown	0	1	1	85.8531
1	28.94	70	Northern European	0	0	0	65.6705
0	28.9014	66	Other	0	0	0	82.7373
2	28.8788	48	Northern European	0	1	2	100.884
0	28.8088	55	Northern European	0	0	0	69.0209
0	28.7933	31		0	0	0	95.1389
1	28.7428	51		0	0	0	61.7433
0	28.7423	53	Northern European	0	0	0	83.9725
1	28.7413	51	Northern European	0	0	0	109.784
1	28.7128	68	Unknown	0	0	0	49.205
0	28.7021	27	Northern European	0	0	0	116.241
2	28.6515	52	Northern European	0	1	2	80.0886
0	28.6401	53	Northern European	0	0	0	123.49
0	28.5866	67	Northern European	0	0	0	93.0498
0	28.5607	46	Unknown	0	0	0	83.184
1	28.5481	69	Sub-Saharan African	0	0	0	92.2962
1	28.546	57	Northern European	0	0	0	110.186
1	28.4973	70	Northern European	0	0	0	88.2466
2	28.495	55	Indian, Sub-Saharan African	0	0	0	115.965
1	28.4896	25	Northern European	0	0	0	101.598
1	28.4776	46	Northern European	0	0	0	69.3013
0	28.4693	54	Northern European	0	0	0	83.5756
1	28.4095	63	Northern European	0	0	0	85.2186
2	28.3966	71	Northern European	0	1	2	84.3329
1	28.3798	58	Northern European	0	0	0	70.0438
1	28.3503	42	North African	0	0	0	92.2999
1	28.2922	57	Northern European	0	0	0	69.2657
1	28.2818	44	Northern European	0	0	0	119.546
2	28.231	62	Northern European	1	0	2	102.479
1	28.1895	66	Northern European	0	0	0	82.7373
2	28.1596	57	Northern European	0	0	0	69.2657
0	28.1465	65	Northern European	0	0	0	89.8666
2	28.1343	65	Northern European	1	1	3	93.9191
2	28.1255	52	East Asian, North African, Southern European	1	0	2	109.901
1	28.1063	67	Northern European	0	0	0	71.2838
1	28.0728	72	Northern European	0	0	0	94.5278
1	28.0683	55	Middle Eastern, Sub-Saharan African	0	0	0	102.481
0	28.043	57	Northern European	0	0	0	76.3812
2	28.0214	61	Sub-Saharan African	0	1	2	89.4437
2	27.9135	52	North African	0	0	0	99.4515
2	27.8441	61	Northern European	1	1	5	92.0725
1	27.8378	61	Northern European	0	0	0	78.473
2	27.8016	55	Unknown	0	1	2	117.767
1	27.7761	47	Northern European	0	0	0	77.6772
1	27.7642	65	Northern European	0	0	0	99.8826
2	27.7079	59	North African	0	0	0	93.02
0	27.7061	62	Northern European	0	0	0	61.9813
1	27.6541	46	Northern European	0	0	0	96.0977
2	27.6492	70	Northern European	0	1	1	92.4958
1	27.6021	55	Northern European	0	0	0	71.6935
1	27.5661	59		0	0	0	87.5628
2	27.5046	45	Northern European	0	0	0	86.4736
0	27.4659	65	Northern European	0	0	0	106.902
0	27.4564	50	Northern European	0	0	0	72.1863
1	27.4539	67	Northern European	0	0	0	74.8331
1	27.4316	67	Northern European	0	0	0	59.3639
2	27.3975	76	Northern European	0	1	2	76.5867
0	27.3775	22	Southern European	0	0	0	94.4171
1	27.373	28	Northern European	0	0	0	87.6547
1	27.3695	53	Northern European	0	0	0	87.0645
2	27.3671	60	Northern European	0	1	3	119.954
1	27.3667	71	Northern European	0	0	0	53.7172
1	27.2822	57	Northern European	0	0	0	55.484
1	27.2759	70		0	0	0	79.2175
2	27.2646	45	Northern European	0	1	2	132.595
2	27.2245	66	North African	0	1	2	117.656
0	27.212	65	Northern European	0	0	0	104.621
0	27.2079	51	Northern European	0	0	0	85.7675
0	27.1635	40	Northern European	0	0	0	69.9245
0	27.1629	45	Northern European	0	0	0	90.4167
2	27.1527	47		0	1	2	117.92
2	27.1143	53	Northern European	0	1	2	112.636
1	27.0394	46	Northern European	0	0	0	101.958
2	27.0309	62	North African	0	1	2	68.0935
1	27.0196	65	Northern European	0	0	0	63.7067
2	27.0178	57	Northern European	1	1	4	73.8108
1	26.9553	54	Northern European	0	0	0	94.3803
2	26.8535	75	Eastern European, Northern European	1	1	3	88.5326
1	26.8111	39	Northern European	0	0	0	110.448
1	26.8066	40	Northern European	0	0	0	87.0107
2	26.8056	33	Northern European	0	1	2	140.917
0	26.7899	61	Sub-Saharan African	0	0	0	49.1335
0	26.7645	65	Northern European	0	0	0	82.671
2	26.7583	73	North African	0	1	1	56.584
0	26.7274	45	Northern European	0	0	0	92.9355
2	26.7262	69	Northern European	0	1	2	95.1788
2	26.6917	62	Northern European	1	1	4	86.9722
1	26.6907	60	Northern European	0	0	0	80.7867
2	26.6823	64	Northern European	1	1	3	83.5224
0	26.6677	48		0	0	0	109.807
2	26.5976	42	Northern European	0	0	2	109.621
0	26.5955	61	Northern European	0	0	0	77.2767
1	26.5929	58	Northern European	0	0	0	75.6088
0	26.5738	67	Northern European	0	0	0	143.19
1	26.563	74	Northern European	0	0	0	69.0383
2	26.5264	60	Northern European	0	1	3	71.9252
2	26.5095	65	Northern European	0	1	3	90.893
2	26.4929	62	Northern European	0	0	0	91.7702
2	26.4665	68	Northern European	0	1	3	75.5454
2	26.4384	64	Northern European	0	1	2	92.531
0	26.3557	35	Northern European	0	0	0	74.7379
0	26.3548	57	Northern European	0	0	0	99.1187
2	26.2977	43	Northern European	1	1	5	97.0082
1	26.2774	69	Northern European	0	0	0	75.3219
2	26.2712	71	Northern European	1	1	4	58.6402
2	26.2564	61	Northern European	1	1	3	76.2724
1	26.233	48	Northern European	0	0	0	89.2141
1	26.2272	51	Northern European	0	0	0	76.2502
0	26.223	42	Northern European	0	0	0	90.4925
1	26.1923	38	Unknown	0	0	0	99.0107
2	26.1713	52	Northern European	0	1	1	72.6882
2	26.1393	66	Northern European	0	1	2	53.8571
2	26.129	36	Northern European	0	1	1	142.743
1	26.1083	67	Northern European	0	0	0	91.9548
0	26.0452	25	Northern European	0	0	0	94.9382
0	26.0161	60	Northern European	0	0	0	84.8994
2	25.9979	64	Northern European	0	1	2	114.199
1	25.9934	35	Northern European	0	0	0	79.2359
1	25.8095	69	Northern European	0	0	0	97.1084
0	25.8031	48	Northern European	0	0	0	95.2723
2	25.7469	74	Eastern European	0	1	1	82.7077
1	25.6166	70	Northern European	0	0	0	87.245
0	25.6086	69	Northern European	0	0	0	73.2064
1	25.6026	50	Northern European	0	0	0	67.4678
0	25.5596	51	Northern European	0	0	0	76.7076
0	25.5466	61	Northern European	0	0	0	81.5682
0	25.509	49	Northern European	0	0	0	83.499
1	25.4877	65	Northern European	0	0	0	81.8235
2	25.4591	45	Northern European	0	0	2	76.3384
0	25.447	40	Northern European	0	0	0	83.2674
1	25.4323	49	Northern European	0	0	0	77.3459
1	25.4201	47	Northern European	0	0	0	75.7021
0	25.3988	44	Southern European	0	0	0	93.5184
2	25.3652	57	Northern European	0	1	3	61.3773
2	25.3586	58	Indian, Northern European, Sub-Saharan African	0	0	0	97.6338
1	25.3151	52	Northern European	0	0	0	63.3842
0	25.2913	71	Northern European	0	0	0	99.3692
0	25.2215	38	Northern European	0	0	0	64.7039
2	25.2174	63	Northern European	0	0	0	86.4045
1	25.1988	37	Northern European	0	0	0	103.87
0	25.1589	63	North African	0	0	0	89.7711
2	25.1503	57	Sub-Saharan African	0	1	2	98.4386
0	25.1493	48	Northern European	0	0	0	85.2738
0	25.1276	48	Northern European	0	0	0	101.081
0	25.0437	56	Northern European	0	0	0	87.2807
1	25.0265	54	Northern European	0	0	0	84.4379
2	25.0216	55	Northern European	0	1	2	137.039
1	25.0148	61	Northern European	0	0	0	96.0052
2	24.9951	65	Northern European	0	1	2	89.5842
0	24.9333	67	Northern European	0	0	0	67.0298
1	24.8824	50	Northern European	0	0	0	103.804
2	24.8703	69	Northern European	0	0	0	84.8235
1	24.8523	52	Northern European	0	0	0	80.0886
2	24.8352	71	Northern European	1	1	4	51.6586
2	24.7903	73	Northern European	0	0	0	76.378
2	24.7667	57	Northern European	0	1	2	84.0718
0	24.7475	55	Northern European	0	0	0	90.0708
2	24.7086	66	Northern European	0	1	3	93.624
0	24.6973	55	Northern European	0	0	0	106.359
0	24.6566	68	Northern European	0	0	0	67.8317
0	24.6443	58	Other	0	0	0	88.0066
2	24.6149	62	Northern European	0	0	0	70.1386
2	24.6039	64	Northern European	0	0	0	86.2654
1	24.5975	69	Southern European	0	0	0	87.504
0	24.5566	41	Northern European	0	0	0	98.8632
1	24.5506	57	Northern European	0	0	0	87.2807
0	24.532	20	Northern European	0	0	0	195.748
1	24.5164	36	Unknown	0	0	0	115.482
1	24.5156	48	Northern European	0	0	0	84.6032
2	24.5067	61	Northern European	0	0	0	105.865
2	24.4683	46	North African	0	1	2	103.528
0	24.4226	75	Northern European	0	0	0	84.5746
2	24.4211	62	Northern European	0	1	3	97.5899
2	24.4149	43	Middle Eastern	0	1	2	99.3202
2	24.3967	37	Unknown	0	1	1	73.4659
1	24.3843	61	Northern European	0	0	0	85.7785
1	24.3306	48		0	0	0	97.077
2	24.3248	72	Northern European	0	1	2	124.686
1	24.324	67	Northern European	0	0	0	95.9191
2	24.3183	49	Other, Sub-Saharan African	1	1	3	116.962
1	24.3089	27	Northern European	0	0	0	95.8386
0	24.2935	50	Northern European	0	0	0	105.447
0	24.2739	63	Northern European	0	0	0	103.803
0	24.255	46	Northern European	0	0	0	79.2516
0	24.1241	51	Sub-Saharan African	0	0	0	82.4472
0	24.1141	49	Eastern European, North African	0	0	0	104.532
0	24.0957	53	Northern European	0	0	0	75.6571
2	24.0649	67		0	0	1	86.5335
0	24.039	50	Northern European, Sub-Saharan African	0	0	0	107.04
0	24.0241	43	North African	0	0	0	111.391
1	23.9045	60	Northern European	0	0	0	101.2
0	23.8749	57	Northern European	0	0	0	78.63
0	23.8418	52	Northern European	0	0	0	85.3461
2	23.837	61	Northern European	0	0	1	59.7395
0	23.8042	34	Northern European	0	0	0	88.5986
1	23.7887	65	Northern European	0	0	0	65.6616
0	23.7747	55	Northern European	0	0	0	66.2546
0	23.7241	53	Northern European	0	0	0	91.6294
0	23.7074	28	Unknown	0	0	0	99.1978
0	23.6683	48	Northern European	0	0	0	80.1724
1	23.5947	63	Southern European	0	0	0	49.4491
1	23.5772	59	Northern European	0	0	0	104.826
1	23.5419	43	Northern European	0	0	0	89.6218
1	23.4397	58	Northern European	0	0	0	70.3055
0	23.4141	63	Northern European	0	0	0	70.7294
1	23.343	54	Northern European	0	0	0	68.7205
2	23.2649	59	Northern European	0	1	2	108.369
1	23.2471	70	Northern European	0	0	0	68.2125
0	23.238	68	Northern European	0	0	0	73.9156
2	23.2189	71	Northern European	0	1	3	74.8863
1	23.1685	68	Northern European	0	0	0	85.2102
2	23.0995	42	Northern European	1	1	4	148.69
2	23.0904	60	Northern European	0	1	2	80.1357
1	23.0812	61	Northern European	0	0	0	82.3743
1	23.0766	59	North African	0	0	0	76.5558
0	23.0607	65		0	0	0	125.25
2	23.059	57	Middle Eastern	0	1	1	100.666
1	23.0536	59	Northern European	0	0	0	64.8443
1	23.0314	59	Northern European, Southern European	0	0	0	83.2219
1	22.9549	59	Northern European	0	0	0	91.2908
2	22.8968	72	Northern European	1	0	1	89.0264
1	22.8744	50	Northern European	0	0	0	91.0712
2	22.8657	56	Northern European	0	1	2	117.767
0	22.8395	36	Northern European	0	0	0	98.7312
1	22.8374	57	Northern European, Unknown	0	0	0	95.0735
0	22.8321	71	Northern European	0	0	0	77.4436
2	22.8035	28	Northern European	0	0	0	103.301
2	22.7569	44	Northern European	0	0	0	123.763
2	22.7307	66	Northern European	0	1	1	150.613
2	22.7095	67	Eastern European	1	1	4	76.0507
2	22.6912	69	Northern European	0	1	2	67.6175
1	22.6879	54	Northern European	0	0	0	70.0302
1	22.6009	56	Northern European	0	0	0	105.97
2	22.5071	57	Northern European	0	1	2	74.6942
0	22.501	25	Northern European	0	0	0	91.1337
1	22.5001	69	Northern European	0	0	0	88.7674
0	22.436	58	Northern European	0	0	0	89.6206
1	22.3997	60	Northern European	0	0	0	68.253
0	22.3724	51	Northern European	0	0	0	66.0036
0	22.346	59	Northern European	0	0	0	76.7903
2	22.2598	46	Sub-Saharan African	0	1	1	87.2545
0	22.2539	37	Northern European	0	0	0	119.857
2	22.2013	53	Other, Sub-Saharan African	0	1	1	97.7511
0	22.1965	25	Northern European	0	0	0	86.3338
1	22.1698	27	Other	0	0	0	140.96
1	22.1272	63	Northern European	0	0	0	91.7691
0	22.114	54	Northern European	0	0	0	81.8681
0	22.0926	35	Northern European	0	0	0	92.4882
2	22.0689	67	Sub-Saharan African	0	1	2	99.106
1	22.0535	61	Northern European	0	0	0	62.7843
2	22.0365	63	Northern European	0	0	0	105.174
2	21.9964	66	Northern European	0	0	0	70.5249
2	21.9869	52	North African	0	1	2	88.9536
2	21.9863	68	Northern European	1	1	3	101.875
2	21.9595	68	Northern European	1	1	3	74.3809
2	21.9514	58	Northern European	1	1	4	91.6805
2	21.9427	70	Northern European	1	0	2	83.4153
0	21.9141	53	Northern European	0	0	0	116.583
1	21.8151	64	Northern European	0	0	0	81.8366
0	21.8136	59	Northern European	0	0	0	127.335
1	21.8135	74	Other	0	0	0	89.8437
1	21.7663	62	Northern European	0	0	0	111.354
0	21.7622	68	Northern European	0	0	0	67.8317
2	21.7177	53	Indian, Northern European, Sub-Saharan African	1	1	4	101.607
2	21.6994	71	East Asian	1	1	3	82.2838
2	21.6806	59	North African	0	1	1	67.7308
0	21.6805	31	Northern European	0	0	0	106.34
2	21.6644	49	North African	0	1	3	73.6422
1	21.5464	64		0	0	0	57.6531
0	21.5322	59	Northern European	0	0	0	81.0675
1	21.513	64	Northern European	0	0	0	87.6217
2	21.4298	58	North African	0	1	3	138.857
1	21.4218	72	Northern European	0	0	0	53.5456
1	21.3853	59	Eastern European	0	0	0	98.7693
2	21.3731	54	North African	0	1	1	94.3792
1	21.3423	61	Northern European	0	0	0	119.552
0	21.331	54	Northern European	0	0	0	71.0673
1	21.3068	32	Northern European	0	0	0	74.5995
0	21.3037	48	Northern European	0	0	0	100.454
0	21.2753	63	Northern European	0	0	0	56.4076
0	21.2715	70	Northern European	0	0	0	93.3196
0	21.2525	42	Northern European	0	0	0	97.9507
0	21.2488	44	Northern European	0	0	0	81.2531
2	21.244	55	Northern European	0	1	3	77.8925
2	21.2042	57	Northern European	0	0	0	86.0968
1	21.1806	67	Northern European	0	0	0	97.7143
0	21.1643	46	Northern European	0	0	0	106.808
1	21.1084	55	Northern European	0	0	0	79.2127
2	21.1054	60	Other	0	0	1	71.6802
2	21.0963	64	Northern European	1	1	4	63.0304
2	21.0836	29		0	1	1	95.2166
1	21.0631	40	Northern European	0	0	0	121.218
0	21.0257	54	Middle Eastern	0	0	0	82.2521
2	20.9704	49	Northern European	0	1	2	62.6731
2	20.936	66	Northern European	0	0	0	102.494
2	20.932	54	Unknown	0	1	1	80.8261
0	20.9077	37	Northern European, Sub-Saharan African	0	0	0	128.859
1	20.8914	54	Northern European	0	0	0	80.52
1	20.8788	51	Afro-American	0	0	0	127.515
1	20.8751	62	Northern European	0	0	0	77.9524
1	20.7974	62	Northern European	0	0	0	87.9067
0	20.797	28	Northern European	0	0	0	89.721
0	20.7261	47	Northern European	0	0	0	103.077
2	20.7152	63	Eastern European, Northern European, Other	0	0	0	74.3502
1	20.6992	66	Northern European	0	0	0	65.3226
2	20.6954	63	Northern European	0	1	2	114.565
2	20.6901	73	Northern European	1	1	2	73.5229
1	20.6165	56	Northern European, Southern European	0	0	0	71.635
1	20.6041	44	North African	0	0	0	76.1836
2	20.6001	60	Northern European	0	1	2	88.7962
1	20.5976	56	Northern European	0	0	0	88.8196
1	20.5935	61	Northern European	0	0	0	70.5852
2	20.5776	68	Northern European	0	1	2	88.7674
2	20.5552	62	Northern European	0	1	2	76.0211
0	20.5369	29	Northern European	0	0	0	92.8804
2	20.5347	73	Northern European	0	1	3	75.4103
1	20.4862	59	Northern European	0	0	0	75.6088
0	20.4476	74	Northern European	0	0	0	86.2527
1	20.4418	65	Northern European	0	0	0	83.2558
0	20.4321	59	Northern European	0	0	0	74.4309
2	20.4212	61	Northern European	0	1	2	93.8457
0	20.3368	31	Northern European	0	0	0	130.747
0	20.2939	68	Northern European	0	0	0	103.556
0	20.2937	61	Northern European, Southern European	0	0	0	93.8457
1	20.2724	50	Northern European	0	0	0	120.561
2	20.1973	54	North African	0	0	0	104.169
1	20.1673	26	Northern European, Southern European	0	0	0	120.882
0	20.1535	43	Northern European	0	0	0	99.319
1	20.1358	50	Northern European	0	0	0	81.7665
1	20.1266	45	Southern European	0	0	0	96.1171
0	20.1102	60	Northern European	0	0	0	64.9716
2	20.0973	70	Northern European	0	1	3	86.9906
2	20.0947	63	Northern European	0	0	1	53.0997
1	20.0758	41	Northern European, Southern European	0	0	0	85.5778
0	20.0582	75	Northern European	0	0	0	62.2118
1	20.0195	64	Eastern European	0	0	0	52.1441
0	19.9969	66	Northern European	0	0	0	91.9548
2	19.9771	67	Northern European	0	1	2	78.7281
2	19.9433	66	Northern European	0	1	3	102.494
0	19.9369	26	Northern European	0	0	0	96.5757
2	19.9361	61	Northern European	0	1	2	93.4372
0	19.8887	56	Northern European	0	0	0	89.7419
2	19.8877	41	Northern European	0	0	0	84.1884
1	19.8395	62	Northern European	0	0	0	83.4806
1	19.822	64	Northern European	0	0	0	85.2186
2	19.8113	56	North African	0	0	0	62.8532
1	19.7717	76	Northern European	0	0	0	62.8895
0	19.7246	37		0	0	0	142.728
1	19.7226	47	North African	0	0	0	93.5293
2	19.6997	69	Northern European	0	1	2	70.2335
1	19.6811	54	Eastern European	0	0	0	121.986
0	19.6636	67	Northern European	0	0	0	93.0498
1	19.6517	53	Northern European	0	0	0	82.5648
1	19.6342	52	Northern European	0	0	0	104.183
0	19.6056	50	Northern European	0	0	0	103.804
0	19.5888	49	Northern European	0	0	0	88.8336
1	19.5845	64	Northern European	0	0	0	80.5066
2	19.4926	68	Northern European	0	1	2	79.4526
2	19.4854	69	Northern European	0	1	2	100.244
1	19.4821	57	Southern European	0	0	0	93.6861
1	19.4664	47	Unknown	0	0	0	101.326
1	19.4356	70		0	0	0	89.7988
1	19.432	68	Northern European	0	0	0	74.605
0	19.3144	70	Northern European	0	0	0	95.1788
0	19.2831	62	Northern European	0	0	0	79.8673
1	19.2789	60	Northern European	0	0	0	80.1357
1	19.2751	58	Northern European	0	0	0	88.3178
2	19.206	66	Sub-Saharan African	0	1	1	80.0804
1	19.1831	71	Northern European	0	0	0	90.9978
2	19.1662	63	Pakistani/Bangladeshi	0	1	1	87.6217
1	19.1521	74	Northern European	0	0	0	60.5367
0	19.1249	72	Northern European	0	0	0	84.0938
2	19.1015	66	Northern European	0	1	1	109.928
0	19.0792	60	Northern European	0	0	0	70.607
0	19.0116	33	Northern European	0	0	0	118.277
1	18.978	54	Unknown	0	0	0	81.8681
1	18.9746	66	Northern European	0	0	0	96.511
1	18.9678	60	Northern European	0	0	0	58.227
0	18.9113	29	North African	0	0	0	103.899
0	18.901	44	Northern European	0	0	0	70.9268
2	18.8684	25	Northern European	1	1	4	149.087
2	18.8564	64	Northern European	0	1	2	74.6062
2	18.8271	55	Northern European	0	1	2	1
1	18.8065	55	East Asian	0	0	0	105.046
2	18.7849	74	Northern European	0	1	2	78.3164
2	18.7763	67	Northern European	1	0	2	106.247
0	18.7762	51	Northern European	0	0	0	95.4817
1	18.7605	55	Northern European	0	0	0	86.4123
1	18.7519	52	Northern European	0	0	0	69.249
2	18.7298	36	Other	0	1	3	114.059
0	18.7275	67	Northern European	0	0	0	89.307
0	18.7022	59	Northern European	0	0	0	75.6088
1	18.6987	37	Northern European	0	0	0	106.565
2	18.6916	59	Northern European	0	1	2	94.8113
0	18.6593	49	Northern European	0	0	0	75.3793
0	18.6066	70	Northern European	0	0	0	91.2602
1	18.6038	32	Unknown	0	0	0	118.719
1	18.5748	52	Northern European	0	0	0	60.9523
2	18.571	49	Eastern European	0	1	2	101.081
1	18.5561	56	North African	0	0	0	111.792
2	18.5537	63	Northern European	0	1	2	133.747
2	18.5392	55	Southern European	0	1	1	85.8569
1	18.5347	56	Northern European	0	0	0	79.8714
0	18.5175	54	Northern European	0	0	0	83.2591
1	18.506	69	Northern European	0	0	0	80.5776
0	18.5046	58	Northern European	0	0	0	71.346
0	18.4987	53	Northern European, Southern European	0	0	0	79.8219
2	18.4756	66	Northern European	0	1	1	79.2139
1	18.4726	55	Northern European	0	0	0	113.469
1	18.4602	70	Northern European	0	0	0	74.1608
1	18.4569	58	Northern European	0	0	0	75.6088
2	18.4131	70	Northern European	0	0	2	55.7258
0	18.3749	39	Northern European	0	0	0	72.685
1	18.3689	36	Northern European	0	0	0	96.0184
0	18.3243	56	Northern European	0	0	0	75.2377
2	18.2895	69	Northern European	1	1	4	81.9941
1	18.2449	54	Sub-Saharan African	0	0	0	93.4413
2	18.2257	53	Northern European	0	1	2	114.342
1	18.2244	61	Northern European	0	0	0	80.2418
2	18.2244	69	Northern European	0	1	3	79.2175
2	18.2183	68	Northern European	0	1	2	106.247
2	18.1979	49	Northern European	0	1	2	108.931
1	18.1916	39	Northern European	0	0	0	97.1399
0	18.1869	43	Northern European	0	0	0	100.749
0	18.1838	68	Northern European	0	0	0	79.7614
1	18.1822	59	Northern European	0	0	0	108.369
1	18.1769	45	Eastern European	0	0	0	85.7436
0	18.1753	58	Northern European	0	0	0	103.032
1	18.1703	69	Southern European	0	0	0	97.1084
1	18.1457	58	Northern European	0	0	0	89.1049
0	18.1352	34	Northern European	0	0	0	89.9292
0	18.1265	48	Northern European	0	0	0	90.4408
2	18.1223	62	Northern European	0	1	4	104.146
1	18.1094	47	Northern European	0	0	0	78.8108
1	18.0642	49	Sub-Saharan African	0	0	0	126.484
1	18.0461	28	Northern European	0	0	0	123.995
2	18.024	49	Northern European	0	0	0	78.5699
1	17.9874	34	North African	0	0	0	113.567
1	17.9846	51		0	0	0	82.4768
1	17.9772	71	Northern European	0	0	0	83.2081
0	17.9717	64	Northern European	0	0	0	69.4647
1	17.9697	69	Northern European	0	0	0	110.832
0	17.9665	35	Other	0	0	0	106.787
0	17.9631	27	Northern European	0	0	0	103.574
1	17.9424	63	Northern European, Southern European	0	0	0	78.9528
1	17.9202	52	Northern European	0	0	0	78.7845
1	17.9	73	Southern European	0	0	0	56.8314
2	17.8808	66	Eastern European	0	1	1	94.7529
1	17.8655	64	Northern European	0	0	0	100.637
0	17.8512	42	Northern European	0	0	0	122.114
0	17.8086	66	Southern European, Unknown	0	0	0	81.0674
2	17.7923	40	Northern European	0	1	2	123.437
1	17.7918	55	Northern European	0	0	0	76.4283
0	17.7884	61	Northern European	0	0	0	87.1102
1	17.7845	58	North African	0	0	0	85.4857
1	17.7612	59	Northern European	0	0	0	96.9342
0	17.751	52	Northern European	0	0	0	99.4515
2	17.7477	53	Northern European	0	0	0	77.0052
2	17.73	60	Northern European	0	0	1	104.463
0	17.7132	29	North African, Northern European	0	0	0	105.084
2	17.6928	63	Unknown	0	0	1	92.8272
1	17.6828	52	Sub-Saharan African	0	0	0	86.67
1	17.6733	69	Northern European, Southern European	0	0	0	71.0698
0	17.6719	75	Northern European	0	0	0	79.4471
1	17.6654	65	Southern European	0	0	0	87.5714
1	17.6404	45	Northern European	0	0	0	80.1359
2	17.6338	63		0	0	0	67.3501
2	17.6304	58	Northern European	0	1	2	93.021
2	17.6205	61	Northern European	0	0	0	98.0919
1	17.6189	63	Northern European	0	0	0	76.7723
1	17.6096	31	Northern European	0	0	0	104.113
2	17.5972	58	Northern European	1	0	3	43.0195
1	17.5706	32	Southern European	0	0	0	94.5077
2	17.5667	69	Northern European	1	1	3	81.6598
2	17.5642	53	North African	0	1	1	105.854
2	17.5583	58	Northern European	1	1	3	151.255
1	17.5546	46	Unknown	0	0	0	107.615
0	17.5482	47	Eastern European	0	0	0	89.2141
2	17.5431	57	Northern European	0	1	2	78.5824
2	17.5396	67	Northern European	0	1	4	90.6128
2	17.5332	67	Northern European	0	1	2	81.0661
0	17.5284	46	Eastern European	0	0	0	86.0887
2	17.51	70	Northern European	0	1	2	80.1048
1	17.508	39	Northern European	0	0	0	96.5809
0	17.4588	55	Northern European	0	0	0	74.3577
1	17.4409	46	Northern European	0	0	0	114.675
0	17.4227	51	Eastern European	0	0	0	104.594
0	17.3983	25	Northern European	0	0	0	115.393
2	17.3695	40	Northern European	0	0	1	80.6758
0	17.3369	35	Northern European	0	0	0	93.0341
1	17.3238	43	Eastern European	0	0	0	114.197
2	17.298	60	Northern European	0	0	0	71.6802
0	17.2884	19	Northern European	0	0	0	97.4183
0	17.2362	32		0	0	0	87.2398
2	17.2283	66	Northern European	0	1	4	88.0359
0	17.2253	52	Northern European	0	0	0	98.3494
0	17.2213	68	Northern European	0	0	0	126.521
2	17.207	53	Northern European	0	0	0	100.415
2	17.1972	67	North African	0	1	3	97.7143
1	17.1496	50	Northern European	0	0	0	79.1717
0	17.0862	33		0	0	0	92.013
2	17.0786	71	Other	0	0	1	68.8098
0	17.0613	67	Northern European	0	0	0	85.3315
0	17.0567	57	Northern European	0	0	0	91.0217
1	17.0456	67	Northern European	0	0	0	75.0623
2	17.0304	66	Northern European	0	1	2	100.321
0	17.0007	55	Northern European	0	0	0	78.8704
0	16.9968	46	Northern European	0	0	0	92.6593
2	16.9719	41	Northern European	0	0	0	80.2622
0	16.9641	29	Northern European	0	0	0	114.302
2	16.9557	66	Northern European	0	1	2	80.2536
2	16.9554	62		1	1	4	77.2299
1	16.9494	67	Northern European	0	0	0	84.4176
0	16.9412	45	Northern European	0	0	0	72.6706
0	16.9003	53	Northern European	0	0	0	89.632
1	16.8409	64	Northern European	0	0	0	116.633
1	16.8405	57	Northern European	0	0	0	85.5435
1	16.8149	56	North African	0	0	0	113.719
1	16.7812	52	Northern European	0	0	0	57.9691
2	16.7766	75	Northern European	0	0	0	83.5321
2	16.7751	65	Northern European	0	1	2	96.3397
0	16.7708	22	Northern European, Southern European	0	0	0	92.0526
0	16.7666	31	Northern European	0	0	0	95.1389
0	16.756	33	Northern European	0	0	0	120.808
2	16.7357	62	Other, Sub-Saharan African	0	0	0	90.0511
2	16.7356	67	Sub-Saharan African	0	0	0	122.032
2	16.7343	66	Northern European	0	1	2	72.504
0	16.7109	50	Northern European	0	0	0	92.3619
2	16.709	61	Unknown	0	0	0	64.3996
1	16.6849	58	Unknown	0	0	0	81.0675
0	16.6499	44	Northern European	0	0	0	98.3867
0	16.6457	38	Northern European	0	0	0	86.4736
0	16.6319	50	Northern European	0	0	0	92.7414
0	16.5631	61	Northern European	0	0	0	67.7927
1	16.5506	26	Northern European	0	0	0	108.298
1	16.5351	63	Northern European	0	0	0	79.718
1	16.5149	66	Northern European	0	0	0	76.0047
0	16.506	24	Middle Eastern, Other	0	0	0	130.866
2	16.4824	52	Northern European	0	0	0	68.8326
2	16.473	71	Northern European	0	0	1	80.9473
0	16.4551	45	Northern European	0	0	0	94.7901
1	16.4448	55	Middle Eastern	0	0	0	93.0201
0	16.42	26	Northern European	0	0	0	96.5757
2	16.4041	57	North African	0	1	1	95.0735
2	16.3921	63		0	1	3	101.288
2	16.3909	59	Northern European	0	0	0	101.546
0	16.3791	21	Northern European	0	0	0	112.181
0	16.3575	62	Northern European	0	0	0	85.2835
1	16.3403	62	Northern European	0	0	0	96.2804
0	16.3293	29	Northern European	0	0	0	71.5887
0	16.3224	70	Eastern European	0	0	0	1
0	16.3059	44	Northern European	0	0	0	85.7426
2	16.3027	62	Northern European	0	1	2	88.4155
0	16.2958	62	Northern European	0	0	0	78.2101
1	16.292	60	Southern European	0	0	0	92.6988
0	16.2524	49	Sub-Saharan African	0	0	0	77.6445
1	16.2304	65	Northern European	0	0	0	75.0654
0	16.2118	22	Sub-Saharan African	0	0	0	94.7279
0	16.1771	39	Northern European	0	0	0	124.729
2	16.1624	43	Northern European	0	0	0	131.365
1	16.1354	63	Northern European	0	0	0	74.3502
1	16.128	51	Northern European	0	0	0	98.3494
1	16.0993	67	Northern European	0	0	0	93.8785
0	16.0949	42	Northern European	0	0	0	71.5997
0	15.991	65	Northern European	0	0	0	71.8369
0	15.9787	60	Northern European	0	0	0	71.6802
2	15.968	65	Northern European	0	0	0	76.5272
2	15.9079	59	Northern European	0	1	2	96.3333
0	15.9074	40	Northern European	0	0	0	97.9582
2	15.896	59	Northern European	0	1	2	70.0438
0	15.8925	61	Northern European	0	0	0	101.623
0	15.8486	70	Middle Eastern	0	0	0	65.479
1	15.8293	51	Northern European	0	0	0	84.6437
2	15.7526	61		0	1	1	71.4401
1	15.7494	67	Northern European	0	0	0	79.6919
1	15.6797	65	Northern European	0	0	0	70.7472
0	15.6735	44	Northern European, Other	0	0	0	98.8469
0	15.6672	69	Northern European	0	0	0	74.1608
0	15.6442	59	Northern European	0	0	0	77.8014
0	15.6191	36	Northern European	0	0	0	114.059
1	15.6007	38	Northern European	0	0	0	82.3722
0	15.5749	42	Northern European	0	0	0	89.2932
2	15.5297	64	Northern European	0	1	2	83.5224
1	15.5263	45	Northern European	0	0	0	100.88
2	15.5221	61	Northern European	0	0	0	129.387
0	15.5208	64	Northern European	0	0	0	80.4364
0	15.4991	57	Northern European	0	0	0	85.788
2	15.4777	62	Sub-Saharan African	1	0	2	96.3209
2	15.4462	53	Indian, Northern European, Sub-Saharan African	0	1	3	97.3739
2	15.4432	67	Northern European	0	1	2	100.546
2	15.4003	67	Southern European	1	0	2	52.4301
1	15.3925	72	Northern European	0	0	0	96.273
1	15.3488	69	Northern European	0	0	0	107.079
2	15.3389	61	Northern European	1	1	4	90.7467
0	15.3078	73	Northern European	0	0	0	58.1614
0	15.2937	59	Northern European	0	0	0	70.0438
1	15.2925	56	Eastern European	0	0	0	199.703
0	15.2825	59	Northern European	0	0	0	71.4452
2	15.2755	63	Northern European	1	1	5	76.9754
0	15.2696	66	North African, Northern European	0	0	0	84.6797
2	15.269	68	Eastern European	1	1	3	105.607
1	15.262	70	Northern European	0	0	0	99.1122
0	15.2577	62	Northern European	0	0	0	58.9086
0	15.2532	46	Northern European	0	0	0	120.521
1	15.245	63	Northern European	0	0	0	57.6531
0	15.218	47	Northern European	0	0	0	83.184
1	15.2175	51	Northern European	0	0	0	90.6985
1	15.2069	64	Northern European	0	0	0	91.1806
0	15.2016	37	North African	0	0	0	123.204
2	15.1968	52	Northern European	0	1	1	102.965
0	15.1775	55	Northern European	0	0	0	76.7136
1	15.1767	65	Northern European	0	0	0	110.274
1	15.1638	64	Northern European	0	0	0	89.4846
1	15.1392	67	Northern European	0	0	0	103.868
0	15.1367	50	Northern European	0	0	0	139.761
2	15.0913	54	Other	0	1	3	93.0201
0	15.0875	65	Northern European	0	0	0	104.509
0	15.0872	46	Northern European	0	0	0	89.4266
0	15.0757	67	Northern European	0	0	0	94.7529
0	15.0464	54	Northern European	0	0	0	79.5138
2	15.0451	59	Other	0	0	0	71.0946
2	15.0159	52	Southern European	0	1	1	74.0844
0	14.982	63	Northern European	0	0	0	73.1919
0	14.9737	59	North African	0	0	0	49.9494
2	14.9653	68	Northern European	0	0	0	59.1829
2	14.9537	61	Northern European	1	1	4	113.303
0	14.9535	53	Northern European	0	0	0	86.8401
2	14.9184	68	Northern European	1	0	2	70.9582
1	14.8181	23	Northern European, Unknown	0	0	0	160.322
2	14.7966	53	Northern European	0	1	2	85.0873
2	14.7919	68	Northern European	0	1	2	91.7988
1	14.7753	59	Northern European	0	0	0	74.9278
0	14.7594	50	North African	0	0	0	70.0894
0	14.7561	65	Northern European	0	0	0	72.729
2	14.7486	27	Sub-Saharan African	0	0	0	158.042
2	14.7211	71	Northern European	1	1	4	89.2784
1	14.7017	64	Northern European	0	0	0	75.5431
2	14.6962	71	Northern European	1	0	1	85.5209
2	14.695	58	Northern European	0	0	0	54.4689
1	14.669	39	Eastern European, Northern European	0	0	0	93.9322
0	14.6337	58	Northern European	0	0	0	86.9677
0	14.6043	39	Northern European	0	0	0	68.1892
0	14.5847	56	Northern European	0	0	0	97.716
1	14.5722	64	Northern European	0	0	0	85.007
1	14.5654	56	Northern European	0	0	0	69.7609
1	14.5309	53	Northern European	0	0	0	93.3738
1	14.5071	40	Sub-Saharan African	0	0	0	104.083
2	14.4994	62	Northern European	0	1	3	86.6856
0	14.4769	26	Northern European	0	0	0	73.6499
2	14.4735	56	Northern European	0	0	2	79.9277
0	14.465	59	North African	0	0	0	96.663
0	14.4479	59	Northern European	0	0	0	73.033
1	14.442	59	Northern European	0	0	0	90.3756
0	14.4338	30	Northern European	0	0	0	92.8804
0	14.3804	32	Northern European	0	0	0	81.9629
0	14.3782	20	Eastern European	0	0	0	97.8635
2	14.3762	65	Northern European	1	1	4	95.3466
2	14.3656	68	Northern European	0	0	0	91.6745
1	14.357	53	Northern European	0	0	0	111.424
0	14.347	54	Northern European	0	0	0	121.524
1	14.3317	70	Northern European	0	0	0	84.9581
1	14.3169	55	Northern European	0	0	0	84.3798
0	14.3143	24	Northern European	0	0	0	76.5319
2	14.2745	53	Northern European	0	1	1	67.337
0	14.2598	32	Northern European	0	0	0	92.5895
2	14.2507	45	Sub-Saharan African	0	1	2	114.174
0	14.2341	51	Northern European	0	0	0	120.593
0	14.2326	38	Unknown	0	0	0	181.457
1	14.2288	68	Northern European	0	0	0	76.8387
2	14.2254	63	Northern European	0	1	3	94.2198
2	14.2116	59	Northern European	0	1	2	108.745
1	14.2053	48	Northern European	0	0	0	108.931
2	14.1916	65	Northern European	0	1	2	76.2868
2	14.1857	57	Sub-Saharan African	0	1	1	86.3287
1	14.1848	37	Other	0	0	0	102.476
2	14.1848	66	Eastern European, Northern European	0	0	1	122.118
2	14.1409	44	East Asian, Other	0	0	0	104.467
2	14.1405	68	Northern European	0	1	2	63.316
2	14.1178	54	Northern European	0	1	3	97.2148
1	14.0977	64	Northern European	0	0	0	85.007
1	14.0977	58	Northern European	0	0	0	107.069
0	14.0608	32	Northern European	0	0	0	80.2171
2	14.0489	72	Northern European	0	1	2	109.554
2	14.0153	70	Northern European	0	1	2	76.3879
2	14.0084	68	Northern European	0	0	0	78.4916
1	13.995	67	North African	0	0	0	102.494
1	13.9649	51	Northern European	0	0	0	86.9194
0	13.9431	37	Northern European	0	0	0	77.1642
2	13.9235	73	Northern European	0	1	2	74.5102
2	13.9234	55	Eastern European	0	0	0	76.4283
1	13.913	57	Northern European	0	0	0	144.808
2	13.8674	68	Northern European	0	0	0	77.0702
0	13.8327	52	Northern European	0	0	0	94.1058
2	13.8012	45	Middle Eastern, North African	0	1	2	131.992
0	13.7974	52	Northern European	0	0	0	66.0036
0	13.7715	37		0	0	0	98.1631
1	13.7666	65	Northern European	0	0	0	83.531
1	13.7616	42	Northern European	0	0	0	111.924
2	13.7594	31	Northern European	1	0	2	140.222
1	13.7243	53	Northern European	0	0	0	135.33
2	13.716	67	Northern European	0	1	2	76.0507
0	13.7029	44	Southern European	0	0	0	101.342
0	13.7011	75	Northern European	0	0	0	77.8879
1	13.6982	58	North African, Northern European	0	0	0	80.0289
0	13.6661	61	Northern European	0	0	0	81.4972
1	13.6521	42	Sub-Saharan African	0	0	0	71.2111
2	13.5861	65	Northern European	0	1	2	81.5663
0	13.5634	52	Northern European	0	0	0	72.6882
0	13.5261	62	Northern European	0	0	0	81.295
1	13.5104	62	Northern European	0	0	0	93.5364
0	13.4941	50	Northern European	0	0	0	66.5418
0	13.4669	60	Northern European	0	0	0	58.9742
2	13.4479	70	Northern European	0	1	1	75.3675
0	13.4199	62	Northern European	0	0	0	73.2862
1	13.4197	58	Northern European	0	0	0	70.0438
2	13.3824	70	Northern European	0	0	1	63.8256
2	13.3753	68	Southern European	1	0	2	121.746
1	13.3648	64	Northern European	0	0	0	74.3502
1	13.3488	59	Northern European	0	0	0	84.9363
0	13.3374	33	Northern European	0	0	0	85.3436
0	13.3293	50	Northern European	0	0	0	80.4599
0	13.3071	64	Northern European, Southern European	0	0	0	86.4045
0	13.2767	75	Northern European, Southern European	0	0	0	83.6274
1	13.2666	51	Northern European	0	0	0	94.0831
1	13.2564	52	North African	0	0	0	107.599
1	13.2491	46	Sub-Saharan African	0	0	0	79.725
2	13.2448	46		0	0	0	91.0162
2	13.2262	59	Northern European	1	1	5	60.3111
0	13.2131	44	Northern European	0	0	0	100.749
2	13.2064	54	Northern European	0	0	2	100.594
0	13.1919	63	Northern European	0	0	0	95.3683
0	13.1764	29	Northern European, Unknown	0	0	0	86.2891
0	13.1615	56	Northern European	0	0	0	67.5381
2	13.1587	67	Northern European	0	0	0	90.3356
1	13.1147	56	Northern European	0	0	0	75.2377
0	13.087	57	Northern European	0	0	0	76.3812
1	13.0704	64	Northern European	0	0	0	84.7356
1	13.0692	65	Northern European	0	0	0	98.0176
2	13.0584	37	Northern European	0	1	2	110.509
0	13.0524	46	Northern European	0	0	0	96.5274
1	12.9907	46	Northern European	0	0	0	80.5232
2	12.9538	50	North African	0	0	0	67.8266
0	12.9533	24	Northern European	0	0	0	99.8503
0	12.9462	65	Northern European	0	0	0	75.0654
1	12.9139	59	Northern European	0	0	0	1
0	12.8771	39	Northern European	0	0	0	104.779
2	12.8501	62	Southern European	0	1	2	79.8673
0	12.8443	65	Northern European	0	0	0	88.3091
2	12.8288	62	Eastern European	1	0	2	95.3683
2	12.8117	62	Northern European	0	1	2	97.2683
2	12.7921	65	Northern European	1	0	1	95.3466
1	12.7603	64	Northern European	0	0	0	87.6217
0	12.7583	69	Northern European	0	0	0	112.468
1	12.748	51	Northern European	0	0	0	90.5549
0	12.7456	49	Northern European	0	0	0	94.4698
0	12.687	66	Northern European	0	0	0	85.9943
2	12.6864	54	North African	0	1	2	82.2521
2	12.677	47	Other	0	0	0	107.146
2	12.6671	55	Northern European	0	1	2	81.5638
2	12.6651	66	Northern European	0	0	1	78.8441
2	12.6628	40	Afro-American, Unknown	0	1	2	111.542
0	12.6594	30	Unknown	0	0	0	108.388
0	12.6531	64	Northern European	0	0	0	79.3459
0	12.6476	53	Northern European	0	0	0	79.5138
0	12.6217	43	Northern European	0	0	0	108.799
0	12.5932	52	Northern European	0	0	0	81.8228
2	12.5762	46	Northern European	1	0	2	150.658
2	12.5642	66	Northern European	0	0	1	84.208
1	12.5582	66	Other, Southern European	0	0	0	89.307
0	12.5384	34	Sub-Saharan African	0	0	0	107.673
2	12.5354	61	Northern European	1	0	2	75.59
0	12.5093	73	Northern European	0	0	0	82.7336
2	12.4989	47	Northern European	0	0	1	92.1007
0	12.4946	46	Northern European	0	0	0	79.2516
1	12.4867	65	Northern European	0	0	0	80.4364
1	12.4726	69	Northern European	0	0	0	68.8356
2	12.4538	44	Northern European	0	0	0	98.8457
1	12.4427	73	Northern European	0	0	0	92.2582
1	12.4412	56	Northern European	0	0	0	87.2807
0	12.4305	45	Northern European	0	0	0	88.7985
2	12.4287	55	Northern European	0	0	0	84.6947
2	12.4287	70	Sub-Saharan African	0	1	3	70.2431
0	12.3943	30	Northern European	0	0	0	92.1205
1	12.3921	34	Northern European	0	0	0	103.672
1	12.3802	65	Other	0	0	0	58.0237
1	12.3593	26	Northern European	0	0	0	86.9401
1	12.3521	64	Northern European	0	0	0	81.8235
2	12.3463	59	North African	0	1	1	81.0675
1	12.3151	70	Northern European	0	0	0	79.2175
0	12.257	64	Northern European	0	0	0	66.8945
0	12.2562	60	Northern European	0	0	0	62.9954
2	12.2506	64	Northern European	0	1	1	80.4364
0	12.1934	25	Northern European	0	0	0	96.5179
1	12.1796	38		0	0	0	88.3987
0	12.1724	70	Northern European	0	0	0	72.7768
0	12.1119	37	Northern European	0	0	0	88.3987
1	12.1062	65	Northern European	0	0	0	77.4516
2	12.1056	44	Northern European	0	0	0	113.124
1	12.1042	69	Northern European	0	0	0	91.5271
1	12.0653	56	Northern European	0	0	0	92.2803
0	12.0403	32	Northern European	0	0	0	120.679
0	12.0287	51	Northern European	0	0	0	99.625
2	12.0154	42	Sub-Saharan African	0	0	0	99.7358
1	12.0148	23	Eastern European	0	0	0	139.365
2	11.9973	69	Northern European	0	0	1	66.6307
1	11.997	57	Northern European	0	0	0	73.5461
1	11.994	59	Northern European	0	0	0	94.3986
1	11.9917	57	Northern European	0	0	0	115.187
0	11.983	42	Northern European	0	0	0	89.5648
2	11.964	52	Sub-Saharan African	0	1	2	95.4134
2	11.9634	59	Other	1	1	4	90.9745
2	11.95	62	Southern European	0	1	3	58.583
1	11.9433	66	Southern European	0	0	0	72.504
0	11.9403	61	Northern European	0	0	0	94.1611
2	11.8997	71	Northern European	0	1	2	123.65
1	11.8955	56	Northern European	0	0	0	69.7609
0	11.826	69	Northern European	0	0	0	71.0698
1	11.7715	49	Eastern European	0	0	0	94.4698
2	11.7656	49	Northern European	1	1	4	153.219
2	11.7192	70	Northern European	0	1	2	91.2602
1	11.6639	61	Northern European	0	0	0	101.623
0	11.6581	18	Northern European	0	0	0	132.93
1	11.6415	59	Northern European, Other	0	0	0	86.446
2	11.6263	58	North African	0	0	0	76.112
1	11.6042	57	Northern European	0	0	0	93.349
0	11.5971	60	Northern European	0	0	0	102.823
2	11.5523	46	Eastern European	0	1	2	80.5232
1	11.4825	69	Northern European	0	0	0	63.4615
1	11.4632	62	Northern European	0	0	0	59.3432
0	11.442	57		0	0	0	100.666
0	11.3861	58	Northern European	0	0	0	89.6206
1	11.3795	59	Northern European	0	0	0	77.8014
1	11.3788	41	Northern European, Southern European	0	0	0	76.6645
0	11.3639	66	Northern European	0	0	0	84.4694
1	11.3542	50	Northern European	0	0	0	91.0712
0	11.3359	30	Northern European	0	0	0	81.8362
2	11.3175	56		0	0	1	107.835
0	11.261	46	Northern European	0	0	0	87.8881
2	11.255	59	North African, Southern European	0	1	2	98.5941
1	11.2545	53	Northern European	0	0	0	94.7391
0	11.188	56	Northern European	0	0	0	82.6466
2	11.1869	59	Indian, Northern European, Other, Sub-Saharan African	0	1	2	126.4
0	11.1761	55	Northern European, Southern European	0	0	0	93.0201
0	11.1755	58	East Asian, Northern European	0	0	0	55.3145
1	11.172	52	Northern European	0	0	0	88.3837
2	11.1531	62	Sub-Saharan African	0	1	1	105.403
1	11.1514	52	Northern European	0	0	0	82.4978
1	11.1511	60	Northern European	0	0	0	101.546
0	11.1444	70	Northern European	0	0	0	83.4515
2	11.132	43	Northern European	0	0	0	74.4306
2	11.1294	65	Northern European	0	1	2	91.1796
0	11.1159	41	North African	0	0	0	81.5323
1	11.107	39	Northern European	0	0	0	104.779
2	11.0971	52	Northern European	1	0	2	72.4553
2	11.0758	66	Northern European	0	0	0	108.94
1	11.0544	64	North African	0	0	0	69.688
0	11.0501	33	North African	0	0	0	110.552
2	11.0448	51	Northern European	0	1	2	97.3194
0	11.0214	25	Northern European	0	0	0	117.935
1	11.012	54	Northern European	0	0	0	69.2833
0	11.001	65	Northern European	0	0	0	84.7356
0	10.9365	28	Northern European	0	0	0	98.4682
0	10.9128	62	Northern European, Southern European	0	0	0	112.832
0	10.873	33	Northern European	0	0	0	89.1537
0	10.8639	64	Northern European	0	0	0	86.5416
2	10.8238	62	Northern European	0	1	2	83.2055
2	10.7643	60	Northern European	0	0	0	92.0048
2	10.6845	63	Northern European	0	1	2	91.7691
0	10.6803	32	Northern European	0	0	0	96.4545
2	10.6795	66	Northern European	0	0	0	90.6118
1	10.6728	33	Sub-Saharan African	0	0	0	106.589
0	10.6604	28	Northern European	0	0	0	116.619
2	10.6544	59	Sub-Saharan African	0	1	2	135.321
2	10.6272	45	Sub-Saharan African	0	1	2	98.3163
2	10.5841	52	Northern European	0	0	0	150.425
2	10.5721	63	North African	0	0	0	121.008
2	10.558	34	Afro-American	0	0	0	112.571
1	10.5535	66	Eastern European	0	0	0	104.297
0	10.5418	58	Northern European	0	0	0	78.348
1	10.5239	65	Northern European	0	0	0	80.5066
2	10.5181	55	Unknown	0	1	3	68.0385
0	10.5064	43	Northern European	0	0	0	84.3306
1	10.504	51	Sub-Saharan African	0	0	0	102.33
0	10.4563	37	Northern European	0	0	0	101.908
2	10.442	63	North African	0	1	1	97.4412
0	10.4346	58	Northern European	0	0	0	93.35
2	10.4171	65	Eastern European	0	0	0	119.853
1	10.4068	60	Northern European	0	0	0	92.6977
0	10.3716	31	Northern European	0	0	0	101.774
0	10.3552	56	Northern European	0	0	0	1
0	10.3364	50	Northern European	0	0	0	87.5343
1	10.2934	49	Northern European	0	0	0	78.2417
1	10.273	40	Northern European	0	0	0	96.6419
0	10.2646	55	Northern European	0	0	0	72.1334
0	10.2586	55	Northern European	0	0	0	76.4283
1	10.2451	62	Northern European	0	0	0	84.0712
0	10.1996	24	Northern European	0	0	0	128.073
1	10.1985	45	Northern European	0	0	0	60.955
1	10.1708	51	Northern European	0	0	0	112.298
0	10.1619	45	Northern European	0	0	0	107.776
0	10.1478	55	Northern European	0	0	0	90.592
1	10.1435	49	Northern European	0	0	0	124.464
0	10.1282	69	Northern European	0	0	0	65.6705
2	10.1236	54		0	1	2	106.358
0	10.0673	66	Northern European	0	0	0	84.6797
0	10.0659	44	North African	0	0	0	111.391
0	10.0316	46	Northern European	0	0	0	89.0285
2	10.022	64	Northern European	0	1	2	83.2558
0	10.0129	50		0	0	0	129.729
1	9.99804	58		0	0	0	122.658
1	9.97298	66	Northern European	0	0	0	64.4042
1	9.93191	61		0	0	0	101.623
0	9.93011	37	Northern European	0	0	0	102.476
1	9.90603	60	Northern European	0	0	0	92.6977
1	9.88434	37	Other	0	0	0	74.9424
2	9.84923	56	Other	0	1	3	84.0718
1	9.82944	40	Northern European	0	0	0	120.597
0	9.76658	23	Northern European	0	0	0	84.0329
1	9.69945	62	Northern European	0	0	0	74.8387
2	9.66248	46		0	0	0	109.007
1	9.63891	56	Northern European	0	0	0	105.962
0	9.60352	61	Northern European	0	0	0	70.3705
2	9.59798	64	Northern European	0	1	1	79.0927
2	9.56642	60	Unknown	0	1	2	96.9342
0	9.55654	41	Northern European	0	0	0	74.057
2	9.54985	67	Northern European	1	1	4	93.8785
2	9.54725	55		0	0	0	70.803
0	9.53973	26	Sub-Saharan African	0	0	0	78.1793
0	9.51127	54	Northern European	0	0	0	85.0167
0	9.51071	34	Northern European	0	0	0	107.738
1	9.4375	44	Northern European	0	0	0	81.2531
0	9.38287	28	Northern European	0	0	0	105.835
2	9.37042	59	Northern European	0	1	3	92.6977
0	9.36356	25	Northern European	0	0	0	92.6166
2	9.34691	68	North African	0	0	0	89.0348
2	9.26495	54	Other	1	1	4	100.594
0	9.23974	53	Northern European	0	0	0	106.762
1	9.22968	41	Sub-Saharan African	0	0	0	78.4863
1	9.1632	51	Unknown	0	0	0	81.4597
1	9.15643	62	Northern European	0	0	0	88.1974
0	9.1315	31	Northern European	0	0	0	105.634
1	9.10394	24	Sub-Saharan African	0	0	0	133.278
1	9.09272	36	Northern European	0	0	0	113.106
1	8.96769	40	Northern European	0	0	0	79.0285
2	8.9653	66	Northern European	1	1	4	109.928
2	8.92851	69	Eastern European	0	0	0	93.3196
1	8.90057	58	North African	0	0	0	86.446
0	8.89079	66	Northern European	0	0	0	82.7373
1	8.86758	50	North African	0	0	0	96.2592
0	8.86124	66	Northern European	0	0	0	111.409
0	8.85984	68	Northern European	0	0	0	108.282
1	8.85911	59	Northern European	0	0	0	96.6682
2	8.84372	50	Unknown	0	1	1	96.2592
2	8.82305	58	Sub-Saharan African	0	1	2	95.6081
0	8.77889	45	Afro-American	0	0	0	93.7921
0	8.72872	42	Northern European	0	0	0	92.2999
0	8.70221	46	Northern European	0	0	0	79.2516
0	8.66577	49	Northern European	0	0	0	66.5418
0	8.65495	55	Northern European	0	0	0	92.2803
2	8.65035	62	Northern European	0	1	2	121.379
1	8.6446	58	Northern European	0	0	0	100.949
2	8.5847	41		0	1	1	146.191
2	8.57957	50	Northern European	1	1	4	151.628
1	8.57866	60	Northern European	0	0	0	87.403
0	8.57547	62	Northern European	0	0	0	85.2835
0	8.56137	56	Northern European	0	0	0	68.5133
0	8.51172	62	Northern European	0	0	0	91.7691
0	8.47766	48	Northern European	0	0	0	72.0319
0	8.46984	68	Northern European	0	0	0	93.8785
2	8.45531	33	Northern European	0	0	0	90.4758
1	8.41443	66	Northern European	0	0	0	82.7373
0	8.37716	24	Northern European	0	0	0	107.201
0	8.33849	25	Northern European	0	0	0	119.333
0	8.31925	50	Northern European	0	0	0	72.1863
0	8.3144	34	Northern European	0	0	0	91.5368
0	8.30322	20	Northern European	0	0	0	107.303
1	8.28679	54	Northern European	0	0	0	85.8973
2	8.28593	61	Northern European	0	1	2	93.8457
0	8.1924	69	Northern European	0	0	0	80.5835
1	8.15548	56	Sub-Saharan African	0	0	0	100.456
0	8.15514	61	Northern European	0	0	0	69.5634
0	8.13896	49	Northern European	0	0	0	94.866
1	8.12912	52	Northern European	0	0	0	104.97
1	8.09419	26	Northern European	0	0	0	103.574
2	8.07776	46	Northern European	1	1	5	133.934
0	8.01004	57	Northern European	0	0	0	84.0718
0	7.97564	35	Other	0	0	0	67.0404
0	7.96583	65	Northern European	0	0	0	87.5714
1	7.94179	55	Northern European	0	0	0	62.6529
0	7.90498	44	Northern European	0	0	0	81.6332
0	7.82896	49	Northern European	0	0	0	75.8389
0	7.77425	64	Northern European	0	0	0	95.059
0	7.75743	46	Northern European	0	0	0	84.9549
1	7.74958	60	Southern European	0	0	0	94.1611
0	7.69082	28	Northern European	0	0	0	89.721
2	7.65809	60	East Asian, Northern European	0	0	1	92.6988
2	7.65044	40	Sub-Saharan African	0	1	3	129.308
1	7.58392	53	Northern European	0	0	0	111.856
0	7.53879	51	Southern European	0	0	0	86.9194
0	7.48999	35	North African	0	0	0	121.217
1	7.42438	66	Southern European	0	0	0	92.3568
0	7.41789	65	Northern European	0	0	0	72.729
0	7.29689	63	Northern European	0	0	0	88.4155
0	7.27432	39		0	0	0	1
1	7.20938	68	Northern European	0	0	0	90.3356
0	7.07347	43	Eastern European, Northern European	0	0	0	116.812
2	7.02234	71	Northern European	0	0	0	91.2602
1	7.01427	54	Southern European	0	0	0	108.634
1	7.00322	39	Northern European	0	0	0	95.8948
0	6.97778	65	Northern European	0	0	0	77.5458
2	6.97212	56	Sub-Saharan African	0	1	2	120.365
0	6.88647	65	Northern European	0	0	0	84.4694
2	6.87495	64	Northern European	1	0	2	93.2331
0	6.66879	65	Northern European	0	0	0	92.9355
0	6.66339	65	Northern European	0	0	0	96.3397
1	6.63908	67	Northern European	0	0	0	99.7058
1	6.63374	43	Northern European	0	0	0	111.391
1	6.60239	55	Northern European	0	0	0	109.924
0	6.58113	60	Northern European	0	0	0	71.6802
0	6.55636	51	Northern European	0	0	0	97.3194
1	6.48781	70	Northern European	0	0	0	107.961
2	6.48371	52	Northern European	0	1	1	119.586
0	6.46484	46	Northern European	0	0	0	91.0162
1	6.3696	29	Northern European	0	0	0	83.0801
0	6.31796	26	Northern European	0	0	0	90.688
0	6.29726	38	Northern European	0	0	0	94.1943
0	6.22535	48	Northern European	0	0	0	76.4832
1	6.20937	43	Northern European	0	0	0	89.1277
0	6.07239	52	Northern European	0	0	0	91.9913
0	6.06885	20	Other	0	0	0	124.863
1	6.04416	74	Northern European	0	0	0	92.2582
0	6.02188	24	Sub-Saharan African	0	0	0	87.0621
1	5.99045	71	Northern European	0	0	0	78.7593
2	5.98266	44	Northern European	0	0	0	93.5184
1	5.92516	44	Southern European	0	0	0	110.872
1	5.82312	57	Northern European	0	0	0	89.9376
1	5.72545	53	Northern European	0	0	0	111.856
0	5.52574	48	Northern European	0	0	0	79.8305
1	5.43586	38	Northern European	0	0	0	100.013
2	5.31339	54	Northern European	0	1	2	92.6247
0	4.78806	41	Northern European	0	0	0	77.4406
1	4.45691	59	Northern European	0	0	0	94.4829
0	4.41022	41	North African	0	0	0	81.5323
0	4.02948	50	Northern European, Southern European	0	0	0	76.7076
1	3.7189	45	Unknown	0	0	0	86.3983
0	2.35547	38	Northern European	0	0	0	92.5492

## Sheet: 1d
Age	Creatinine_clearance	BMI	Caucasian yes no	Diabetes yes no	Imidazole_propionate	HBA1C	Glucose	Insulin	HOMA2_B	HOMA2_IR	tyg.index
59	80.4096	31.107	1	0	2.17	5.9	1.79176	1.93152	4.11741	-0.0618754	-1.02189
56	69.7609	36.3701	0	0	1.08	5.7	1.60944	2.23001	4.68306	0.182322	-1.10341
34	72.6635	44.8998	1	0	1.77	6	1.50408	3.53515	5.77144	1.41828	-1.60741
35	121.217	43.9284	1	0	0.87	5.5	1.52606	2.30259	4.89784	0.231112	-1.31837
27	94.6795	42.3854	1	0	1.49	6.4	1.72277	3.7612	5.51665	1.68269	-0.033514
65	106.902	37.3872	0	0	1.44	5.4	1.62924	2.91777	5.11199	0.86289	-0.578274
33	90.4758	43.2178	0	1	0.93	6.6	1.75786	3.157	5.03044	1.12493	-0.449656
49	94.4698	36.2095	0	0	1.07	6.1	1.64866	2.82731	5.01197	0.779325	-0.377912
53	57.5182	33.9973	0	1	2.02	7.3	1.41099	2.17475	5.04278	0.076961	-0.86493
49	126.484	38.7247	1	0	1.26	6.2	1.54756	2.43361	4.94307	0.371564	-0.811351
49	90.0551	39.8939	0	0	1.63	5.8	1.72277	3.25424	5.16421	1.20597	-0.685418
42	NA	70.0836	0	0	2.11	5.9	1.56862	2.72785	5.10109	0.662688	-0.522034
51	94.0831	45.8667	0	0	1.12	6.1	1.75786	2.19722	4.36691	0.19062	-0.681099
63	82.0855	40.8473	0	0	1.61	6.2	1.75786	2.34181	4.46591	0.329304	0.352975
29	105.084	41.4568	0	0	1.25	5.5	1.45862	2.24071	4.99111	0.157004	-1.12585
44	113.124	33.1547	0	1	1.08	8.2	2.24071	2.17475	3.421	0.270027	-0.157425
25	88.2973	48.0583	0	0	1.64	5.4	1.64866	3.06339	5.17389	1.00796	-0.769679
25	96.5179	37.3007	0	0	1.09	5.2	1.50408	2.5337	5.09681	0.457425	-0.221113
33	110.552	37.0607	1	0	1.04	4.9	1.64866	2.79117	4.98771	0.746688	-0.749476
65	58.0237	36.9723	1	0	1.09	6.1	1.6864	3.00072	5.05815	0.955511	0.220429
41	114.88	37.5686	0	0	1.64	5.1	1.58924	3.04927	5.27862	0.978326	0.770079
48	68.8532	35.8705	0	0	1.52	5.7	1.6864	2.69463	4.84812	0.65752	-0.795117
62	112.832	36.283	0	0	1.04	NA	NA	2.50144	NA	NA	NA
59	NA	35.0093	0	0	1.11	6.1	1.79176	2.3979	4.43912	0.398776	-0.351733
46	107.615	39.8612	1	0	1.24	5.7	1.64866	2.61007	4.86368	0.565314	-0.609714
23	111.62	39.9777	1	0	1.92	5.6	1.62924	2.61007	4.90156	0.565314	-0.43959
29	83.0801	41.1791	0	0	0.8	5.7	1.80829	3.44362	5.13756	1.4061	-1.13457
51	81.4597	41.7214	0	0	0.96	5.8	1.70475	2.82138	4.89933	0.788457	-1.06445
46	101.779	44.227	0	0	1.76	6	1.66771	3.09104	5.15618	1.03674	-0.531577
34	112.571	45.2705	1	1	1.02	6.6	1.60944	2.77259	5.05114	0.71295	-1.13119
55	74.3577	52.8628	0	0	2.1	6.3	1.8718	2.5096	4.36182	0.524729	-0.0563287
45	86.3983	34.1207	0	0	0.57	6.3	1.58924	2.7213	5.05561	0.662688	-1.42509
66	104.297	32.5288	0	0	1.02	6.1	1.77495	2.52573	4.56017	0.518794	-1.05397
48	129.647	46.0452	1	1	1.65	6.8	2.07944	3.09558	4.39568	1.13783	-0.675368
36	115.482	39.6766	1	0	1.39	6.2	1.62924	3.21084	5.31222	1.14103	-1.7105
61	85.8531	37.0123	0	0	2.1	5.8	1.64866	2.44235	4.74927	0.405465	-0.502616
49	100.454	51.1407	0	0	1.48	5.8	1.54756	2.87356	5.24069	0.797507	-0.989834
61	87.1102	45.6654	0	0	1.25	5.3	1.52606	2.44235	4.99179	0.371564	-1.18679
61	119.552	49.9691	0	0	1.33	5.8	1.75786	2.8094	4.78916	0.788457	-0.630326
40	79.1528	41.1813	0	0	1.5	5.6	1.52606	2.70136	5.1665	0.625938	-1.0346
52	72.6882	30.4867	0	1	1.42	6.7	1.8563	1.98787	4.02892	0.00995033	-0.170273
27	158.042	51.3429	1	1	1.17	6.9	1.58924	2.77259	5.09068	0.71295	-1.28694
61	93.8457	41.2511	0	0	1.31	5.6	1.6864	2.4248	4.66344	0.398776	-0.616425
44	76.1836	36.0189	1	0	1.31	5.7	1.66771	2.82731	4.97535	0.783902	-0.338386
70	84.9581	41.1958	0	0	1.16	6.1	1.64866	1.8718	4.3631	-0.162519	-0.526332
35	67.0404	40.5994	1	0	0.9	5.4	1.60944	2.38876	4.79082	0.34359	-1.18917
61	101.623	43.0044	1	0	1	5.9	1.70475	3.2068	5.16536	1.15688	-0.385902
66	122.118	37.2422	0	1	1.15	6.6	1.82455	2.4681	4.42365	0.470004	0.0993593
25	92.6166	47.4964	0	0	0.97	4.6	1.4816	2.75366	5.28928	0.662688	-0.0410612
55	84.3798	34.3624	0	0	1.16	6.1	1.58924	2.2192	4.71582	0.165514	-0.585756
42	71.2111	44.3659	1	0	1.14	6	1.4816	2.44235	5.08016	0.357674	-0.946989
52	107.599	40.939	1	0	1.12	6.4	1.77495	3.16548	5.00462	1.13783	-0.706564
58	89.6206	46.5294	0	0	1.06	5.4	1.54756	1.52606	4.33336	-0.527633	-1.46676
47	107.146	41.7325	0	1	1.1	6.2	2.00148	2.68785	4.24133	0.727549	-0.310477
42	99.7358	41.5959	1	1	1.08	7.5	2.3979	2.76632	3.58906	0.883768	-0.654166
46	103.807	35.4083	0	0	1.8	5.7	1.60944	2.19722	4.6606	0.157004	-0.90523
48	70.3834	29.6867	0	1	1.69	6.8	1.8718	2.35138	4.25135	0.371564	-0.620643
46	120.521	33.8155	0	0	1.18	5.6	1.70475	2.87356	4.93591	0.837248	1.31483
39	NA	40.1256	0	0	0.86	5.4	1.64866	2.41591	4.7318	0.378436	-0.911995
63	79.3459	45.5624	0	1	2.38	6.5	1.66771	3.41115	5.37667	1.34286	-0.285742
52	57.9691	45.2407	0	0	1.22	6	1.64866	2.78501	4.98361	0.737164	-0.441991
37	74.9424	36.2847	0	0	0.99	6.4	1.58924	2.8679	5.1556	0.802002	-0.983253
28	87.6547	41.8148	0	0	1.44	6	1.58924	3.08191	5.30081	1.0116	-0.0527773
41	76.6645	44.8956	0	0	1.06	5.8	1.64866	2.6174	4.86907	0.576613	-0.601056
35	79.2359	50.4115	0	0	1.41	5.4	1.74047	2.06686	4.31214	0.0582689	-0.94535
29	135.604	50.2409	1	0	1.68	6.3	1.45862	3.26957	5.68085	1.15057	-0.379904
43	75.9089	43.4005	1	0	1.54	6.2	1.66771	3.15274	5.19905	1.09527	-0.324963
54	85.572	36.3981	0	0	1.85	5.9	1.74047	2.5337	4.63181	0.518794	-0.395304
66	65.5254	37.3428	0	1	2.06	7.4	2.06686	2.76001	4.17131	0.81093	0.492904
57	104.274	43.569	0	0	1.5	5.7	1.74047	2.38876	4.5326	0.371564	-0.708962
24	99.0957	46.8083	0	0	1.63	5.3	1.50408	2.18605	4.86368	0.113329	-1.01059
48	97.077	41.4588	1	0	1.39	5.9	1.72277	2.50144	4.64439	0.482426	-0.923829
56	139.887	49.0487	1	0	2.01	5.8	1.50408	1.8718	4.65301	-0.198451	-0.522494
59	102.669	47.2821	1	0	1.46	5.9	1.79176	2.59525	4.57574	0.587787	-0.321196
62	90.3609	54.9862	0	0	1.47	6	1.74047	3.01062	4.96215	0.978326	-0.751979
49	77.3459	45.7967	0	0	1.41	6.1	1.72277	2.63906	4.73883	0.615186	-0.826191
69	54.3843	40.0309	0	1	2.32	7.1	1.60944	4.31882	NA	NA	-0.00937169
38	110.058	45.4156	1	0	2.18	5.3	1.52606	2.85647	5.27146	0.774727	-1.1078
29	103.899	42.0301	1	0	1.28	5.2	1.60944	2.4248	4.81462	0.378436	-1.10341
49	98.5245	51.1228	0	0	1.63	6.1	1.79176	2.47654	4.49312	0.476234	-0.155299
61	96.0052	48.0395	0	0	1.4	5.9	1.60944	2.5177	4.87825	0.470004	-1.33342
49	77.6445	39.953	1	0	1.21	5	1.58924	2.38876	4.83071	0.336472	-1.08334
57	78.5824	43.0209	1	1	1.95	6.6	2.05412	1.28093	3.14845	-0.653926	0.388357
40	104.083	39.2714	1	0	1.16	6.1	1.58924	2.14007	4.6625	0.0953102	-1.17996
56	95.491	31.6475	1	1	1.73	9.8	2.10413	2.09186	NA	NA	-0.314203
38	88.3987	37.2294	0	0	1.09	5.8	1.70475	2.3979	4.60916	0.378436	-0.967823
55	69.0209	36.3515	0	0	1.46	5.4	1.64866	2.06686	4.49424	0.0392207	-0.972619
40	83.2674	39.2221	0	0	1.41	5.4	1.45862	2.10413	4.90008	0.0198026	-0.871861
32	74.0389	41.6047	1	0	1.46	5.7	1.66771	2.04122	4.43912	0.0198026	-0.64425
37	79.5123	42.2039	0	0	1.74	5.4	1.64866	2.54945	4.8227	0.506818	-1.32929
63	53.0997	42.2893	0	1	1.3	6.7	1.8718	3.12236	4.79331	1.11841	-0.0316361
63	89.7711	39.3525	1	0	1.4	5.4	1.64866	2.0149	4.45899	-0.0202027	-0.636147
49	82.1094	42.3712	0	0	1.83	6.3	1.79176	2.92852	4.80729	0.912283	-0.00753851
43	111.391	37.223	1	0	1.38	5.3	1.54756	2.4681	4.96634	0.405465	-1.20725
65	65.6616	37.8031	0	0	1.38	6	1.52606	3.19048	5.49676	1.09527	-0.240806
39	97.1399	44.7539	0	0	1.26	5.9	1.56862	2.70136	5.08265	0.636577	-0.71619
64	89.4846	42.4005	0	0	1.18	6.2	1.70475	2.18605	4.46476	0.165514	-0.91653
41	110.712	53.4358	0	0	1.76	6.1	1.70475	NA	NA	NA	0.515574
62	60.3016	52.9819	0	1	1.84	6.1	2.00148	4.1987	NA	NA	-0.310477
68	65.5787	39.4776	0	1	1.85	5.9	2.07944	2.18605	3.73529	0.24686	0.0177793
52	86.5707	37.6536	0	0	1.6	5.8	1.58924	2.6174	4.98566	0.559616	-0.839358
44	93.5184	57.3165	0	1	0.78	6.7	1.72277	3.68638	5.46468	1.61542	-0.104388
30	102.075	37.7509	1	0	1.84	6	1.62924	2.67415	4.94521	0.625938	-1.12557
56	72.206	40.3292	0	1	1.73	6.5	1.64866	1.79176	4.30811	-0.235722	-1.36566
69	92.2962	37.2133	1	0	1.46	6.3	1.74047	2.8094	4.8227	0.783902	-0.618448
66	58.1657	35.1332	0	0	1.9	6.2	1.82455	2.5337	4.46935	0.536493	-0.342473
40	79.0285	36.8261	0	0	0.95	5.6	1.60944	1.82455	4.40916	-0.210721	-0.872078
64	125.25	50.3259	0	1	1.59	7.8	2.04122	3.03013	4.41643	1.06471	0.041862
64	69.688	40.1122	1	0	1.04	6.4	1.6864	2.52573	4.73268	0.494696	-0.763029
47	122.651	46.7198	1	0	1.76	5.8	1.56862	2.29253	4.80648	0.239017	-1.17201
41	84.1884	41.4714	0	1	1.3	7	1.77495	3.07731	4.94307	1.05082	-0.0188662
59	106.698	46.9141	0	1	1.55	10	2.28238	4.87748	NA	NA	0.123265
47	87.2316	39.2703	0	0	1.49	5.9	1.72277	3.29213	5.19073	1.24415	-0.324711
21	96.8498	36.2036	0	0	1.76	5.7	1.56862	2.75366	5.11799	0.688135	-0.493046
57	85.5435	39.6235	0	0	1.23	6.1	1.56862	2.5416	4.97466	0.482426	-0.707301
26	86.9401	45.8316	0	0	1.09	6.2	1.77495	3.66868	5.35706	1.60944	-0.613232
28	85.5924	52.7916	0	0	1.65	6.1	1.6864	2.85647	4.95934	0.815365	-0.634774
59	91.6805	28.8311	1	1	2.08	7.2	2.05412	2.43361	NA	NA	-0.0513411
41	81.5323	39.0234	1	0	0.64	5.3	1.52606	2.20827	4.83469	0.139762	-1.18679
21	112.181	45.8275	0	0	1.21	5.4	1.45862	3.5293	5.8545	1.39872	0.128634
50	78.2417	45.2344	0	0	2.8	6.2	1.75786	3.03013	4.94236	1.00063	-1.43878
67	87.7675	47.8612	0	0	1.57	5.9	1.74047	3.16969	5.07204	1.1314	-0.62811
22	94.7279	42.3909	1	0	1.21	5.2	1.60944	2.5096	4.87214	0.457425	-1.35082
59	119.299	35.2537	1	0	1.57	5.8	1.75786	NA	NA	NA	-0.996952
33	92.013	45.8481	0	0	1.23	5.1	1.4816	3.03495	5.47855	0.932164	-1.07905
37	77.1642	50.6324	0	0	1.14	5.5	1.62924	2.7213	4.97742	0.672944	-0.43959
42	92.2999	44.238	1	0	1.45	5.9	1.72277	2.28238	4.49424	0.262364	0.605566
59	84.9363	36.0686	0	0	1.13	5.9	1.62924	2.14007	4.58292	0.10436	-0.809716
53	77.0052	39.2497	0	1	1.25	5.9	1.96009	2.74084	4.35671	0.770108	-0.43804
66	82.7373	34.7645	0	0	1.46	5.4	1.60944	2.18605	4.65301	0.139762	-0.496027
32	94.5077	36.9805	0	0	1.24	5.7	1.70475	2.44235	4.63957	0.41871	0.799518
43	92.2999	48.8006	0	0	1.65	5.7	1.75786	2.43361	4.52937	0.425268	-0.208494
42	99.8072	39.3592	0	1	1.89	7.1	2.14007	2.20827	3.63495	0.285179	0.40462
43	99.3202	37.1468	1	1	1.39	5.8	2.04122	2.93386	4.3451	0.97456	0.408554
42	114.88	36.7337	0	0	1.47	5.5	1.56862	NA	NA	NA	-0.444256
51	102.33	28.1103	1	0	1.02	5.7	1.66771	1.90211	4.3451	-0.127833	-0.468063
35	106.787	41.0505	0	0	1.25	5.6	1.62924	2.38876	4.751	0.34359	-0.885428
63	89.1603	49.9995	0	0	1.57	6	1.80829	2.40695	4.4128	0.405465	-0.541056
26	103.574	36.782	0	0	0.91	5.8	1.60944	NA	NA	NA	0.131586
40	80.6758	43.1154	0	1	1.24	6.1	1.70475	2.74727	4.8489	0.71295	-0.349797
68	90.3356	31.8549	0	0	0.86	5.9	1.91692	NA	NA	NA	-0.307259
61	79.4801	51.5481	0	1	2.3	8.4	2.04122	2.77882	4.23266	0.81978	0.326183
40	69.9245	33.1675	0	0	1.43	5.2	1.50408	2.49321	5.06953	0.41871	0.12479
61	67.5604	36.439	0	0	1.86	6	1.70475	2.93916	4.98086	0.900161	0.500536
57	99.2989	44.3821	0	1	1.83	7	1.8563	2.85647	4.63473	0.854415	-0.0410612
39	110.448	40.2985	0	0	1.43	5.9	1.77495	2.50144	4.54329	0.494696	-0.583961
38	181.457	34.0915	0	0	1.15	5.6	1.62924	3.71844	5.65948	1.61939	-0.919717
33	106.589	52.0155	1	0	1.03	5.8	1.52606	2.26176	4.87061	0.198851	-1.18679
53	89.632	38.3838	0	0	1.23	4.8	1.38629	1.77495	4.82671	-0.328504	-1.45813
56	90.2613	46.5333	0	0	1.63	5.5	1.60944	2.4248	4.81462	0.378436	-1.15976
53	82.6396	33.5468	1	0	1.48	5.8	1.64866	2.10413	4.51961	0.076961	-0.779935
38	71.0412	33.3417	0	0	2.18	4.7	1.6864	2.62467	4.79991	0.593327	0.184352
54	94.3792	33.231	1	1	1.33	6.7	1.80829	3.06805	4.87367	1.05082	0.123104
22	135.762	47.8617	0	1	1.58	6.2	1.28093	NA	NA	NA	-1.03102
54	104.169	38.458	1	1	1.31	5.7	1.97408	4.12713	NA	NA	0.710569
19	97.4183	33.8928	0	0	1.24	5.3	1.52606	2.20827	4.83469	0.139762	-1.4519
33	137.535	35.0499	1	1	1.71	10.4	2.36085	4.75273	NA	NA	0.0209884
74	82.7077	29.8293	0	1	1.41	7.7	2.06686	1.96009	3.59731	0.0295588	-0.182852
22	94.4171	37.0934	0	0	1.44	5.1	1.43508	2.35138	5.11199	0.254642	-1.1615
51	91.8304	38.4396	1	1	1.64	6.6	1.79176	2.78501	4.70682	0.770108	0.0142015
34	103.672	44.6413	0	0	2.2	6.1	1.54756	3.33577	5.55373	1.24127	-0.891394
24	133.278	38.1115	1	0	0.96	5.8	1.60944	NA	NA	NA	-1.03716
31	145.106	39.5303	0	0	1.93	6.3	1.82455	2.73437	4.60916	0.732368	0.334673
55	102.481	45.0615	0	0	1.45	6.2	1.6864	2.76632	4.89709	0.727549	-0.10197
46	69.3013	35.3881	0	0	1.45	5.7	1.6864	2.44235	4.67563	0.41211	-0.26705
61	71.4401	39.5826	0	1	1.2	6.2	1.88707	2.73437	4.48976	0.746688	0.577497
32	87.2398	39.1552	0	0	1.24	5.4	1.6864	2.17475	4.49312	0.14842	-1.05423
36	142.743	42.5998	0	1	1.42	6.7	1.84055	2.74727	4.58802	0.746688	-0.508795
58	60.3111	41.5428	1	1	1.75	7.4	2.06686	2.80336	4.2032	0.850151	0.21685
73	92.2582	44.6345	0	1	2.28	7.1	1.79176	2.66723	4.62497	0.65752	0.408856
49	104.532	37.3785	0	0	1.38	5.5	1.58924	1.1314	3.98527	-0.916291	-1.35363
27	140.96	38.5609	0	0	1.35	5.9	1.4816	2.5177	5.13108	0.431782	-1.20421
64	91.4715	38.6121	1	0	1.89	5.8	1.84055	2.28238	4.26409	0.29267	-0.279953
67	67.0298	42.2954	0	0	1.4	5.5	1.66771	2.54945	4.78499	0.512824	-0.372753
37	106.565	49.2356	0	0	1.27	5.9	1.75786	2.82731	4.80156	0.806476	-0.563316
37	73.4659	35.869	1	1	1.39	6.8	2.07944	2.47654	3.94352	0.536493	-0.338896
40	87.0107	39.104	0	0	1.43	5.7	1.4816	NA	NA	NA	-0.86774
70	64.547	34.1411	0	1	1.57	7.8	2.0149	2.95491	4.40916	0.985817	-0.0396418
43	82.9615	35.7495	0	0	2.38	5.4	1.58924	2.29253	4.76559	0.239017	-1.12361
65	87.5714	33.4087	0	0	1.25	6	1.6864	2.74727	4.88432	0.71295	-0.326473
38	64.7039	40.1592	1	0	1.4	4.8	1.6864	2.10413	4.445	0.0861777	-0.404251
50	81.7878	37.884	0	0	2	6.3	1.74047	2.33214	4.49424	0.322083	-0.808491
38	82.3722	46.9908	0	0	1.86	5.4	1.52606	2.58022	5.08512	0.506818	-0.389652
42	71.5997	44.6423	0	0	2.01	5.4	NA	NA	NA	NA	NA
56	88.4954	33.0924	0	1	2.26	8.1	2.43361	2.5416	3.3499	0.672944	0.084269
38	99.0107	52.4606	0	0	1.42	5.8	1.52606	2.09186	4.75617	0.0295588	-0.421003
40	120.597	36.6127	0	0	0.99	5.8	1.56862	4.13517	NA	NA	-0.780728
59	76.5558	45.8689	1	0	1.36	5.7	1.62924	2.7213	4.97742	0.672944	-0.232401
59	49.9494	25.5005	1	0	1.18	5.6	1.54756	1.4816	4.30407	-0.562119	-1.15168
46	86.0887	47.2467	0	0	1.24	5.6	1.50408	3.48431	5.73722	1.37118	-0.166508
30	108.388	37.5371	0	0	1.1	5.4	1.54756	2.52573	5.00529	0.457425	-1.34487
55	81.8681	33.9775	0	0	1.48	6.3	1.6864	2.10413	4.445	0.0861777	-0.711736
44	110.872	33.7698	0	0	0.77	5.7	1.56862	1.25276	4.10923	-0.798508	-0.353284
32	118.719	48.8946	0	0	1.27	5.3	1.72277	NA	NA	NA	-0.826191
61	93.7512	28.2918	1	1	1.74	7	2.10413	2.18605	3.68888	0.254642	-0.388311
54	83.6484	27.2244	1	0	1.69	6	1.6864	1.94591	4.33729	-0.0725707	-0.146422
65	98.0176	27.9732	0	0	1.12	5.9	1.77495	1.36098	3.76352	-0.634878	-1.11748
67	99.106	25.6659	1	1	1.34	6.8	1.6864	2.07944	4.42843	0.0582689	-0.721786
51	127.515	38.8079	0	0	1.32	5.7	1.79176	2.72785	4.66721	0.71784	-0.829519
73	56.8314	41.9592	0	0	1.25	6.1	1.77495	2.37955	4.45899	0.371564	-0.308371
42	145.343	38.2211	1	1	1.97	8.8	2.30259	2.57261	3.6055	0.672944	0.750319
57	88.4954	27.7197	1	1	1.5	9.2	2.02815	3.46886	NA	NA	-0.755649
66	111.409	38.4792	0	0	0.95	5.4	1.52606	1.88707	4.61907	-0.174353	-0.625218
54	79.2127	40.2688	0	0	1.67	6.1	1.70475	2.65324	4.78415	0.625938	-0.446526
69	81.9941	33.5371	0	1	1.26	8.4	2.06686	2.85647	NA	NA	-0.459105
53	90.7506	31.8791	0	0	1.8	5.5	1.6864	NA	NA	NA	-0.192942
60	77.7543	26.8349	0	1	1.61	6.4	2.04122	2.55723	4.07244	0.604316	-0.803201
60	92.6977	42.1775	0	0	1	6.2	1.62924	2.58776	4.88658	0.542324	-0.383632
44	87.1994	39.0132	0	0	1.71	5.7	1.6864	1.93152	4.3281	-0.0833816	-0.404251
68	108.282	22.906	0	0	0.95	5.5	1.70475	1.84055	4.22975	-0.174353	-0.904107
51	86.9194	33.6511	0	0	1.15	6	1.64866	2.83908	5.02059	0.788457	-0.420172
26	93.3985	41.6555	1	0	1.79	5.8	1.54756	2.63906	5.08203	0.57098	-1.19306
52	86.67	30.3896	1	0	1.25	5.8	1.4816	2.45101	5.08636	0.371564	-0.478275
58	97.6338	31.2025	1	1	1.4	6.5	1.75786	3.14415	5.0219	1.11186	-0.650327
57	88.178	34.5196	0	1	1.86	6	1.77495	2.11626	4.27805	0.113329	-0.846326
53	106.762	40.0007	0	0	0.97	5.5	1.56862	2.24071	4.77153	0.182322	-0.839569
62	96.2804	31.8275	0	0	1.21	6.3	1.79176	2.29253	4.36564	0.29267	-0.948865
54	84.7589	29.5845	0	1	1.54	5.8	1.82455	2.2192	4.25135	0.231112	-0.00260564
56	60.5821	37.1337	1	1	1.92	8.4	2.45959	NA	NA	NA	1.11577
70	70.2431	24.0507	1	1	1.09	6.2	1.82455	2.37024	4.35543	0.378436	-0.342473
38	130.509	37.6482	1	1	1.5	7.9	2.09186	2.70136	4.08261	0.756122	-0.123949
34	113.567	47.9038	1	0	1.25	6.2	1.58924	2.65324	5.00997	0.593327	-0.77934
55	103.782	33.8616	0	0	1.86	6.3	1.80829	2.70805	4.62203	0.703098	-0.0890704
39	93.9322	37.3175	0	0	1.17	5.8	1.58924	2.55723	4.9445	0.500775	0.036969
41	96.9688	52.4412	0	1	1.97	6.6	1.96009	NA	NA	NA	-0.428089
61	49.1335	48.0149	1	0	1.43	5.6	1.38629	1.79176	4.83787	-0.314711	-1.97942
60	58.227	37.1823	0	0	1.28	6.1	1.74047	1.74047	4.08933	-0.261365	-0.458817
63	95.6519	27.5652	0	1	2.06	8.3	2.26176	3.61362	NA	NA	-0.0687127
65	80.0804	26.1111	1	1	1.63	9.7	2.35138	2.07944	3.14845	0.198851	-0.557585
62	82.3525	35.5307	0	1	1.65	7.8	2.19722	2.02815	3.39786	0.122218	0.386877
65	96.3397	31.4461	0	1	1.22	6.5	1.97408	2.48491	4.14789	0.518794	-0.0804637
56	84.0718	40.8173	0	1	1.72	7.2	1.8718	2.76632	4.54116	0.770108	0.243776
72	94.5278	25.7033	0	0	1.45	5.8	1.60944	2.28238	4.7185	0.239017	-0.850572
72	109.554	27.0594	0	1	1.15	5.6	1.6864	2.41591	4.65776	0.385262	-0.806046
63	79.718	27.6038	1	1	2.38	8.9	2.06686	NA	NA	NA	-0.566994
45	86.4736	56.9959	0	1	1.44	6.5	1.74047	3.49043	5.29581	1.43508	0.103138
58	87.8672	37.9247	0	0	1.93	5.4	1.70475	2.07944	4.39198	0.0582689	-0.229652
60	96.9342	25.292	1	1	0.98	9	1.79176	2.14007	4.26127	0.139762	-0.16812
64	80.4364	34.3699	0	1	1.09	6.1	1.79176	2.78501	4.70682	0.770108	-0.502015
62	58.583	30.1906	0	1	1.08	9	2.59525	NA	NA	NA	0.526424
54	108.634	39.7758	0	0	0.85	6.3	1.75786	2.20827	4.3745	0.198851	-0.76811
61	105.865	32.2057	0	1	1.39	6.1	1.96009	2.2192	3.98713	0.254642	0.517472
51	82.4472	37.6963	1	0	1.38	NA	NA	2.5416	NA	NA	NA
63	76.7723	27.4259	1	0	2.42	6.3	1.62924	2.02815	4.50756	-0.0100503	-1.18441
73	92.2582	32.5934	0	0	1.09	6.4	1.75786	1.8563	4.13357	-0.139262	-0.28962
54	106.358	32.1094	0	1	1.01	8.2	2.38876	1.90211	2.94444	0.0392207	-0.0398309
54	91.2758	25.1866	0	1	1.56	9	2.41591	1.77495	2.80336	-0.0833816	0.33259
50	92.7414	35.1457	1	1	2.2	8.5	2.41591	2.20827	3.12676	0.34359	-0.636147
55	76.4283	41.5215	0	1	1.14	6.9	2.02815	2.26176	3.88773	0.314811	0.206627
54	93.4413	32.776	1	0	1.26	5.9	1.74047	2.54945	4.64343	0.530628	0.87056
51	86.995	24.6482	1	1	1.94	7.7	2.61007	2.80336	NA	NA	0.56961
69	89.7988	40.211	0	1	1.98	7.4	2.10413	2.66026	4.03069	0.71784	1.52408
63	57.6531	23.0263	0	0	1.18	6.4	1.77495	1.38629	3.77963	-0.597837	-0.884547
64	78.6967	34.4163	0	1	2.24	9	2.59525	3.32504	3.74242	1.49515	0.526424
72	53.5456	24.8	0	0	1.33	6.1	1.56862	2.31254	4.82028	0.254642	-1.13062
65	81.5663	32.2064	0	1	1.64	7.4	2.16332	1.98787	3.43399	0.076961	0.516605
59	98.5941	42.4196	0	1	1.05	5.8	1.6864	2.8679	4.96703	0.828552	-0.112899
63	97.4412	28.2761	1	1	1.02	6.6	1.94591	1.43508	3.47197	-0.527633	0.215605
66	82.4112	31.2785	0	1	1.7	7.6	1.88707	2.36085	4.22829	0.378436	-0.328743
62	75.7889	24.2863	0	1	1.48	5.9	1.75786	2.07944	4.28634	0.076961	0.183899
68	105.29	29.0917	0	1	1.61	7	2.18605	2.59525	3.83298	0.672944	-0.499765
55	101.79	31.0397	1	1	1.68	9.8	2.07944	2.32239	3.83298	0.385262	0.307245
42	83.7675	44.6663	0	0	1.53	5.1	1.4816	2.68785	5.24492	0.598837	-0.858261
35	118.63	53.0906	1	0	1.66	5.5	1.64866	2.87356	5.04407	0.824175	-0.550625
71	86.2638	37.1856	0	1	1.5	8.6	2.20827	2.82731	NA	NA	0.235408
62	68.0935	26.6413	1	1	1.43	7.3	2.12823	2.63189	3.96651	0.698135	-0.104388
69	72.9897	41.7841	0	1	1.61	6.5	1.8563	2.49321	4.37952	0.506818	-0.59313
61	64.5334	37.9329	1	0	1.79	6.3	1.58924	2.85647	5.14749	0.792993	-0.494089
33	120.808	52.2901	0	0	1.22	5.5	1.58924	1.91692	4.51196	-0.127833	-0.508795
60	71.9252	21.6659	0	0	1.58	5	1.52606	1.77495	4.54436	-0.287682	-1.0828
59	67.7308	32.3072	1	1	1.34	6.8	1.98787	2.60269	4.20618	0.636577	-0.3059
58	95.6081	28.3605	1	1	0.95	7.1	2.05412	1.25276	3.13114	-0.673345	-1.03716
60	86.361	25.9973	1	1	1.7	6.5	1.80829	2.12823	4.22098	0.131028	-0.740669
61	68.5482	31.8103	0	1	1.73	7	1.98787	2.4681	4.11087	0.506818	-0.351991
68	85.3315	34.8944	1	1	1.54	7.1	2.24071	2.02815	3.31419	0.131028	0.00808965
66	108.94	25.2923	0	1	1.04	7.8	2.18605	1.50408	3.04452	-0.400478	-0.0381299
57	93.6861	29.7927	0	0	1.29	6.1	1.62924	1.94591	4.45202	-0.0943107	-0.390458
66	104.621	31.459	0	1	1.67	6.6	1.93152	NA	NA	NA	0.413014
53	71.3374	36.6848	0	1	2.25	5.8	1.6864	2.09186	4.43675	0.0676586	-0.828269
67	79.6919	31.2758	0	0	1.2	5.9	1.56862	1.52606	4.29183	-0.527633	-1.09088
52	99.4515	34.3161	1	1	1.45	7.7	1.91692	2.43361	4.22098	0.457425	0.0494164
32	92.5895	36.6453	0	0	1.15	4.8	1.4816	2.8848	5.37759	0.788457	-0.233433
36	114.059	43.4401	1	1	1.27	10.4	2.58776	2.85647	3.3499	1.04028	0.921997
42	61.3477	37.2585	0	1	1.98	6.1	1.6864	2.37024	4.62595	0.34359	-0.682177
48	92.5447	NA	1	0	1.54	6.3	1.80829	2.3979	4.40672	0.398776	-0.764199
28	103.301	35.9609	0	1	1.36	5.3	2.67415	2.05412	2.54945	0.322083	0.192633
72	73.7481	27.0562	0	0	1.62	5.4	1.58924	1.335	4.12228	-0.71335	-1.6764
71	82.2838	28.0591	1	1	1.34	7	2.07944	3.26576	NA	NA	0.379442
40	96.6419	39.6284	0	0	1.01	5.5	1.75786	2.19722	4.36691	0.19062	-0.362645
63	85.2186	39.1396	0	0	1.45	6.2	1.77495	2.19722	4.33336	0.198851	0.297101
65	80.5066	36.6624	0	1	1.94	8.3	2.0149	2.81541	4.30811	0.850151	-0.128589
69	68.8356	33.4772	0	1	1.77	6.8	1.82455	2.52573	4.46361	0.524729	0.134451
68	62.3068	33.2235	0	1	2.11	9	2.32239	2.93916	NA	NA	0.472375
67	97.7143	33.3209	1	1	1.24	7.9	2.20827	2.18605	3.49043	0.277632	-0.230682
48	100.884	35.5078	0	1	1.46	8.7	2.19722	2.4248	3.68638	0.506818	0.636338
46	79.725	36.6179	1	0	1.12	5.4	1.72277	1.98787	4.2932	-0.0202027	-0.71619
57	100.666	30.5724	1	1	1.36	7.1	1.94591	2.26176	4.0448	0.300105	-0.503518
76	62.8895	27.0837	0	0	1.3	6	1.74047	2.92852	4.90527	0.900161	1.05433
71	50.6137	33.4177	1	1	2	8.5	2.17475	2.29253	3.63231	0.371564	0.542085
52	97.3194	37.2001	1	1	1.66	6.6	1.8563	2.41591	4.32546	0.425268	0.146298
59	55.2884	27.5707	1	1	1.78	6.3	1.94591	2.25129	4.03777	0.285179	-0.213207
63	70.1386	32.3724	1	1	2.34	7.2	1.96009	2.14007	NA	NA	-0.53235
61	89.4437	28.2285	1	1	1.45	7.5	2.30259	2.44235	3.50856	0.548121	-0.126009
71	81.755	39.8177	0	1	1.76	8.2	2.16332	1.54756	3.11795	-0.356675	-0.00369973
62	81.0271	31.8188	0	1	1.83	7.9	1.72277	2.79728	4.84812	0.770108	-0.0440961
73	68.4229	27.6508	0	1	2.67	6.4	2.10413	1.60944	3.28091	-0.314711	-1.53187
58	138.857	29.5414	1	1	1.33	7.1	2.34181	1.64866	2.84491	-0.223144	-0.317693
40	97.9582	38.8688	0	0	1.2	5.2	1.52606	2.61007	5.10473	0.536493	-0.698125
56	111.384	32.0322	0	1	1.89	10.8	2.90142	2.64617	2.70136	1.23837	2.51016
60	85.8531	33.3056	1	1	1.46	7.2	1.90211	2.16332	4.06044	0.19062	-0.896505
65	83.7944	39.3637	0	1	1.75	NA	1.84055	3.23868	4.93375	1.22083	0.346633
52	109.901	23.0204	0	1	1.45	7.8	2.04122	2.48491	NA	NA	0.0351279
52	102.965	40.4158	0	1	1.18	11.9	2.82138	2.20827	2.43361	0.65752	0.835354
74	61.2314	29.7442	0	1	2.62	7	2.11626	2.4248	3.8373	0.494696	-0.291929
73	96.0035	26.7361	0	1	2.61	7	2.06686	1.88707	3.54674	-0.0512933	-0.0460928
42	87.8866	32.1003	1	1	2.03	6.8	1.88707	2.83908	4.56435	0.845868	-0.57294
48	71.4774	24.6492	0	1	2.67	8.8	1.80829	2.56495	NA	NA	-0.85121
70	76.3879	29.6458	0	1	1.61	7.7	2.10413	1.58924	3.26576	-0.328504	-0.492451
71	67.2264	29.797	0	1	2.83	6.7	1.98787	1.88707	3.7013	-0.0618754	0.0150076
74	71.7581	30.8272	0	0	1.51	6.3	1.6864	2.19722	4.50866	0.173953	-0.672515
63	121.008	32.0944	1	1	1.02	7.6	2.05412	NA	NA	NA	0.493237
52	95.4134	43.6209	1	1	1.08	7.4	2.06686	3.04452	4.38078	1.08519	-0.11616
65	86.1287	29.8329	0	1	2.1	7.2	1.84055	1.70475	3.86703	-0.274437	-0.112899
74	65.3657	NA	0	1	1.77	6.4	2.06686	2.7213	4.14313	0.770108	-0.174268
54	100.594	25.6912	0	1	1.12	8.8	2.54945	1.4816	2.33214	-0.328504	-0.0230427
75	77.8879	38.9468	0	1	1.6	7.8	2.36085	3.00072	NA	NA	0.15334
61	99.903	33.6418	1	1	2.23	6.6	1.90211	2.62467	4.38452	0.641854	-0.456806
47	117.92	33.2138	0	1	1.43	7.2	2.05412	1.90211	3.58352	-0.0304592	0.879765
29	95.2166	27.3904	0	1	1.32	7.8	2.17475	2.48491	3.77276	0.559616	-0.128073
58	88.0066	24.677	1	1	1.55	9.7	2.68102	3.55535	NA	NA	0.350546
68	106.247	37.7533	0	1	1.26	7.1	2.0149	2.50144	4.08261	0.548121	-0.0684207
39	121.218	53.7114	1	1	1.47	6.5	1.22378	5.20291	NA	NA	-0.88918
26	108.298	42.9222	0	0	1.22	5.7	1.54756	3.29584	5.52665	1.20297	-0.603712
62	90.0511	32.7787	1	1	1.22	6.5	1.52606	2.25129	4.86368	0.182322	-1.15976
60	69.8011	29.4748	0	1	2.21	7	2.45101	2.37024	3.18635	0.512824	0.928339
71	46.8122	33.9533	0	1	1.87	7.2	1.90211	3.04452	4.6812	1.04732	-0.110765
62	79.9774	31.2061	0	0	1.93	5.7	1.66771	2.82138	4.9712	0.779325	-0.75063
67	93.0498	29.0483	0	0	1.29	5.4	1.64866	1.8718	4.3631	-0.162519	-0.947927
60	111.448	31.5486	1	1	2.3	8.4	1.77495	3.60821	NA	NA	-0.518822
52	88.9536	27.8635	1	1	1.34	6.4	1.64866	1.80829	4.32015	-0.223144	-0.575523
59	75.6088	43.5222	0	0	1.31	6	1.8718	2.30259	4.21656	0.322083	-0.404115
40	123.437	27.0263	0	1	1.25	8.5	2.41591	1.91692	2.9069	0.0582689	1.02574
50	96.2592	26.2244	1	1	0.95	6.9	2.12823	1.64866	3.2581	-0.274437	-0.832022
59	96.663	35.9708	1	0	1.16	5.3	1.54756	2.48491	4.97811	0.41871	-0.5141
53	91.2758	24.8845	0	0	1.71	5.2	1.54756	NA	NA	NA	-0.528488
64	67.3501	28.4945	0	1	2.43	7	2.00148	1.74047	3.57235	-0.210721	-0.85869
46	91.0162	35.9763	1	1	1.12	6.7	2.0149	2.33214	3.96272	0.378436	-0.30627
61	113.303	35.8772	0	1	1.17	6.9	1.79176	3.43399	NA	NA	-0.291564
60	71.9252	35.0293	0	1	1.42	8.3	2.45959	3.02529	3.69387	1.15057	0.346633
52	74.0844	31.4497	0	1	1.18	5.9	1.84055	3.01553	4.77576	1.00796	0.334413
40	84.6222	60.809	1	0	1.81	5.9	1.77495	3.69635	5.37667	1.63511	-0.224406
54	95.778	31.698	0	1	1.69	7.6	1.98787	2.70805	4.28082	0.741937	0.590372
56	101.399	57.6963	0	1	1.72	7.1	2.16332	3.64021	4.6625	1.66582	0.087272
50	64.4942	43.6016	0	0	1.59	6	1.58924	2.30259	4.77238	0.254642	-0.808899
61	65.4499	27.5865	1	1	2.58	9	2.15176	1.6864	3.23868	-0.223144	-0.708408
65	107.936	33.2965	1	1	2.26	7.6	2.00148	2.7213	4.26549	0.756122	-0.338386
61	58.5208	34.6529	0	0	1.82	6.2	1.80829	3.15274	4.93303	1.1314	-0.975508
44	111.391	50.7993	1	0	1	5.5	1.50408	2.45959	5.04729	0.385262	-1.23655
41	78.4863	36.5121	1	0	0.97	6.3	1.4816	2.36085	5.02585	0.277632	-1.69306
37	123.204	41.5854	1	0	1.18	5.6	1.60944	2.59525	4.93087	0.542324	-1.15976
60	104.463	37.9287	1	1	1.25	6.3	1.75786	2.61007	4.6511	0.593327	-0.0580609
65	50.8667	31.1747	0	1	2.3	6.5	1.94591	2.94444	4.52829	0.963174	-0.295221
51	98.3494	39.2885	0	0	1.21	5.9	1.84055	3.16125	4.87901	1.14422	-0.19991
50	96.2592	26.5051	1	0	0.95	6	1.70475	2.5337	4.7023	0.506818	0.29243
56	120.365	32.2452	1	1	0.84	7.2	1.88707	1.06471	3.33577	-0.891598	-0.9731
60	92.6988	32.2145	0	0	1.21	5.7	1.74047	2.27213	4.45318	0.262364	-1.01434
35	NA	36.1214	0	0	1.65	5.5	1.60944	2.40695	4.8032	0.357674	-0.598076
45	98.3163	29.2847	1	1	1.03	7.3	2.18605	2.93916	4.08933	1.00796	0.124389
62	79.8673	26.6965	0	1	1.11	8.1	2.26176	1.54756	2.92852	-0.34249	-0.29889
54	114.634	29.5816	1	1	1.59	5.7	1.98787	1.28093	3.28091	-0.673345	-0.572779
33	99.2992	46.0044	0	0	1.82	6	1.72277	2.58776	4.70411	0.565314	-1.25519
56	111.792	31.8555	1	1	1.59	6.6	1.72277	2.3979	4.57368	0.378436	0.148808
63	73.43	32.0774	0	1	1.88	6.8	2.14007	1.97408	3.46886	0.0582689	-0.456519
54	80.8261	42.1518	0	1	1.32	5.6	1.58924	2.70805	5.04665	0.647103	-0.370644
53	70.5687	29.0006	0	1	1.96	6.9	1.90211	2.09186	4.01096	0.122218	-0.373809
65	80.5066	26.7326	0	0	1.02	5.9	1.64866	1.79176	4.30811	-0.235722	-0.86601
58	107.069	45.3453	0	0	1.15	6.3	1.8718	NA	NA	NA	-1.14252
58	81.0675	34.7482	0	0	1.22	5.7	1.77495	2.09186	4.26127	0.0953102	0.0395058
63	91.7045	32.5774	1	0	2.91	6	1.62924	2.18605	4.61413	0.14842	-1.46204
55	85.8569	27.4762	0	1	1.27	7.3	2.29253	2.69463	3.71601	0.792993	0.802659
66	88.3091	25.0486	1	1	2.56	7.6	2.15176	2.26176	3.65325	0.336472	-0.397195
65	119.853	51.2226	0	1	1.02	6.6	1.88707	2.2192	4.12875	0.239017	-0.92658
66	109.928	31.0889	0	1	1.28	7.2	2.18605	1.8563	3.29584	-0.0512933	0.0655485
68	87.504	25.8951	1	1	2.1	7.8	NA	2.63189	NA	NA	NA
68	105.607	31.3858	0	1	1.18	7.7	2.0149	3.19048	NA	NA	-0.54575
40	111.542	26.0334	1	1	1.1	5.6	2.19722	1.45862	2.99072	-0.446287	-0.835788
64	110.627	29.2381	0	1	2.04	8.4	2.11626	2.8679	4.16044	0.924259	0.162807
45	93.7921	33.368	1	0	0.94	5.3	1.62924	2.65324	4.93159	0.604316	-1.44224
69	67.6175	31.1292	0	1	1.36	7.4	2.10413	1.6864	3.3322	-0.235722	-0.0239732
57	63.2753	35.4925	0	0	1.6	5.4	1.70475	2.75366	4.85281	0.722706	0.598597
56	69.7609	27.7459	0	0	1.16	5.8	1.41099	2.0149	4.93591	-0.0833816	-1.00735
61	77.2299	37.3702	0	1	2.42	7.8	1.54756	3.56671	NA	NA	-0.955932
64	72.0669	38.0021	1	1	1.61	7.6	2.09186	2.49321	3.93183	0.553885	0.281516
55	81.5638	34.798	1	1	2.35	7.5	NA	2.92316	NA	NA	NA
51	84.57	40.1151	0	0	1.52	6.1	1.77495	1.74047	4.02177	-0.261365	-0.695753
55	70.803	48.1654	0	1	0.98	6.6	1.90211	2.62467	4.38452	0.641854	-0.810738
66	82.7373	38.9332	0	0	0.93	5.7	1.72277	2.20827	4.44383	0.19062	-0.476517
63	65.9424	48.2563	0	0	1.64	6.1	1.72277	2.5416	4.67189	0.518794	0.295411
29	102.236	39.616	1	1	1.59	11.2	2.60269	3.10906	3.54385	1.29473	1.79989
69	93.3196	29.1095	0	1	0.95	5.5	2.43361	1.58924	2.63189	-0.261365	-0.986172
52	53.3579	23.0657	0	0	1.46	6.2	1.70475	2.00148	4.3386	-0.0100503	-0.598076
67	93.8785	30.5515	0	1	0.98	7	1.88707	3.69138	NA	NA	-0.511065
59	94.3986	19.9115	0	0	1.08	5.8	1.60944	1.25276	4.02535	-0.776529	-1.1172
63	91.7691	32.3282	0	0	1.34	6.1	1.60944	NA	NA	NA	-1.06313
63	92.8272	26.4453	1	1	1.25	7.4	2.11626	NA	NA	NA	-1.24946
70	79.2175	22.6309	0	0	1.44	6.1	1.70475	NA	NA	NA	-0.192611
70	55.9695	29.5848	0	0	1.74	5.4	1.52606	1.54756	4.39198	-0.510826	-0.0927533
23	89.8046	51.1912	0	0	1.71	6.2	1.60944	NA	NA	NA	-0.640277
59	89.3101	29.2123	0	1	1.6	6.1	1.8563	2.06686	4.08429	0.0861777	0.115684
75	83.6274	28.601	0	0	1.12	5.6	1.56862	1.90211	4.54329	-0.150823	-0.923829
49	116.962	25.4808	0	1	1.39	7.1	1.84055	3.06339	NA	NA	-0.334441
63	142.513	24.3717	1	1	1.66	8.9	2.18605	1.22378	2.85071	-0.673345	-0.232286
62	71.4401	37.0048	0	0	1.77	5.6	1.56862	2.58022	5.00058	0.518794	-1.05266
71	80.9473	29.9663	0	1	1.22	6.2	1.84055	1.8563	3.97029	-0.127833	-0.426557
55	105.046	25.6546	1	0	1.27	6.2	1.66771	NA	NA	NA	0.544935
53	67.337	31.4829	0	1	1.15	6.1	1.88707	2.58776	4.38701	0.604316	-0.638898
70	51.921	33.0067	0	1	2.14	7.5	1.96009	2.4248	4.13196	0.457425	-0.361079
57	73.2869	26.5723	1	1	1.62	7.1	2.10413	1.77495	3.39451	-0.150823	0.66535
72	62.575	28.7177	0	1	1.73	6.2	1.6864	1.62924	4.12228	-0.385662	-0.947458
59	81.0675	27.6796	1	1	1.09	8.4	2.04122	1.45862	3.29953	-0.478036	0.356036
40	129.308	26.2493	1	1	0.88	7.2	2.17475	2.48491	3.77276	0.559616	0.318942
63	81.8366	27.105	1	1	1.77	NA	1.70475	2.44235	4.63957	0.41871	-0.553624
60	92.6988	30.0162	1	1	0.88	6.7	2.10413	3.55249	4.6941	1.57485	0.695541
56	107.835	32.6127	0	1	1.05	7.7	1.96009	2.4681	4.16356	0.500775	-0.418237
56	79.9277	30.4928	0	1	1.16	7.8	2.16332	2.2192	3.60005	0.300105	-0.0359606
64	57.6531	48.3496	0	0	1.33	6.4	1.66771	2.55723	4.79082	0.518794	-1.04514
75	88.5326	28.6635	0	1	1.43	6.5	1.8563	3.10906	NA	NA	0.166199
61	89.0059	42.8349	0	0	2.05	5.6	1.58924	3.09558	5.31025	1.02245	-0.501415
61	67.7927	33.5885	0	1	2.14	7	1.97408	2.37024	4.06732	0.41211	0.00772896
62	87.9067	24.3524	1	1	2.01	7.9	1.70475	1.16315	3.77276	-0.84397	-1.13967
69	72.5837	37.0122	0	1	1.66	6.6	1.98787	3.69138	4.99654	1.68269	1.00073
72	87.7434	30.9055	0	0	1.78	5.7	1.77495	2.16332	4.3108	0.165514	-0.613232
50	70.0894	25.4427	1	0	1.17	5.6	1.6864	2.20827	4.51525	0.182322	-0.389652
46	87.2545	32.2295	1	1	1.35	7.8	1.6864	2.02815	4.39321	0.00995033	-1.53272
45	131.992	42.0984	1	1	1.14	8.9	2.27213	3.2884	4.21065	1.35841	1.10363
54	100.594	34.6958	0	1	0.97	8.2	2.37955	2.89037	NA	NA	0.638932
76	80.6179	33.5493	0	0	1.49	6.3	1.62924	2.83321	5.05369	0.779325	-0.56188
63	81.8366	26.9497	0	1	2.46	6.7	NA	1.335	NA	NA	NA
56	75.2377	54.0264	0	0	1.12	6.3	1.8718	2.76632	4.54116	0.770108	0.186618
49	73.6422	32.2377	1	1	1.34	8.5	1.75786	2.16332	4.34381	0.157004	-0.14558
58	86.446	43.0415	1	0	0.95	6	1.52606	2.49321	5.02651	0.41871	-0.579409
71	107.337	45.3607	0	1	1.57	7.3	3.04452	1.62924	1.58924	0.678034	0.811902
61	80.1357	38.5355	0	0	1.87	6.4	1.91692	2.41591	4.20916	0.444686	-0.196033
54	69.2833	32.1466	1	0	1.54	5.6	1.38629	NA	NA	NA	-1.16266
37	102.476	37.8921	1	0	1.15	5.9	1.62924	2.45959	4.79991	0.41871	-1.48224
73	56.584	28.3563	1	1	1.43	6.3	1.82455	2.06686	4.1463	0.076961	-0.593788
64	79.0927	30.625	1	1	0.98	7.1	1.82455	2.5096	4.45202	0.512824	-0.624878
61	99.2895	37.0341	0	1	1.55	8.4	2.27213	3.07269	NA	NA	0.279457
54	97.2148	33.1784	0	1	1.15	7.2	1.93152	2.40695	4.17439	0.438255	0.153963
58	79.641	27.4348	1	1	2.07	7	1.75786	2.94444	NA	NA	-0.457955
66	54.3627	30.993	1	1	2.36	7.3	1.90211	2.3979	4.22537	0.41871	-0.0642445
60	71.6802	34.2475	1	1	1.32	7.1	1.82455	2.10413	4.17131	0.113329	-1.01987
57	98.4386	30.45	1	1	1.4	7.2	1.91692	3.32504	NA	NA	-0.511671
57	86.3287	32.1164	1	1	1.15	6.1	1.56862	2.04122	4.63667	-0.0100503	-0.77125
66	62.4973	36.2216	0	1	1.69	9.1	2.3979	4.06044	NA	NA	1.0258
71	58.6402	33.391	0	1	1.42	7.8	2.0149	2.8792	NA	NA	-0.252203
69	80.5835	35.3348	0	1	1.92	7.7	1.94591	2.29253	4.06732	0.329304	0.376327
55	79.2127	35.2863	0	0	1.32	6.3	1.6864	2.73437	4.8752	0.698135	-0.0594103
65	58.962	33.3569	1	1	1.93	7.7	2.24071	2.30259	3.5175	0.398776	0.468514
47	93.5293	31.8435	1	0	1.29	5.7	1.54756	2.68102	5.11018	0.609766	-0.764394
62	NA	35.5606	0	1	1.51	7.6	2.27213	3.69635	4.53367	1.74222	-0.0964498
64	59.1508	33.187	1	1	1.75	8	2.04122	2.36085	NA	NA	-0.125802
65	79.4636	33.7335	0	1	1.77	9.8	2.60269	2.18605	2.77882	0.398776	0.616665
62	96.3209	30.2642	1	1	1.19	8.8	2.25129	2.97041	NA	NA	-0.475347
67	52.4301	33.7875	0	1	1.19	7.4	2.16332	3.25424	NA	NA	0.0428203
49	62.6731	29.099	0	1	1.32	6	1.60944	2.29253	4.72562	0.24686	-1.0898
64	82.9357	27.2423	0	1	1.57	6.3	1.79176	2.8094	NA	NA	-1.02189
59	126.4	34.2907	1	1	1.05	7.5	1.88707	2.15176	4.08261	0.173953	-0.785502
65	82.4112	30.5909	0	1	1.64	6.6	1.93152	1.82455	3.76815	-0.139262	-0.181434
66	50.1082	34.2616	0	1	2.77	6.4	1.8718	NA	NA	NA	0.0669945
60	81.4972	30.1544	0	1	1.94	6.6	1.72277	2.23001	4.45899	0.215111	-0.263258
63	94.2198	27.2321	0	1	1.15	7.4	1.77495	1.56862	3.90399	-0.430783	-0.110359
68	54.0342	32.845	0	1	2.34	8.7	1.98787	3.627	NA	NA	-0.451082
66	79.2139	28.0129	0	1	1.27	6.9	1.8718	1.90211	3.93964	-0.0725707	-0.567154
51	94.0831	35.0286	0	1	1.46	6.9	2.18605	3.14845	4.24707	1.20597	0.491014
67	71.2838	27.3094	0	1	2.71	7.2	1.72277	1.97408	4.28359	-0.040822	-0.758749
62	105.403	30.06	1	1	1.05	6.7	1.80829	1.84055	4.02356	-0.150823	0.142522
70	75.3675	46.3623	0	1	1.13	6.3	2.14007	3.52046	4.60916	1.55181	0.419965
52	97.3194	27.0884	0	1	2.05	6.4	1.82455	2.17475	4.22098	0.182322	0.322503
58	91.6805	35.0193	1	1	1.34	9	2.41591	3.054	NA	NA	-0.71619
61	67.3341	27.661	0	1	1.85	6.7	2.16332	1.70475	3.2308	-0.210721	-0.351345
63	65.9424	34.7016	0	1	1.48	7.1	2.09186	3.37074	NA	NA	0.163733
59	135.321	30.6374	1	1	1.03	5.8	1.80829	2.29253	4.33336	0.29267	-0.717679
60	81.4972	38.066	1	1	2.42	8.4	2.36085	2.70136	3.60278	0.81093	0.387987
52	110.872	32.3868	0	1	1.98	8.6	2.10413	5.60947	NA	NA	-0.217039
56	77.3711	28.5032	0	1	1.47	6.4	1.52606	2.58776	5.09006	0.512824	-0.486816
45	76.3384	34.6474	0	1	1.41	8.2	2.5096	4.68675	NA	NA	0.899922
53	71.3516	28.1531	0	1	2.61	7.4	2.18605	2.14007	3.49953	0.223144	0.179959
59	90.9745	30.7422	1	1	1.08	8.8	2.16332	2.12823	NA	NA	-0.509248
56	74.0813	33.0111	1	1	1.75	8.7	2.30259	3.11795	NA	NA	NA
70	64.547	33.9317	0	1	2.28	6.9	1.82455	1.97408	4.08261	-0.0100503	-0.524795
61	75.59	30.4613	0	1	1.1	7.8	2.11626	3.88568	NA	NA	-0.322701
66	101.892	38.0872	1	1	1.5	6.5	1.90211	1.98787	3.93964	0.0198026	-1.07585
31	101.774	40.7501	0	1	1.79	6.4	1.88707	2.83908	4.56435	0.845868	-0.0792824
66	102.494	30.758	0	1	1.3	8.1	1.93152	1.80829	3.75654	-0.150823	-0.227596
31	117.37	26.7552	1	1	1.59	8.6	2.16332	2.5096	3.8111	0.587787	0.857112
63	67.3501	29.2245	1	1	1.49	6.5	2.02815	2.6174	4.14155	0.662688	-0.410808
58	83.2219	24.2054	0	1	2.45	6.1	1.74047	2.16332	4.37827	0.157004	-0.637866
62	96.2804	32.3486	0	1	1.97	7.8	2.17475	2.45101	3.74715	0.530628	-0.0923545
47	83.4893	38.5663	1	1	1.79	10.9	2.59525	4.01818	NA	NA	0.451762
67	117.297	28.279	0	1	2.6	6	2.02815	1.54756	3.38439	-0.385662	-1.00486
52	85.0655	27.8793	1	1	1.86	7.9	2.06686	1.58924	3.33932	-0.34249	-1.02442
53	101.607	29.6593	1	1	1.34	8.1	2.02815	3.06339	NA	NA	-0.755649
71	68.8098	33.7122	1	1	1.23	7.2	2.14007	2.15176	3.59457	0.231112	-0.278271
66	94.7529	27.8982	0	1	1.25	6.7	1.75786	1.60944	3.96651	-0.385662	-0.914713
54	77.9444	30.6655	1	1	1.5	7	2.02815	3.26957	4.61512	1.29198	-0.380037
52	72.4553	49.2109	0	1	1.05	6	2.06686	4.25561	NA	NA	0.326248
55	117.767	31.9154	0	1	1.44	9	2.15176	2.16332	3.58074	0.24686	0.431661
46	135.796	41.3066	1	1	2.07	8.8	2.04122	2.91235	NA	NA	-0.519433
69	106.635	28.7332	1	1	1.66	6.6	1.93152	3.77735	NA	NA	-0.188981
54	93.0201	27.9815	1	1	1.18	10.5	2.62467	1.75786	2.40695	-0.0100503	0.312712
47	119.358	37.2084	1	1	2.28	7.9	2.32239	2.41591	3.44999	0.524729	0.534019
45	129.538	40.8718	0	1	2.24	7.8	2.02815	4.1463	NA	NA	0.745155
54	134.818	37.6122	0	0	1.49	6	1.79176	3.12676	4.94592	1.10194	-0.0241594
63	101.288	29.4454	0	1	1.21	7.9	2.33214	1.97408	3.10459	0.0953102	-0.289134
65	93.9191	41.1352	0	1	1.45	6.9	1.45862	3.19458	NA	NA	-1.09034
45	114.174	30.5975	1	1	1.15	7.1	1.75786	2.24071	4.39692	0.231112	-1.35363
54	85.0167	35.9253	1	1	2.08	6.8	1.8718	2.35138	4.25135	0.371564	-0.868823
72	85.5209	28.3623	0	1	1.95	8.2	2.02815	2.63906	NA	NA	0.12471
44	75.1954	34.0784	1	1	2.06	7.2	2.18605	3.2068	4.29183	1.2613	-0.202133
52	119.586	26.5252	0	1	0.81	7.7	2.02815	1.335	3.23868	-0.597837	-0.475347
62	87.1102	29.0865	0	1	1.89	8	1.75786	2.16332	4.34381	0.157004	-0.0197001
49	101.081	36.5024	0	1	1.27	7.2	2.12823	2.81541	4.10099	0.875469	0.83866
67	99.2606	42.2895	0	1	1.85	8.6	1.66771	3.6763	NA	NA	-0.159448
60	55.6142	32.0653	0	1	1.73	9.4	2.4248	2.28238	3.16548	0.41871	1.39276
68	121.746	33.2028	0	1	1.13	8.2	2.07944	5.02585	NA	NA	-0.517144
56	88.2786	32.1747	1	1	1.78	9	2.05412	2.24071	NA	NA	-0.518364
53	97.3739	26.0488	1	1	1.19	8	1.88707	1.09861	3.36038	-0.867501	-0.685418
66	70.5249	33.5156	0	1	1.34	6.9	1.93152	2.98568	4.58497	0.996949	-0.204249
56	84.0718	29.7241	1	1	0.99	6.6	1.60944	2.41591	4.80893	0.371564	-0.987148
66	80.0804	28.2247	1	1	1.28	6.8	1.97408	1.88707	3.7281	-0.0618754	0.118271
55	72.9575	40.8711	1	1	2.09	7.7	2.36085	2.70136	3.60278	0.81093	0.894884
48	73.7195	29.1298	1	1	1.85	7.3	2.05412	1.6864	3.43076	-0.248461	-0.494834
47	93.9385	37.9262	1	1	1.46	8	1.94591	2.30259	4.07414	0.336472	-0.852702
67	76.0507	28.5837	0	1	1.36	6.4	1.335	2.50144	NA	NA	-1.55743
46	105.614	27.424	1	1	1.88	8.2	2.40695	2.84491	NA	NA	0.394073
56	68.5133	28.8462	0	0	0.93	5.4	1.45862	1.80829	4.7023	-0.274437	-1.09034
59	74.9278	23.8087	0	0	1.17	5.8	1.66771	1.98787	4.40305	-0.040822	-0.991792
64	91.1154	33.1322	1	1	1.52	8.3	1.79176	6.1334	NA	NA	-0.829519
63	76.9754	24.4114	0	0	1.71	5.7	1.64866	1.38629	4.03601	-0.634878	-0.609714
49	111.143	25.1595	1	0	2.27	5.7	1.58924	2.04122	4.59613	0	-1.20938
66	84.6797	29.1952	0	0	1.18	5.6	1.54756	1.82455	4.53367	-0.235722	0.444155
53	93.3738	21.3068	0	0	1.16	5.7	1.54756	1.60944	4.3895	-0.446287	-1.87222
58	76.112	36.3798	1	1	1.07	6.8	1.60944	3.14845	5.30728	1.07841	-0.768894
39	86.7435	23.6311	1	0	1.49	5.4	1.52606	2.23001	4.8489	0.165514	-1.24314
68	83.9076	25.1261	0	0	1.47	5.4	1.80829	2.09186	4.1957	0.0953102	-0.550625
51	96.0913	28.8611	1	0	1.72	6.1	1.58924	3.05871	5.28523	0.985817	-0.760109
61	84.615	31.9599	0	0	2.04	5.9	1.56862	2.77259	5.13108	0.703098	-0.0828306
69	62.7839	26.928	1	0	1.6	6	1.64866	2.19722	4.58292	0.165514	-1.13514
61	82.6511	26.7252	0	0	1.73	5.8	1.6864	2.47654	4.69866	0.444686	-0.662945
52	92.7663	37.5758	0	1	1.57	8.2	2.19722	2.50144	3.74242	0.582216	0.392417
59	93.02	28.2097	1	1	1.44	6.5	1.72277	1.36098	3.86912	-0.653926	-0.923829
66	63.1656	26.7653	0	0	1.93	6.1	1.75786	2.48491	4.56435	0.476234	-0.509248
68	83.0187	27.0045	0	0	1.88	5.8	1.58924	2.0149	4.5778	-0.0304592	NA
56	100.456	26.2107	1	0	0.91	5.9	1.66771	2.15176	4.51415	0.122218	-0.730428
61	98.0919	24.754	0	0	1.52	5.9	1.80829	2.06686	4.17746	0.076961	-1.03613
65	64.2474	27.2315	0	0	1.5	5.8	1.72277	1.88707	4.22537	-0.127833	-0.675368
68	88.3523	25.3493	1	1	1.86	6.8	1.80829	2.38876	4.4006	0.392042	-0.350829
60	64.9716	32.8614	0	0	1.3	5.6	1.58924	2.38876	4.83071	0.336472	-1.28694
67	89.307	24.2814	0	0	1.27	5.6	1.64866	1.4816	4.09933	-0.544727	-0.464297
53	52.5472	30.0801	0	0	1.72	5.9	1.52606	1.79176	4.55493	-0.274437	-1.3829
69	71.0698	22.9054	0	0	1.25	5.7	1.60944	1.38629	4.11578	-0.653926	-0.657668
66	150.613	34.2291	0	1	1.36	5.6	1.66771	2.06686	4.45667	0.0392207	-0.582008
62	61.9813	23.4998	0	0	1.44	5.6	1.6864	2.0149	4.38452	-0.0100503	-0.472719
69	57.075	37.01	1	1	1.67	8.1	2.14007	2.97553	NA	NA	0.65019
41	118.661	29.6208	1	0	1.57	5.4	1.70475	2.40695	4.61512	0.385262	0.395176
68	67.8317	30.0814	0	0	1.34	5.6	1.64866	2.14007	4.54436	0.10436	-1.22751
63	74.3502	28.3887	0	1	1.32	5.5	1.98787	3.11352	4.57368	1.13462	-0.132628
61	64.3996	33.4182	1	1	1.22	6.5	1.82455	2.96011	4.76729	0.947789	-0.442557
56	113.719	28.2514	1	0	1.23	5.8	1.72277	1.50408	3.96462	-0.510826	-0.645809
66	77.2082	26.0176	0	0	1.57	6.2	1.75786	2.10413	4.30271	0.0953102	0.291888
68	78.7281	31.2262	0	1	1.78	9.8	2.55723	2.76632	3.32504	0.940007	0.79567
67	94.7529	30.365	0	0	1.18	5.5	1.64866	2.19722	4.58292	0.165514	-0.790298
60	80.7867	25.0015	0	0	1.43	6.3	1.8718	2.33214	4.237	0.350657	-0.344011
62	71.9952	23.5262	1	1	1.62	7.1	1.56862	1.66771	4.38577	-0.385662	-0.689757
56	87.2807	22.3432	0	0	1.09	5.6	1.77495	2.09186	4.26127	0.0953102	-0.211072
57	86.0968	30.8397	0	1	1.33	7.2	2.04122	2.7213	4.19117	0.765468	0.399208
56	87.2807	NA	0	0	1.4	5.4	1.70475	1.80829	4.20767	-0.210721	-1.23811
58	85.4857	28.5152	1	0	1.25	6.3	1.70475	2.58776	4.73883	0.559616	-1.40674
59	81.0675	28.3699	0	0	1.33	5.3	1.70475	1.96009	4.3108	-0.0512933	-0.281277
55	109.924	24.6907	0	0	0.82	6	1.77495	1.93152	4.15104	-0.0618754	-1.05397
70	65.3847	26.7128	0	0	1.52	5.8	1.72277	2.59525	4.70953	0.57098	-0.726661
57	144.808	33.0575	0	0	1.14	6.4	1.70475	2.7213	4.83071	0.693147	0.0580297
56	71.635	26.2576	0	0	1.31	5.7	1.58924	1.50408	4.23555	-0.527633	-1.65287
68	88.7674	30.3561	0	1	1.85	6.9	2.00148	3.27336	4.66532	1.28647	0.34051
64	77.6996	26.0923	1	1	1.89	6.7	2.00148	2.78501	4.3108	0.81978	-0.165543
58	73.6617	27.0278	1	0	1.78	6	1.72277	2.68102	4.76814	0.65752	-0.428508
58	86.9677	24.7843	0	0	1.17	5.6	1.6864	1.94591	4.33729	-0.0725707	-0.742195
60	80.1357	34.3846	0	0	1.29	5.3	1.77495	2.60269	4.61314	0.593327	-0.695753
63	87.6217	22.8749	1	1	1.28	7.9	2.10413	1.75786	3.38439	-0.162519	0.310316
66	94.4578	34.5349	0	1	1.81	5.9	1.75786	2.83321	4.80566	0.81093	0.170654
68	67.8317	24.3893	0	0	1.39	5.5	1.64866	2.02815	4.4682	0	-1.21151
59	73.4021	32.2578	0	0	1.58	5.9	1.84055	2.40695	4.35028	0.41871	-0.400581
67	122.032	29.1148	1	1	1.22	6.2	1.79176	2.33214	4.39321	0.329304	-0.745637
70	65.479	29.8533	1	0	1.2	5.6	1.56862	2.16332	4.71939	0.113329	-1.01585
56	76.4283	25.5969	1	1	1.6	12.3	2.43361	3.03013	3.74005	1.1474	1.68989
62	50.916	28.6979	0	1	1.55	7.2	1.64866	2.45101	4.75531	0.41211	0.410545
59	98.7693	27.7796	0	0	1.33	5.7	1.72277	2.97041	4.96773	0.936093	-0.71619
61	86.0668	NA	1	0	1.58	6.1	NA	0.916291	NA	NA	NA
51	86.9194	23.7176	0	0	0.88	5.6	1.66771	2.48491	4.74145	0.451076	-1.50696
74	77.1558	25.8227	0	1	2.95	8	1.77495	2.20827	NA	NA	-0.34555
36	73.7967	30.6689	1	0	1.71	5.4	1.60944	2.62467	4.95089	0.57098	-0.0325746
65	58.3462	27.1178	0	1	1.74	6.6	1.93152	2.70136	4.38203	0.722706	-0.0283581
60	77.7543	22.8928	1	0	1.54	6.1	1.56862	2.12823	4.69592	0.076961	-0.859978
60	41.9631	NA	0	1	1.96	6.6	1.62924	2.14007	4.58292	0.10436	-0.61189
53	105.854	26.0107	1	1	1.24	5.9	1.72277	1.52606	3.97968	-0.478036	-0.936733
60	69.5634	41.6663	0	1	1.56	6.9	1.75786	2.28238	4.42604	0.277632	0.42098
26	78.1793	16.6133	1	0	0.98	5.6	1.54756	1.56862	4.36182	-0.478036	-1.31261
72	59.0692	30.1021	0	1	1.86	8.2	2.20827	1.90211	3.28466	0	-0.400581
71	66.4797	NA	1	0	1.5	6	1.54756	1.56862	4.36182	-0.478036	-1.09903
57	85.788	27.3904	0	0	1.19	5.6	1.66771	2.19722	4.54542	0.165514	-0.358864
57	63.0274	30.8594	0	1	1.98	7.8	NA	3.13114	NA	NA	NA
52	28.2441	32.45	0	1	2.04	NA	NA	2.85647	NA	NA	NA
62	59.3432	24.1176	0	0	1.06	6.2	1.75786	2.3979	4.50535	0.385262	-0.640277
59	58.5452	28.7319	1	1	2.19	9.8	NA	4.05004	NA	NA	NA
56	58.9637	20.8611	0	0	1.67	6.1	1.74047	1.88707	4.18965	-0.116534	-0.774202
69	64.6666	26.1224	0	0	2.17	NA	1.54756	1.22378	4.13196	-0.820981	-1.20725
74	89.8437	27.7698	1	0	1.34	6	1.70475	2.48491	4.66814	0.457425	-0.328743
66	37.9354	23.8498	0	1	2.13	6.6	1.4816	2.06686	4.82831	-0.0100503	-0.81217
55	84.4379	24.7315	0	0	1.52	5.5	1.75786	2.11626	4.31214	0.113329	-0.0469497
43	85.7426	25.9645	0	0	1.62	5.2	1.50408	1.79176	4.59915	-0.274437	-1.47388
67	102.494	26.072	1	0	1.15	5.8	1.84055	2.37955	4.33073	0.385262	-0.731938
55	75.3706	32.6011	0	0	1.53	5.7	1.72277	1.96009	4.27388	-0.0512933	-0.390189
44	104.467	25.2331	1	1	1.15	6.5	1.64866	2.30259	4.65491	0.270027	-0.654166
63	69.9139	21.9031	0	0	1.62	5.9	1.64866	1.60944	4.1851	-0.415515	-0.371039
65	125.25	23.6614	0	0	1.36	5.3	1.70475	1.74047	4.162	-0.274437	-0.335712
58	80.0289	27.2543	0	0	1.14	5.9	1.56862	1.80829	4.48074	-0.235722	-1.2603
70	74.1608	25.3906	0	1	1.94	6.8	1.6864	2.14007	4.46935	0.113329	NA
45	85.7436	27.6817	0	0	1.26	5.9	1.60944	2.00148	4.52829	-0.040822	-0.417133
59	87.5628	22.4088	0	0	1.44	5.7	1.60944	1.4816	4.17899	-0.544727	-0.431022
73	66.2912	20.5714	0	0	1.57	5.9	NA	2.64617	NA	NA	NA
59	63.936	20.5714	0	0	1.72	6.2	1.38629	1.62924	4.72916	-0.462035	-0.689757
58	60.3648	26.8507	0	0	1.52	5.7	1.60944	1.8718	4.44147	-0.162519	-1.18917
72	54.0697	23.656	0	0	1.69	5.9	1.60944	2.49321	4.86136	0.444686	-1.05006
56	62.8532	36.7309	1	1	1.3	6	2.35138	NA	NA	NA	-0.508795
51	68.011	NA	0	0	1.96	6.2	1.64866	0.916291	NA	NA	-0.769679
57	87.2807	24.7245	0	0	1.39	5.7	1.52606	1.38629	4.28359	-0.673345	-0.966389
50	129.729	26.1224	0	0	1	5.6	NA	1.91692	NA	NA	NA
66	117.656	26.2346	1	1	1.43	6.5	2.14007	1.52606	3.14845	-0.385662	0.435079
50	107.04	24.6914	1	0	1.38	5.4	1.56862	NA	NA	NA	-0.606375
37	98.1631	26.1224	0	0	1.14	5.3	1.56862	0.641854	NA	NA	0.0417748
69	49.205	43.7742	0	0	2.21	NA	NA	0.470004	NA	NA	NA
71	53.7172	26.3653	0	0	1.44	6.2	1.82455	2.54945	4.47961	0.553885	0.119562
66	56.3955	41.1765	0	0	1.6	5.2	1.70475	2.73437	4.83945	0.703098	-0.844209
57	100.666	22.8395	0	0	1.06	5.4	1.56862	2.31254	4.82028	0.254642	-0.630668
54	101.777	27.4394	0	1	1.54	6.5	1.96009	2.57261	4.237	0.604316	0.359468
34	104.303	24.2907	0	0	1.72	5.4	1.50408	1.50408	4.40794	-0.562119	-1.12978
62	77.2299	27.6817	0	1	1.23	7.5	2.72785	2.83908	NA	NA	0.872043
67	31.6564	24.968	0	0	2.17	5.3	1.54756	1.28093	4.16976	-0.776529	-0.492898
75	66.6773	27.7778	0	0	1.56	5.6	1.4816	1.19392	4.24707	-0.867501	-0.830352
67	86.5335	20.0184	0	1	1.38	6.3	1.06471	1.45862	NA	NA	-1.70449
68	89.0348	28.9229	1	1	0.97	6.5	1.77495	2.04122	4.22683	0.0392207	0.564661
54	82.2521	29.8665	1	0	1.32	5.6	1.4816	2.4248	5.06828	0.34359	-0.677513
58	54.4689	31.4815	0	1	1.17	6.9	1.88707	1.90211	3.91002	-0.0725707	0.0254285
52	78.7845	31.1506	0	0	1.25	6.1	1.4816	2.10413	4.85359	0.0295588	-0.248701
31	95.1389	55.5556	0	0	1.46	5.5	1.58924	2.29253	4.76559	0.239017	-0.370644
75	62.8895	NA	0	0	1.73	5.7	1.60944	1.88707	4.45202	-0.150823	-0.975026
45	80.1359	30.5822	0	0	1.25	5.8	1.64866	2.4248	4.73795	0.385262	-0.618448
66	94.7529	24.8584	0	0	1.6	5.8	1.64866	1.70475	4.24992	-0.328504	-0.558855
69	65.3847	30.8185	0	1	1.86	8.6	2.12823	1.96009	3.48124	0.0392207	-0.0467592
51	82.4768	42.9688	0	0	1.25	5.7	1.72277	NA	NA	NA	-0.468354
59	64.8443	29.7223	0	0	1.36	5.7	1.58924	2.31254	4.77912	0.262364	-0.936733
70	89.7988	28.8644	0	1	1.68	12.7	2.96011	1.72277	1.79176	0.476234	1.67711
51	74.4573	28.7317	0	0	1.52	5.7	1.54756	NA	NA	NA	-0.235386
56	105.97	28.637	0	0	1.35	6	1.60944	2.74084	5.02978	0.683097	0.269094
57	97.6152	32.7381	0	1	1.64	6.1	1.88707	2.83321	4.56017	0.841567	-0.0728099
66	53.8571	31.5044	0	1	1.42	6.3	1.94591	2.65324	4.32148	0.678034	-0.91426
66	80.0052	31.7215	0	0	1.97	5.3	1.4816	2.17475	4.90082	0.0953102	-0.693386
53	97.7511	32.0731	1	1	1.35	6.6	1.98787	2.41591	4.07244	0.457425	-0.451082
55	115.965	28.7148	0	1	1.45	6.5	1.6864	2.18605	4.50092	0.165514	-0.784306
46	103.528	30.4809	1	1	1.39	6.7	2.0149	2.19722	3.86703	0.24686	1.01795
66	65.3226	22.8659	0	0	1.32	5.7	1.6864	1.96009	4.3464	-0.0618754	-0.773611
62	115.822	29.3671	1	1	1.48	6.5	1.64866	2.20827	4.59006	0.173953	0.015992
62	79.9774	27.7376	0	1	1.85	7	2.12823	2.24071	3.68135	0.314811	-0.183725
58	89.9376	28.7755	0	0	1.79	5.2	1.54756	1.91692	4.59613	-0.139262	-0.773611
50	61.1818	30.3734	1	0	1.49	6.1	1.75786	NA	NA	NA	-0.069297
67	59.3639	30.9775	0	0	1.44	6.1	1.90211	2.6174	4.37952	0.636577	0.615831
70	65.6705	30.1353	0	0	1.46	6.3	1.56862	2.30259	4.813	0.24686	-0.359515
58	70.3055	30.174	0	0	1.37	6.2	1.80829	2.3979	4.40672	0.398776	0.485157
59	90.3756	27.0099	0	0	1.16	6	1.79176	1.8563	4.06732	-0.139262	-1.13401
60	68.253	26.2946	0	0	1.35	6.1	1.6864	1.4816	4.02356	-0.527633	-0.886089
50	67.8266	27.7469	1	1	1.11	7	2.23001	1.52606	2.97553	-0.371064	-0.442557
59	71.0946	30.4297	1	1	1.18	6.6	1.70475	2.24071	4.50203	0.223144	-0.91653
54	94.3803	31.3543	0	0	1.43	5.8	1.6864	2.2192	4.52287	0.198851	-0.419066
66	72.504	30.7095	0	0	1.08	6	1.50408	2.28238	4.92798	0.207014	-0.462275
48	108.931	34.9014	0	0	1.15	6.1	1.75786	3.18635	5.05114	1.15057	0.0775632
58	100.949	30.5074	1	0	0.94	5.8	1.56862	1.64866	4.37324	-0.400478	-0.734208
69	98.6609	28.807	0	1	1.57	6.4	1.72277	2.11626	4.38078	0.10436	-0.133044
68	64.1529	28.2163	1	1	1.6	7	2.05412	2.16332	3.76815	0.223144	0.215605
68	87.7675	27.6437	0	1	2.37	6.6	1.79176	2.20827	4.30811	0.207014	-0.262785
60	87.403	32.1567	0	1	1.67	6.3	1.77495	3.054	4.92653	1.02962	0.343802
55	118.206	32.7424	0	1	1.78	6.6	1.96009	2.41591	4.12552	0.451076	0.482243
58	70.0577	27.9195	0	0	1.58	5.9	1.82455	1.66771	3.87328	-0.314711	-0.097351
56	82.9495	29.3623	0	1	1.95	6.9	1.72277	2.5416	4.67189	0.518794	1.36325
47	75.7021	28.0522	0	0	1.41	5.8	1.6864	2.16332	4.48526	0.139762	-0.472719
69	97.1084	28.8731	0	0	1.26	6.2	1.54756	2.49321	4.98361	0.425268	-1.04902
51	81.1051	34.8045	1	1	2.02	6.7	1.88707	2.65324	4.43319	0.667829	-0.119023
55	93.0201	36.1988	1	0	1.22	6.4	1.88707	2.55723	4.36564	0.57098	0.211641
58	90.6952	26.1686	0	0	2.24	6	1.62924	2.06686	4.53367	0.0295588	-0.022206
49	107.139	32.08	0	1	1.74	6.8	1.84055	2.80336	NA	NA	0.0190285
64	86.4045	28.3782	0	0	1.61	4.9	1.60944	2.63906	4.96074	0.587787	0.95177
52	107.175	34.6484	0	1	1.62	6.2	2.12823	2.7213	4.03069	0.783902	0.193831
70	92.4958	33.2993	0	1	1.44	5.9	1.94591	1.8718	3.77276	-0.0833816	-0.614743
56	75.0904	29.0741	0	0	1.49	5.5	1.54756	3.38777	5.58875	1.29198	0.104939
65	93.624	30.7378	0	0	1.54	6.1	1.60944	2.58022	4.92071	0.530628	-0.318693
54	82.2521	28.2154	1	1	1.1	7.5	2.00148	2.09186	3.81771	0.139762	0.196672
60	94.1611	25.8753	0	0	0.89	5.8	1.72277	1.6864	4.08933	-0.328504	-0.695571
64	85.007	28.5959	0	0	1.15	6.2	1.77495	2.90142	4.82028	0.883768	0.187748
64	73.9366	29.3083	0	0	1.77	6	1.84055	2.63906	4.51196	0.641854	-0.342473
46	80.5232	26.6848	0	1	1.06	6.1	1.72277	1.8563	4.20469	-0.150823	0.166199
45	98.3867	38.1957	0	0	1.74	6.4	1.79176	3.50556	5.21167	1.46094	0.0142015
61	85.7785	29.7068	0	0	1.39	6	1.91692	2.31254	4.13677	0.336472	0.0435167
62	91.7702	26.6598	0	1	1.42	6.7	2.00148	3.40784	4.76388	1.41585	0.266033
61	80.2418	31.7329	0	0	1.26	5.8	1.84055	1.82455	3.94739	-0.162519	0.207883
63	78.9528	28.3122	0	0	1.25	5.9	1.60944	1.79176	4.38701	-0.248461	-0.872078
60	107.697	36.8843	1	1	1.94	6.5	1.82455	2.92316	4.74145	0.912283	-0.656967
64	68.1043	29.7676	1	1	1.5	7.7	2.26176	1.97408	3.23475	0.076961	-0.116569
62	69.3304	28.1051	0	1	2.57	8.4	2.12823	3.13114	4.33598	1.18173	-0.0628886
52	98.835	33.3967	1	0	1.54	6.2	1.6864	3.89792	5.67744	1.80171	0.760737
52	87.4019	28.6704	0	0	2.36	5.5	1.72277	2.30259	4.50866	0.285179	0.117625
75	69.8603	26.1397	0	1	2.07	6.3	2.02815	2.28238	3.90197	0.336472	-0.283809
57	48.6337	35.2913	1	1	2.36	6.7	1.70475	2.80336	4.88734	0.770108	-0.787697
49	96.663	35.0139	0	0	1.75	5.4	1.54756	1.93152	4.60517	-0.127833	-0.142536
54	74.7928	28.4669	1	1	1.59	9	2.49321	3.38439	3.94158	1.50408	0.817777
68	91.7988	40.9314	0	1	1.17	7	1.8718	2.50144	4.35543	0.512824	-0.344011
62	81.2242	28.3092	0	1	1.76	6.1	1.79176	2.11626	4.2442	0.122218	-0.432422
55	90.0708	29.7904	0	1	1.55	6.7	2.00148	3.05871	4.50866	1.08519	-0.69776
45	96.1171	39.2777	0	0	1.3	5.4	1.6864	2.28238	4.56643	0.254642	-0.512885
52	63.3842	43.0344	0	0	1.4	5.8	1.72277	2.91777	4.93159	0.883768	0.00772896
53	100.415	35.8878	1	1	1.75	7.5	1.6864	3.04927	NA	NA	-1.11221
41	85.5778	40.817	0	0	1.3	6	1.52606	1.80829	4.56643	-0.248461	-1.04643
56	82.6466	24.9766	0	1	1.84	6.5	1.72277	1.93152	4.25561	-0.0833816	-0.976473
40	138.925	31.8351	1	1	1.56	7.9	2.47654	2.63906	3.35341	0.783902	1.33686
53	111.806	39.9619	1	1	2.13	9.7	2.63906	2.87356	3.2884	1.09192	0.487783
57	95.0735	32.3461	1	1	1.21	6.6	2.29253	2.00148	3.19867	0.113329	0.626768
40	94.174	34.5984	1	1	1.48	7	2.0149	1.93152	3.67883	-0.0100503	-0.631693
41	146.191	30.9714	0	1	0.93	6	1.77495	2.61007	4.61809	0.598837	-0.323078
56	97.716	21.2284	0	0	1.16	5.2	1.45862	1.1314	4.25135	-0.941609	-1.83112
43	84.3306	29.2378	0	0	1.02	NA	1.43508	2.06686	4.92217	-0.0202027	-1.37857
66	88.0359	23.8975	1	0	1.59	5.5	1.56862	1.25276	4.10923	-0.798508	-1.20058
70	86.9906	25.3608	0	0	1.62	5.5	1.62924	1.50408	4.15418	-0.527633	-0.620474
59	94.4829	29.7451	0	0	0.65	6.1	1.62924	2.14007	4.58292	0.10436	-0.311469
63	88.4155	19.559	0	0	0.86	5.3	1.52606	1.4816	4.34769	-0.579818	-1.21457
51	99.625	24.1406	0	0	1.08	5.2	1.45862	1.60944	4.56954	-0.462035	-1.9071
52	85.3461	23.5928	0	0	1.38	5.4	1.56862	1.64866	4.37324	-0.400478	-1.37425
63	76.7723	21.5955	0	0	1.25	5.6	1.75786	1.72277	4.04305	-0.274437	-1.1511
62	73.2862	23.9158	0	0	1.13	5.3	1.4816	1.97408	4.76644	-0.105361	-1.02189
39	104.779	18.7531	0	0	1.11	5.1	1.43508	1.84055	4.77153	-0.248461	-1.80702
33	120.055	27.81	0	0	1.49	5.4	1.54756	2.23001	4.80648	0.165514	-0.535761
56	NA	21.5987	0	0	1.02	NA	NA	2.25129	NA	NA	NA
50	67.4678	25.6096	0	0	1.41	5.7	1.56862	2.58022	5.00058	0.518794	-1.27581
59	91.2908	26.1331	0	0	1.36	5.8	1.54756	1.8718	4.56539	-0.18633	-1.52392
56	92.2803	20.7008	0	0	1.08	5.8	1.56862	1.58924	4.33336	-0.462035	-1.2603
70	93.3196	23.3497	0	0	1.33	5.6	1.54756	1.41099	4.25703	-0.634878	-1.23623
42	97.9507	19.7516	0	0	1.33	5.4	1.54756	1.4816	4.30407	-0.562119	-1.87222
55	93.0201	23.1961	0	0	1.05	5.4	1.58924	1.43508	4.18814	-0.597837	-1.15139
70	NA	21.4109	0	0	1.21	NA	NA	1.43508	NA	NA	NA
69	71.0698	29.8409	0	0	1.07	5.5	1.64866	2.29253	4.64727	0.254642	-1.10615
29	71.5887	21.4056	0	0	1.21	5.1	1.4816	1.45862	4.42245	-0.616186	-1.41083
63	103.803	22.0379	0	0	1.39	5.2	1.4816	1.41099	4.39074	-0.653926	-1.39457
57	77.6081	23.1238	0	0	1.94	5.3	1.62924	1.88707	4.41159	-0.150823	-1.26319
48	79.8305	21.2011	0	0	0.74	5.4	1.56862	1.72277	4.42365	-0.328504	-0.957352
54	69.2833	20.8317	0	0	1.04	5.8	1.50408	1.335	4.29456	-0.733969	-0.977439
36	74.2994	20.0618	0	0	1.82	5.3	1.38629	1.60944	4.71671	-0.494296	-1.31295
64	79.3459	23.6392	0	0	1.1	5.4	1.41099	1.16315	4.37071	-0.916291	-1.7005
62	58.9086	23.0813	0	0	1.18	5.6	1.60944	1.45862	4.16356	-0.579818	-0.939519
60	74.6726	22.6776	0	0	1.51	5.5	1.4816	1.8563	4.68767	-0.210721	-1.09088
64	80.4364	19.5308	0	0	1.19	5.4	1.4816	0.832909	NA	NA	-1.20421
69	80.5776	21.7711	0	0	1.27	5.7	1.64866	0.788457	NA	NA	-0.985198
45	107.776	19.3962	0	0	1.01	5.4	1.60944	1.41099	4.13196	-0.616186	-1.15976
64	75.5431	22.884	0	0	1.17	5.7	1.54756	1.77495	4.50092	-0.274437	-0.830769
41	81.5323	23.2725	1	0	1.05	5.5	1.4816	1.335	4.3399	-0.733969	-1.47865
70	107.961	24.4152	0	0	0.81	5.8	1.54756	1.54756	4.34769	-0.510826	-0.912447
63	73.1919	23.6726	0	0	1.18	5.6	1.43508	1.09861	4.27805	-0.994252	-1.61698
64	85.2186	22.699	0	0	1.3	5.7	1.4816	1.45862	4.42245	-0.616186	-1.12725
45	88.7985	24.7014	0	0	1.09	4.8	1.56862	1.335	4.16356	-0.71335	-1.20058
61	62.7843	19.6512	0	0	1.34	5.8	1.52606	1.06471	4.07073	-0.994252	-1.526
58	75.6088	22.6478	0	0	1.42	5.7	1.60944	1.8563	4.43082	-0.18633	-1.38653
58	55.3145	21.4165	1	0	1.05	5.4	1.43508	0.832909	NA	NA	-1.63639
55	74.3577	21.8782	0	0	1.24	5.6	1.56862	1.58924	4.33336	-0.462035	-1.50286
66	92.3568	22.4059	0	0	0.87	5.7	1.58924	1.28093	4.08598	-0.755023	-1.11
54	83.2591	20.8415	0	0	1.27	5.6	1.43508	1.45862	4.51743	-0.616186	-1.39383
64	86.4045	24.185	0	0	1.12	5.5	1.64866	1.19392	3.906	-0.820981	-1.05058
61	70.3705	20.8105	0	0	0.98	5.5	1.6864	3.22287	5.21167	1.16938	0.0991947
66	96.511	19.8405	0	0	1.28	5.7	1.54756	1.98787	4.64343	-0.0725707	-1.43039
29	86.2891	20.1132	0	0	1.12	5.4	1.64866	2.07944	4.50314	0.0487902	-1.2942
65	92.9355	21.7798	0	0	0.82	5.4	1.4816	1.62924	4.53582	-0.446287	-1.36282
38	100.013	21.083	0	0	0.74	5.7	1.4816	1.54756	4.48187	-0.527633	-0.90658
52	98.3494	21.6937	0	0	1.24	5.5	1.45862	0.832909	NA	NA	-1.50164
60	87.403	20.3125	0	0	0.93	5.7	1.74047	1.36098	3.83298	-0.634878	-1.39164
65	77.8014	22.5181	0	0	1.58	5.7	1.52606	1.79176	4.55493	-0.274437	-1.25774
63	70.7294	23.4909	0	0	1.37	5.6	1.50408	1.4816	4.39198	-0.579818	-1.73803
49	66.5418	21.2181	0	0	0.94	5.4	1.66771	1.88707	4.33467	-0.139262	-0.858261
26	120.882	21.0471	0	0	1.3	5.7	1.56862	1.36098	4.18052	-0.693147	-1.62803
66	84.6797	21.3491	0	0	1	5.4	1.56862	1.06471	3.98341	-0.967584	-1.20058
50	76.7076	20.712	0	0	0.61	5.5	1.60944	0.916291	NA	NA	-1.70499
38	92.5492	21.26	0	0	0.37	5.1	1.30833	0.955511	NA	NA	-2.00609
46	79.2516	23.1572	0	0	1.38	5	1.45862	1.16315	4.27249	-0.916291	-1.50164
59	83.2219	26.4322	0	0	1.36	5.4	1.79176	1.70475	3.96272	-0.287682	-1.13401
58	88.3178	22.2213	0	0	1.28	5.7	1.50408	1.4816	4.39198	-0.579818	-1.71504
66	91.9548	21.5011	0	0	1.3	5.4	1.64866	1.41099	4.05178	-0.616186	-1.32929
66	89.307	24.0416	0	0	1.1	5.8	1.6864	1.8563	4.27667	-0.162519	-0.752558
22	92.0526	20.8326	0	0	1.22	5.5	1.64866	1.41099	4.05178	-0.616186	-1.77113
55	92.2803	22.2619	0	0	0.94	5.4	1.60944	1.54756	4.22391	-0.494296	-0.883007
46	91.0162	20.6728	0	0	0.81	5.4	1.38629	0.916291	NA	NA	-1.72519
63	67.3501	22.9155	0	1	1.25	13.7	1.6864	1.36098	3.94158	-0.653926	-0.817096
24	87.0621	21.2484	1	0	0.78	5.5	1.4816	1.62924	4.53582	-0.446287	-1.73751
67	85.3315	21.9817	0	0	1.23	5.6	1.56862	1.19392	4.06903	-0.84397	-1.14423
64	80.5066	23.2426	0	0	1.29	6.1	1.66771	1.19392	3.86703	-0.820981	-1.03153
44	98.8469	22.7787	1	0	1.2	5.6	1.56862	0.641854	NA	NA	-0.957352
62	96.2804	20.76	0	0	1.46	5.2	1.6864	1.64866	4.13677	-0.371064	-0.0439062
67	91.9548	21.3833	0	0	1.42	5.9	1.58924	0.788457	NA	NA	-1.00735
58	65.428	19.5131	0	0	2.01	5.4	1.62924	1.335	4.0413	-0.693147	-0.955224
49	75.3793	24.6989	0	0	1.27	5.3	1.66771	1.25276	3.90801	-0.755023	-1.32826
69	87.504	20.7455	0	0	1.76	5.6	1.79176	1.64866	3.92593	-0.34249	-1.42736
58	75.6088	NA	0	0	1.27	5.8	1.52606	1.75786	4.5326	-0.301105	-1.3829
62	78.2101	21.3869	0	0	1.21	5.6	NA	1.02962	NA	NA	NA
69	74.1608	20.3375	0	0	1.19	5.6	1.54756	1.70475	4.45318	-0.34249	-1.20725
54	93.0201	24.3375	0	0	1.58	5.2	1.62924	1.52606	4.16821	-0.510826	-0.50653
61	91.0517	24.9194	0	0	2.19	5.7	1.70475	1.4816	3.98713	-0.527633	-0.941848
48	109.807	19.6658	0	0	1.43	NA	1.64866	1.02962	NA	NA	-1.2603
54	84.4379	21.3547	0	0	1.4	5.5	1.74047	1.06471	3.63495	-0.941609	-0.958773
32	80.7358	20.8735	0	0	1.96	5	1.45862	1.43508	4.45318	-0.634878	-1.71605
70	96.8365	20.592	0	0	2.42	5.8	1.64866	1.25276	3.94546	-0.776529	-0.877309
60	71.6802	22.025	0	0	0.82	5.6	1.64866	1.41099	4.05178	-0.616186	-0.843787
47	78.8108	23.2761	0	0	1.26	5.7	1.52606	2.12823	4.7808	0.0676586	-1.24314
55	62.6529	21.0836	0	0	0.9	5.9	1.54756	0.916291	NA	NA	-1.58454
44	93.5184	24.5848	0	0	1.4	5.5	1.58924	1.90211	4.50203	-0.139262	-1.07026
68	77.0702	22.6824	0	1	1.14	12.4	2.17475	1.77495	3.2581	-0.139262	0.0466444
53	79.8219	23.0469	0	0	1.27	5.5	1.41099	1.02962	NA	NA	-1.31565
34	107.673	25.2518	1	0	1.1	5	1.50408	2.83321	5.29882	0.746688	-1.18174
63	103.803	23.9231	0	0	1.92	5.9	1.54756	1.19392	4.11251	-0.84397	-1.08629
55	78.8704	22.1113	1	0	1.23	5.5	1.56862	1.45862	4.24563	-0.579818	-1.37425
65	76.2868	22.5	0	0	1.56	5.8	1.4816	2.09186	4.84576	0.0198026	-0.223383
42	90.4925	23.8845	0	0	1.42	5.1	1.54756	1.50408	4.31882	-0.544727	-1.02493
46	114.675	54.4572	0	0	1.24	5.69	1.77665	2.14007	4.29046	0.139762	-1.21455
43	116.812	20.0046	0	0	0.85	4.21	NA	1.97408	NA	NA	NA
46	83.184	45.1151	0	0	1.46	5.41	1.64866	3.03975	5.15791	0.982078	-0.850945
46	89.4266	49.3061	0	0	1.18	5.39	1.66959	3.08649	5.14982	1.03674	-0.196883
63	61.7385	37.5213	0	1	1.84	6.4	2.06433	3.38439	4.63667	1.4061	1.55406
55	95.778	55.0103	0	1	2.73	6.02	1.8916	4.84103	NA	NA	-0.337453
64	65.7319	32.2656	0	1	1.54	6.06	1.7138	2.23001	4.4762	0.215111	-0.290636
39	68.1892	39.481	0	0	1.16	4.97	1.59939	1.98787	4.53903	-0.0512933	-0.781355
42	109.621	47.0849	0	1	1.42	9.48	2.80457	2.15176	2.41591	0.57098	0.295212
28	80.611	48.1193	0	0	1.59	5.04	1.59534	2.56495	4.93806	0.512824	-0.351608
47	101.326	44.5722	0	0	1.47	5.5	1.64094	2.9069	5.0814	0.854415	0.0595632
37	103.87	60.0391	0	0	1.4	6.21	1.7544	3.22287	5.08327	1.18479	-0.535742
33	85.3436	42.8722	0	0	1.13	5.19	1.61144	2.69463	4.99451	0.641854	-0.219592
50	79.1717	42.7201	0	0	1.23	5.07	1.77156	2.8679	4.8032	0.850151	-0.550592
61	59.7395	58.0859	0	1	1.38	5.82	1.79509	2.5177	4.51525	0.512824	-0.657114
68	86.5335	25.9753	0	1	1.58	10.63	2.4248	2.36085	3.22684	0.494696	0.732888
62	95.3683	59.7924	0	0	1.52	5.53	1.86718	2.33214	4.24707	0.350657	-0.976697
47	89.2141	46.301	0	0	1.24	5.21	1.59331	2.47654	4.88204	0.425268	0.159419
22	92.0526	35.0046	0	0	1.94	5.87	1.75786	2.79117	4.7766	0.770108	-0.4712
51	120.068	39.4372	0	0	1.51	4.89	NA	2.55723	NA	NA	NA
34	89.9292	41.45	0	0	1.26	5.18	1.51072	3.49043	5.72848	1.37877	-0.0784335
71	74.1711	29.8707	0	1	2.14	6.06	2.22138	3.8111	NA	NA	1.42032
22	129.317	57.0948	0	0	1.53	5.4	1.69378	3.44362	5.34996	1.38128	-1.0461
32	96.4545	37.3438	0	0	1.52	5.34	1.56653	2.85647	5.19185	0.783902	-0.299944
35	74.7379	36.2284	0	0	1.42	5.46	NA	2.15176	NA	NA	NA
71	74.8863	25.8264	0	1	1.37	6.85	2.59376	2.49321	3.03975	0.693147	0.415255
31	93.8106	45.3627	0	0	1.68	5.02	1.6525	2.76632	4.96284	0.722706	-0.283338
46	87.8881	40.6963	1	0	1.05	5.37	1.72098	2.44235	4.60717	0.41871	-1.17925
37	61.8711	50.2344	0	0	2.36	6.01	1.51513	3.79098	5.92211	1.66013	-0.29133
38	82.3722	45.5163	0	0	1.19	5.67	1.86872	2.45101	4.32678	0.463734	-0.4058
64	52.1441	50.3936	0	0	1.3	5.79	1.64287	2.28238	4.65205	0.24686	-0.586185
58	70.0438	38.9649	0	0	1.13	5.84	1.7156	3.14415	5.10169	1.09861	-0.343561
33	89.1537	24.8651	0	0	1.04	5.27	1.66771	1.52606	4.09101	-0.494296	-0.469414
53	75.0474	50.6481	0	1	1.67	6.29	1.97547	3.13983	4.61512	1.15373	1.09689
56	101.683	41.9765	0	0	1.71	5.85	1.8197	3.91002	5.44717	1.8453	-0.527142
46	133.934	43.1829	0	1	0.91	9.13	2.5787	5.31025	NA	NA	1.23433
60	87.7017	41.8642	0	1	1.69	5.62	2.04898	4.44147	NA	NA	0.451984
53	111.424	47.5156	0	0	1.16	5.97	1.78842	2.48491	4.50535	0.482426	-0.258316
31	105.634	20.5499	0	0	0.96	4.75	1.52388	1.36098	4.2711	-0.693147	-1.55001
68	82.7694	27.3008	0	1	1.55	7.03	1.91692	2.4248	NA	NA	-0.397129
39	86.4736	39.7888	0	0	1.68	6.1	1.94018	3.02529	4.59714	1.03674	0.539188
24	76.5319	24.3824	0	0	1.16	5.17	1.43031	2.45101	5.1885	0.350657	-1.83282
50	92.3619	60.9549	0	0	1.22	5.26	1.71019	2.45101	4.63473	0.425268	-0.336549
32	74.5995	61.0802	0	0	1.33	5.92	1.73519	3.19048	5.09681	1.1474	-0.46467
57	88.6357	53.6339	0	0	2.61	6.2	1.88403	2.83321	4.56539	0.837248	-0.246352
63	105.174	35.2079	0	1	1.34	5.71	2.14593	3.10906	4.28772	1.16002	0.299865
59	60.711	32.751	0	1	1.82	8.47	2.28442	4.83469	NA	NA	0.354095
44	87.1994	40.3778	0	0	1.52	5.2	1.64481	2.79728	4.99924	0.746688	-0.156809
58	53.4879	35.7445	0	1	1.61	7.62	2.6769	3.26576	NA	NA	0.636321
37	91.682	40.346	0	0	1.55	6.12	1.93297	2.3979	4.16511	0.425268	-0.184083
23	139.365	41.1706	0	0	1.08	5.13	1.73166	2.99573	4.96842	0.963174	-1.12601
45	90.4167	41.6233	0	0	1.43	5.22	1.6771	2.11626	4.47164	0.0953102	-0.862117
56	74.963	43.045	0	0	1.82	6.02	1.93442	3.10459	4.66438	1.11186	-0.169479
28	99.1978	48.2699	0	0	1.37	5.41	1.70111	2.62467	4.77153	0.593327	-0.383372
56	67.5381	24.9219	0	0	1.12	5.06	1.57485	1.335	4.15104	-0.71335	-1.10514
41	77.4406	21.9651	0	0	0.68	4.8	1.45395	0.993252	NA	NA	-1.87372
34	103.672	52.2449	0	0	1.09	5.62	1.82294	3.21487	4.94947	1.19392	-0.0435397
33	100.491	57.3271	0	0	1.64	5.43	1.64094	3.33932	5.37805	1.26976	-0.0127574
66	68.244	36.3034	0	1	1.57	6.19	1.91102	3.29213	4.84182	1.28647	0.648808
65	95.3466	33.2945	0	1	1.16	6.74	1.90509	2.02815	NA	NA	-1.1349
56	73.033	58.6328	0	0	1.58	6.12	1.8916	2.5096	4.32281	0.524729	-0.438707
62	95.3683	27.7177	0	1	1.11	5.92	2.13889	1.93152	NA	NA	0.0151914
72	76.5922	28.5467	0	1	2.09	6.01	2.27727	4.47734	NA	NA	0.465944
71	66.4364	32.1484	0	1	2.03	5.95	1.79176	2.23001	4.32281	0.231112	-0.727453
64	83.5224	28.1155	0	1	1.19	5.5	1.68269	1.82455	4.26268	-0.198451	-0.90835
66	66.1822	28.4737	0	0	1.72	6.18	1.82777	2.0149	4.10429	0.0295588	-0.502542
32	120.679	37.449	0	0	1.08	5.19	1.57898	3.05871	5.30529	0.982078	-0.425456
60	63.2107	34.6809	0	1	2.03	7.07	1.70293	4.0413	NA	NA	-1.18291
52	66.0036	41.0761	0	0	1.14	5.14	1.63511	2.68785	4.94307	0.641854	-0.436632
56	50.0597	44.7451	0	0	1.63	5.7	1.66013	2.38876	4.69043	0.357674	-0.326707
50	112.072	39.7663	0	1	1.76	5.59	1.7544	3.30689	5.14166	1.26695	-0.559648
56	87.383	23.0469	0	0	1.49	4.88	1.59939	1.62924	4.29865	-0.415515	-1.45741
66	73.2612	37.6625	0	1	1.91	7.23	2.00283	4.41522	NA	NA	0.664555
72	124.686	26.6422	0	1	1.39	7.23	2.30458	2.92316	3.8712	1.01523	-0.185359
48	72.0319	22.6304	0	0	0.93	5.27	1.63315	2.16332	4.59107	0.131028	-1.08234
58	71.346	40.662	0	0	1.27	5.31	1.62137	2.33214	4.72827	0.29267	-0.325581
73	75.4103	28.2776	0	1	1.31	6.77	2.28646	2.02815	3.2308	0.139762	-0.348068
41	74.057	21.1005	0	0	0.98	5.1	1.45161	1.75786	4.68306	-0.328504	-1.37865
53	123.49	51.5402	0	0	1.46	5.37	1.6901	3.21084	5.19628	1.15688	-1.3667
64	72.9583	44.0184	0	0	1.48	5.38	1.805	2.78501	4.68213	0.774727	-0.352594
54	81.8681	39.8567	0	0	1.34	5.45	1.66959	2.65324	4.85281	0.615186	-0.879774
29	216.038	60.7743	0	0	1.95	5.32	1.62531	3.54385	5.54752	1.45629	-0.998162
46	109.007	52.6361	0	1	0.99	6.2	2.29253	2.8792	3.85651	0.970779	0.52884
39	109.302	42.575	0	0	1.48	5.12	1.74572	2.8094	4.81218	0.783902	0.220854
69	81.6598	36.1332	0	1	1.24	7.34	2.51447	3.98527	NA	NA	1.28277
48	81.0804	43.0908	0	0	1.93	5.43	1.59737	3.41773	5.51423	1.33237	-0.360818
64	86.5416	33.7178	0	0	1.04	5.51	1.70656	2.14007	4.42963	0.122218	-1.28463
49	69.3939	52.3783	0	0	1.59	4.94	1.62137	1.70475	4.30542	-0.328504	-0.495687
73	82.7336	19.7801	0	0	1.1	5.56	1.51072	1.43508	4.34769	-0.616186	-1.31955
51	97.3194	25.0883	0	0	0.82	4.6	1.639	1.72277	4.28082	-0.301105	-0.831897
73	58.1614	22.4108	0	0	1.18	5.06	1.44927	1.4816	4.50314	-0.597837	-0.897572
53	79.5138	22.377	0	0	1.1	5.05	1.58719	1.16315	4.01096	-0.867501	-1.40401
55	68.0385	46.5448	0	1	1.02	5.58	1.90211	3.22684	4.81137	1.22378	0.0610794
70	63.8256	32.2266	0	1	1.13	5.77	1.78842	2.38876	4.43912	0.385262	-0.10947
74	69.0383	23.5021	0	0	1.42	5.29	1.7544	1.82455	4.11904	-0.174353	-0.88012
57	93.349	27.4747	0	0	1.06	5.67	1.93874	2.24071	4.0448	0.277632	-0.641714
48	96.663	50.5516	0	0	1.68	5.58	1.71919	2.45101	4.6171	0.431782	-0.4523
66	96.3397	49.8072	0	1	2.25	6.95	2.09433	2.48491	3.92197	0.548121	-0.0701895
55	106.359	44.4581	0	1	1.88	8.21	1.49065	2.34181	4.99451	0.262364	-0.666945
71	66.2454	21.8361	0	0	1.81	5.43	1.78675	1.56862	3.88156	-0.430783	-0.177102
60	59.1758	46.8882	0	1	1.87	8.82	1.79342	3.97406	NA	NA	0.0250678
49	83.499	20.2626	0	0	1.41	5.52	1.68825	1.8563	4.27249	-0.162519	-0.801693
52	72.6882	21.5269	0	0	1.13	4.87	1.53687	2.07944	4.7265	0.0198026	-1.53702
43	114.197	54.5728	0	0	1.24	5.81	1.58924	3.55535	5.6233	1.46094	-0.482503
64	87.6217	23.0642	0	0	1.33	5.41	1.75958	1.06471	3.59457	-0.941609	-0.522722
58	78.348	21.8517	0	0	1.02	5.19	1.53902	1.4816	4.32148	-0.579818	-1.53487
75	79.4471	23.4337	0	0	1.25	5.43	1.7156	2.0149	4.32678	0	-0.4081
76	90.9434	21.4904	0	0	1.65	5.38	1.62924	0.916291	NA	NA	-1.03918
20	97.8635	37.5752	0	0	1.16	5.14	1.55181	3.03013	5.3385	0.947789	-0.230666
31	68.7656	45.0773	0	0	1.59	5.25	1.62137	3.627	5.61167	1.53256	-0.785579
36	98.7312	52.5834	0	0	1.36	5.5	1.4816	2.87356	5.37017	0.779325	-0.952248
43	89.1277	34.0845	0	0	0.79	4.96	1.77834	2.30259	4.39938	0.300105	-0.593823
53	83.9725	21.8009	0	0	1.46	5.33	1.65058	1.45862	4.08092	-0.562119	-1.15302
51	76.2502	27.4418	0	0	1.42	5.5	1.85942	2.25129	4.20469	0.270027	-0.529983
66	84.4694	19.1282	0	0	1.06	5.57	1.61542	2.04122	4.54329	0	-1.25623
66	82.7373	19.6933	0	0	0.95	5.04	1.4884	1.28093	4.29046	-0.776529	-1.5028
63	95.3683	24.539	0	0	1.12	5.39	1.64866	1.19392	3.906	-0.820981	-1.29602
44	85.7426	17.9497	0	0	1.21	5.14	1.57691	1.28093	4.11087	-0.755023	-0.769926
71	78.7593	24.977	0	0	0.78	5.33	1.76815	2.04122	4.23989	0.0392207	-0.612593
54	94.738	43.6498	0	1	2.21	6.8	2.11021	2.4681	3.8795	0.530628	-0.211935
31	130.747	49.0153	0	0	1.31	5.39	1.46557	3.32504	5.70445	1.20597	-0.61252
45	100.88	25.4876	0	0	1.19	5.72	1.7984	3.46886	5.17389	1.42792	-0.223941
63	56.4076	24.4118	0	0	1.33	5.23	1.62728	1.6864	4.28082	-0.34249	-1.39618
28	116.619	41.0437	0	0	1.03	5.56	1.53256	2.29253	4.87825	0.223144	-0.839602
54	83.5756	36.6285	0	0	1.45	5.6	1.64673	2.45959	4.76473	0.41871	-0.0626492
49	78.2417	50.9886	0	0	1.69	5.38	1.58309	2.23001	4.73532	0.182322	-1.39236
52	104.183	45.291	0	0	1.29	6.31	1.67896	3.16125	5.18291	1.10856	-0.471762
25	86.3338	37.8329	0	0	1.35	5.51	1.54969	2.89591	5.25175	0.81978	-0.0752567
51	89.0902	50.144	0	0	1.64	5.73	1.69562	3.03975	5.06765	0.996949	0.163402
62	74.8387	42.6792	0	0	0.99	5.78	1.67523	2.8792	4.99654	0.837248	-0.834134
71	77.4436	24.083	0	0	1.36	5.41	1.66203	2.44235	4.72295	0.405465	-0.441865
71	51.6586	33.8033	0	1	1.4	6.64	1.56653	2.92316	NA	NA	-1.21109
25	94.9382	46.3873	0	0	1.42	4.7	1.51513	2.96011	5.3627	0.871293	-0.955767
65	63.7067	42.505	0	0	1.51	5.65	1.67147	2.20827	4.54542	0.182322	-0.692175
68	93.8785	23.6652	0	0	0.93	5.54	1.66771	1.79176	4.2697	-0.235722	-1.03581
75	84.5746	25.1808	0	0	1.39	5.62	1.6771	2.09186	4.45551	0.0676586	-0.756756
47	92.1007	27.3293	0	1	1.1	6.07	2.11986	2.37955	3.79773	0.444686	0.0669349
45	72.6706	66.7401	0	0	1.23	5.45	1.71199	2.91235	4.94805	0.875469	-0.240555
56	82.6466	23.1718	0	0	1.05	5.15	1.58924	1.1314	3.98527	-0.916291	-0.765974
41	80.2622	52.5085	0	1	1.23	6.62	1.9947	2.65324	4.22975	0.688135	0.249439
31	101.774	42.7902	0	0	1.02	4.94	1.61939	1.96009	4.48074	-0.0725707	-1.01514
54	85.572	20.7381	0	0	1.75	5.18	1.63511	1.335	4.02892	-0.693147	-1.35609
37	142.728	44.3253	0	0	1.3	5.48	1.65632	2.5177	4.78582	0.482426	-0.522184
45	94.7901	46.4553	0	0	1.22	5.21	1.54116	NA	NA	NA	-0.733361
26	78.9208	54.083	0	1	1.78	5.69	1.53256	3.04452	5.38541	0.955511	-0.155039
73	74.5102	29.5626	0	1	1.14	7.05	2.1318	2.62467	3.95316	0.693147	0.510893
71	42.2741	21.7447	0	1	1.7	6.75	1.68083	2.68102	NA	NA	-0.691331
31	102.454	44.5914	0	0	1.87	5.62	1.57485	2.59525	4.99856	0.536493	-0.639506
74	98.8104	29.8258	0	1	1.82	5.8	1.8901	2.5177	4.33205	0.536493	0.77921
47	83.184	21.4421	0	0	1.18	5.43	1.6771	1.4816	4.04305	-0.527633	-1.76836
41	98.8632	25.1543	0	0	1.39	5.16	1.59939	1.96009	4.5207	-0.0833816	-1.1405
46	89.0285	21.0334	0	0	1	5.34	1.47247	1.25276	4.30407	-0.820981	-1.11857
51	78.8541	38.159	0	0	1.5	5.18	1.52606	1.75786	4.5326	-0.301105	-0.889778
67	71.2838	31.7752	0	0	1.45	5.96	1.92279	3.63231	5.06639	1.60944	1.02873
67	67.2347	36.407	0	1	1.56	5.97	2.03078	3.16548	4.53367	1.19089	-0.106344
69	97.1084	27.5492	0	0	1.41	6.05	1.83737	2.91235	4.70953	0.908259	-1.04847
75	91.7534	26.6582	0	1	1.69	6.46	2.34373	2.07944	3.16125	0.198851	0.151037
42	89.5648	22.3825	0	0	1.08	4.97	1.56653	1.36098	4.1851	-0.693147	-1.224
50	80.4599	21.9387	0	0	1.12	5.28	1.70475	1.43508	3.95508	-0.579818	-1.81867
52	99.4515	25.0259	0	0	1.25	5.22	1.66959	1.62924	4.15732	-0.385662	-0.597207
66	85.7282	21.6345	0	0	2.02	5.29	1.5433	0.741937	NA	NA	-1.43215
51	120.593	39.3426	0	0	1.15	5.52	1.63511	1.335	4.02892	-0.693147	-0.475347
57	115.187	23.7812	0	0	1.08	5.15	1.73695	1.58924	3.99452	-0.415515	-0.802262
69	84.8235	35.6539	0	1	1.4	7.61	2.29051	3.06805	4.00733	1.15057	0.439383
44	70.9268	52.0735	0	0	1.28	5.16	1.61144	2.32239	4.74145	0.277632	-0.710713
52	91.9913	23.0608	0	0	0.78	5.17	1.56025	1.1314	4.0448	-0.916291	-1.08545
69	73.2064	21.1328	0	0	1.41	5.22	1.46326	1.4816	4.47506	-0.597837	-1.57673
63	133.747	27.6796	0	1	1.27	7.75	1.95445	2.25129	4.02177	0.285179	-0.584768
73	73.5229	34.119	0	1	1.32	6.56	1.88555	3.02529	NA	NA	-0.35843
67	90.3356	33.9125	0	1	1.12	6.6	2.03078	2.93386	4.36437	0.970779	0.10045
51	131.687	42.1139	0	1	1.65	8.09	1.9615	3.61899	NA	NA	-0.608482
56	77.6546	54.5283	0	1	1.5	6.53	1.20597	3.96651	NA	NA	-0.625057
61	69.5634	35.5879	0	0	0.91	5.55	1.58924	2.84491	5.13991	0.779325	0.204295
74	60.5367	18.843	0	0	1.28	5.91	1.78339	2.04122	4.20916	0.0392207	-0.423688
50	72.1863	24.224	0	0	0.92	5.4	1.67896	1.54756	4.08261	-0.462035	-1.00102
64	95.059	24.0601	0	0	0.89	5.18	1.67147	1.79176	4.26268	-0.235722	-1.28847
65	81.319	24.3152	0	0	1.51	5.59	1.72277	1.41099	3.90197	-0.597837	-0.757606
65	84.4694	23.2333	0	0	0.84	5.51	1.68825	2.07944	4.42485	0.0582689	-1.14202
50	75.5285	55.2796	0	1	1.77	5.82	1.6312	2.65324	4.92725	0.604316	-0.421729
64	63.0304	31.7188	0	1	1.32	5.96	1.66013	2.72785	NA	NA	-0.156082
68	70.9582	28.312	0	1	1.17	6.16	2.29051	3.69883	NA	NA	-0.180381
28	94.2375	47.5164	0	1	1.76	5.34	1.7138	2.93916	4.96354	0.904218	-0.255749
59	70.8483	33.0161	0	1	1.58	6.25	2.15176	2.73437	3.9982	0.802002	0.707789
53	87.0645	30.8304	0	1	1.5	5.43	1.56235	2.06686	NA	NA	-0.637513
72	84.0938	23.9529	0	0	1.28	5.31	1.60141	2.31254	4.75445	0.262364	-1.07858
28	98.4682	48.5402	0	0	1.04	5.32	1.55814	3.21084	5.44846	1.12493	-0.120867
25	117.935	47.3992	0	0	1.04	5.48	1.639	3.40453	5.42627	1.32708	-1.04099
51	101.202	65.4372	0	0	1.79	5.82	1.74572	2.29253	4.45667	0.277632	0.263872
54	90.9301	36.0258	0	0	1.67	5.56	1.62924	2.76001	5.00395	0.708036	0.34998
63	63.4379	47.851	0	0	1.89	5.72	1.66013	2.32239	4.64535	0.29267	-0.463567
25	119.333	42.3529	0	0	0.92	5.42	1.31103	2.43361	5.41566	0.300105	-0.641518
50	92.7414	21.6094	0	0	1.82	5.03	1.58309	2.10413	4.65014	0.0582689	-0.926266
59	77.8014	20.5126	0	0	1.19	5.39	1.62531	1.36098	4.0656	-0.673345	-1.21856
44	81.2531	45.3854	0	0	0.97	5.76	1.54543	2.8848	5.25227	0.806476	-0.539044
39	104.779	24.7256	0	0	1.05	5.79	1.70111	1.80829	4.21509	-0.210721	-0.520573
37	119.857	55.2524	0	0	1.35	5.11	1.68083	3.11352	5.14691	1.06471	-0.649484
28	89.721	56.7537	0	0	1.32	5.6	1.52388	3.08191	5.42759	0.993252	-0.891954
52	82.4978	41.9835	0	0	1.05	5.57	1.78842	2.41591	4.45783	0.41211	-0.50963
25	86.3338	39.7429	0	0	1.89	5.07	1.51513	3.26957	5.57139	1.16938	-0.721366
28	89.721	35.1284	0	0	0.89	5.24	1.66771	2.67415	4.87061	0.636577	-1.01228
57	61.3773	44.3098	0	1	1.4	6.32	1.96009	3.45316	4.87061	1.45161	-0.218411
49	78.5699	41.2329	0	1	1.26	6.81	1.72633	2.77882	4.82831	0.751416	-0.563814
39	90.957	64.1652	0	0	1.99	5.73	1.60744	3.44681	5.51504	1.36354	-0.592423
24	107.201	21.583	0	0	0.92	4.92	1.56235	1.6864	4.41159	-0.356675	-0.108155
65	84.7356	22.3047	0	0	1.04	5.59	1.54756	1.60944	4.3895	-0.446287	-0.991651
26	116.241	21.472	0	0	1.5	5.48	1.6771	1.38629	3.97781	-0.634878	-1.52541
48	78.9064	47.9845	0	0	1.53	5.55	1.70475	1.93152	4.29046	-0.0833816	-0.41895
52	120.109	56.6416	0	0	1.49	6.22	1.639	3.38777	5.41477	1.31372	-1.0765
61	81.5682	39.8188	0	0	1.41	5.17	1.639	2.61007	4.8828	0.565314	-0.741746
69	65.6705	21.8717	0	0	1.01	5.19	1.52388	1.41099	4.30542	-0.653926	-1.17964
76	76.5867	28.9283	0	1	1.44	6.55	1.93297	1.74047	3.70623	-0.223144	-0.23155
74	68.8826	28.4763	0	1	1.82	5.95	1.80993	3.78646	5.37713	1.72633	0.376037
67	81.0661	33.7345	0	1	1.24	7.28	2.11505	2.6174	3.97968	0.678034	0.0176696
60	70.607	22.0026	0	0	1.28	5.41	1.59939	1.75786	4.38452	-0.287682	-0.698663
59	76.7903	25.4694	0	0	1.35	5.55	1.67335	1.72277	4.21213	-0.301105	-0.760501
53	91.6294	24.1633	0	0	1.38	5.56	1.63315	1.77495	4.3281	-0.261365	-0.377215
72	68.0415	35.5323	0	0	1.5	5.87	1.74222	2.11626	4.34251	0.10436	-0.374834
64	79.0927	25.1205	0	0	1.49	5.63	1.60342	2.14007	4.63376	0.0953102	-0.179055
74	86.2527	20.2812	0	0	1.31	5.54	1.61144	1.16315	3.96081	-0.867501	-1.46245
33	112.478	53.9389	0	0	1.48	5.83	1.76473	3.01553	4.91925	0.989541	-0.182216
35	93.0341	43.7445	0	0	1.24	5.35	1.48387	2.17475	4.89635	0.0953102	-0.871335
23	160.322	57.261	0	0	1.17	5.89	1.79009	3.34286	5.10048	1.30833	-0.699851
36	103.064	60.4288	0	0	1.6	5.97	1.70293	3.07269	5.07642	1.02962	-0.533565
37	102.476	37.889	0	0	1	5.18	1.54969	1.72277	4.4613	-0.328504	-1.26716
23	84.0329	19.8543	0	0	0.99	4.78	1.50851	1.38629	4.32015	-0.673345	-1.51495
46	79.2516	22.5798	0	0	1.1	5.51	1.4929	0.832909	NA	NA	-2.00384
53	111.856	47.8125	0	0	0.76	5.83	1.77156	2.50144	4.54966	0.494696	-0.747656
54	114.578	65.0667	0	1	2.15	8.27	2.4874	3.2308	3.81991	1.35841	1.0195
50	66.5418	22.8624	0	0	1.13	5.54	1.52823	1.38629	4.27944	-0.673345	-1.1063
52	94.1058	23.4926	0	0	1.14	5.26	1.56653	1.30833	4.14946	-0.733969	-0.814212
50	91.0712	25.4153	0	0	1.06	5.72	1.4422	1.30833	4.40305	-0.776529	-1.59779
37	88.3987	23.5482	0	0	1.08	5.26	1.52388	1.22378	4.18052	-0.820981	-1.29296
48	76.4832	21.3747	0	0	0.79	5.39	1.54756	1.58924	4.37576	-0.462035	-1.44364
43	99.319	44.8443	0	0	1.3	5.62	1.64866	2.79728	4.99179	0.751416	-0.212675
34	88.5986	21.6157	0	0	1.38	5.2	1.57691	1.41099	4.1972	-0.634878	-1.10307
20	107.303	23.7562	0	0	0.92	5.06	1.56862	2.06686	4.65396	0.0198026	-1.06591
25	115.393	18.9802	0	0	1.24	4.78	1.50851	1.56862	4.44147	-0.494296	-1.13718
52	88.3837	48.1776	0	0	1.05	5.8	1.61343	2.2192	4.66814	0.173953	-0.716882
39	72.685	56.8163	0	0	1.26	5.38	1.55393	3.68387	5.77703	1.5707	0.0614993
39	124.729	54.223	0	0	1.21	5.35	1.6771	2.05412	4.42963	0.0295588	-0.394641
67	49.912	30.9965	0	1	2.11	7.53	2.18493	3.32143	4.38203	1.37372	1.01417
20	124.863	39.1203	0	0	0.78	5.56	1.64094	2.92852	5.0962	0.875469	-1.08668
59	108.369	25.1843	0	1	1.37	6.36	1.76473	1.74047	4.0413	-0.261365	0.293358
61	76.2724	27.5926	0	1	1.42	6.42	2.05796	2.82138	NA	NA	0.387461
75	84.5746	25.9667	0	1	1.7	6.27	2.14242	5.0363	NA	NA	-0.0221033
61	142.828	31.5708	0	1	2.15	6.9	2.1564	1.56862	3.14845	-0.34249	-0.583481
64	93.2331	34.7475	0	1	0.84	8.31	2.67208	3.27714	NA	NA	0.685239
70	76.3879	33.8924	0	1	1.15	6.46	1.9947	2.45101	4.08429	0.494696	0.091476
66	104.509	27.3648	1	1	2.09	5.64	1.6525	2.02815	4.46014	0	-0.533076
66	109.928	35.3806	0	1	0.95	7.44	2.55334	4.95653	NA	NA	0.449449
75	43.9285	26.8918	0	1	1.57	6.85	1.83737	2.2192	4.22683	0.231112	-0.234368
69	73.6936	29.8258	0	1	1.8	6.8	2.27006	4.5486	NA	NA	0.0483839
31	104.113	57.794	0	0	1.25	5.7	1.5707	2.59525	5.00663	0.530628	-0.20705
57	55.484	41.5741	0	0	1.44	5.89	1.6771	2.9069	5.01197	0.86289	-0.47363
57	78.5824	29.9247	0	1	1.24	6.71	1.95869	1.90211	3.76815	-0.0512933	-0.205834
48	100.454	41.8202	0	0	1.33	5.25	1.66013	2.54945	4.79991	0.512824	-0.746814
51	115.256	48.4481	0	1	1.48	5.76	1.81482	2.77259	4.65396	0.765468	-0.308873
34	91.5368	36.1313	0	0	0.92	5.25	1.64481	2.02815	4.4762	0	-0.629715
45	132.595	56.6833	0	1	1.44	6.25	2.04122	2.93916	4.34899	0.97456	0.060179
57	74.6942	28.1315	0	1	1.35	6.38	1.83258	2.91235	4.7185	0.908259	-0.264799
51	95.4817	37.0471	0	0	1.27	4.86	1.60342	2.93386	5.17275	0.871293	-1.065
49	75.8389	20.9751	0	0	0.89	5.24	1.5217	1.16315	4.14472	-0.891598	-1.34995
69	103.36	27.8	0	1	1.73	5.74	1.85786	2.4681	4.35927	0.482426	-0.408939
64	85.007	40.1102	0	0	1.16	5.61	1.72633	2.07944	4.34899	0.0676586	-0.371049
51	93.7057	48.2126	0	1	1.61	5.97	1.6864	2.95491	5.02716	0.912283	-0.238448
22	75.8939	22.3744	0	0	1.59	5.22	1.41342	1.8718	4.83549	-0.223144	-0.723698
57	84.0718	23.7495	0	0	0.9	5.31	1.57691	1.88707	4.51634	-0.162519	-0.721136
28	98.501	55.8809	0	0	1.47	6.05	1.57485	4.13035	NA	NA	-1.36983
46	84.9549	42.4845	0	0	0.89	5.47	1.61741	2.81541	5.06512	0.760806	0.396576
48	100.454	47.0473	0	1	1.85	7.57	2.02419	3.18221	4.55808	1.20597	1.11442
28	123.995	43.6815	0	0	1.26	5.72	1.66013	3.12676	5.19518	1.07158	-0.430777
26	96.5757	38.4206	0	0	1.22	5.46	1.5707	2.55723	4.98086	0.494696	-0.988925
60	72.2871	43.9761	0	0	1.55	6.08	1.7984	3.04927	4.87901	1.02962	-0.229983
24	128.073	46.7152	0	0	1.01	5.63	1.66959	3.09558	5.1556	1.0438	-0.299955
56	105.962	49.0274	0	0	0.98	5.58	1.75958	2.37024	4.483	0.357674	-0.789785
36	113.106	44.371	0	0	0.96	5.72	1.65441	2.78501	4.97189	0.741937	-0.915573
61	55.8999	49.2578	0	0	1.46	5.98	1.75613	2.79117	4.77996	0.770108	0.41176
49	82.1239	36.6953	0	0	1.78	5.89	1.6312	2.19722	4.61809	0.157004	-1.03723
44	98.8457	41.0381	0	1	1.1	6.69	2.2192	3.627	4.56226	1.66582	0.527288
54	79.5138	36.4892	0	0	1.18	5.58	1.56862	1.22378	4.08933	-0.820981	-0.865237
39	103.854	44.9444	0	0	2.03	6.41	1.76473	3.48124	5.24439	1.43031	0.213894
49	94.4698	47.5	0	0	1.11	5.65	1.64094	2.92852	5.0962	0.875469	-0.714273
62	79.6041	48.1928	0	1	2.28	6.23	1.85942	2.30259	4.24133	0.314811	0.141186
36	76.4742	43.7129	0	0	1.81	5.83	1.6771	3.04927	5.10958	1.00063	-0.460024
39	95.8948	42.7679	0	0	0.85	5.56	1.75958	2.19722	4.3631	0.19062	-0.165266
50	90.927	58.2716	0	1	1.69	6.77	2.09063	2.89037	4.22391	0.940007	0.0682836
35	92.4882	38.6862	0	0	1.65	5.46	1.53902	1.91692	4.61314	-0.139262	-0.913186
42	122.114	50.3369	0	0	1.25	5.27	1.55393	2.66026	5.08389	0.593327	-0.492811
43	100.749	50.5859	0	0	1.26	5.26	1.59331	3.2884	5.43372	1.20597	-0.326089
34	107.738	23.9512	0	0	0.98	5.44	1.56444	2.10413	4.68767	0.0487902	-1.21318
48	100.884	41.0035	0	0	1.61	5.49	1.75094	3.46261	5.25697	1.41099	-0.386183
26	96.5757	43.3258	0	0	1.3	5.36	1.69928	3.65842	5.48852	1.58515	-0.507801
54	80.8261	38.2213	0	0	1.92	5.35	1.56444	2.05412	4.65396	0	-1.2524
25	91.1337	40.7899	0	0	1.35	5.38	1.52823	3.13114	5.45233	1.04028	-0.990985
70	77.0314	28.4371	0	1	1.47	7.06	2.03992	2.11626	3.7612	0.173953	0.262174
40	121.218	68.485	0	0	1.32	5.37	1.83418	3.57515	5.18347	1.53687	-0.0797969
25	81.3718	51.8563	0	0	1.56	5.24	1.57691	2.5337	4.95301	0.476234	-0.52698
59	70.0438	47.6891	0	1	1.2	6.02	1.89311	3.07731	4.72117	1.07841	-0.264487
25	101.598	45.6481	0	0	1.45	5.66	1.92716	3.36384	4.86445	1.35841	-0.428045
57	68.2675	51.6062	0	0	1.67	6.1	1.71019	2.12823	4.41401	0.113329	-0.330395
30	81.8362	36.4334	0	0	1.05	5.37	1.6771	3.06805	5.12277	1.01885	-0.281087
57	97.3593	39.1497	0	0	1.54	5.65	1.83258	2.58022	4.48639	0.582216	-0.331938
56	80.6011	61.0005	0	1	2.19	6.43	1.91545	3.01062	NA	NA	-0.351348
58	23.2272	43.2466	0	0	2.11	5.71	1.60342	2.34181	4.77068	0.29267	-0.507033
64	92.531	25.8866	0	1	1.42	6.25	2.07443	2.10413	3.68638	0.165514	0.28243
18	104.151	43.0748	0	0	1.65	5.59	1.58515	3.40784	5.53062	1.32176	-0.0197586
61	77.2767	38.0859	0	0	1.42	5.58	1.6864	2.76632	4.89709	0.727549	-0.527953
50	84.9176	55.5671	0	1	1.51	5.43	1.8916	2.92852	4.61907	0.932164	-0.205776
42	89.2932	22.8395	0	0	1.19	5.47	1.70475	1.335	3.88773	-0.673345	-0.6589
38	86.4736	21.4902	0	0	1.22	5.47	1.44456	1.28093	4.37952	-0.798508	-1.86113
62	85.2835	22.3908	0	0	1.21	5.59	1.71199	1.90211	4.25703	-0.116534	-0.547141
36	96.0184	49.3988	0	0	1.26	5.57	1.72455	2.47654	4.62399	0.457425	-0.279883
42	119.994	51.977	0	0	1.53	5.73	1.69562	3.64021	5.48272	1.56444	-0.475873
53	76.5769	26.2593	0	1	1.48	7.26	2.1471	2.2192	3.62966	0.300105	1.28753
63	86.4045	36.7094	0	1	1.4	6.11	2.01624	3.36038	4.7032	1.37372	-0.454658
22	117.76	37.5188	0	0	1.95	5.12	1.66393	2.55723	4.79827	0.518794	0.728072
30	92.8804	44.3374	0	0	1.16	5.49	1.65823	2.85647	5.01396	0.81093	-0.346206
58	49.8801	45.583	0	0	1.73	5.01	1.57485	2.58022	4.98839	0.518794	-0.276283
52	150.425	50.4877	0	1	1.02	7.49	2.04252	2.85647	4.28634	0.896088	0.278823
64	77.4516	32.0782	0	1	2.18	6.54	2.03078	2.32239	3.92395	0.371564	0.204711
35	132.189	44.1667	0	0	1.83	5.68	1.62924	2.37955	4.74493	0.336472	-0.692908
31	101.774	47.9313	0	1	1.76	7.84	2.42126	3.19048	NA	NA	1.29574
64	74.3502	52.1875	0	0	1.13	5.91	1.78507	2.27213	4.36564	0.270027	-0.267858
57	97.9665	32.0839	0	1	2.55	6.91	2.18605	3.22287	NA	NA	1.43691
62	18.5319	45.5456	0	1	2.01	8.02	2.6858	3.19048	NA	NA	0.363656
58	70.0438	42.4474	0	0	1.45	5.15	1.74047	1.91692	4.21065	-0.0943107	-0.711736
42	148.69	56.9191	0	1	1.36	8.6	2.67069	3.10906	NA	NA	1.11231
56	82.9495	52.0703	0	0	1.64	5.57	1.56444	2.19722	4.75014	0.139762	-0.203916
64	86.2654	37.8145	0	1	1.39	6.49	2.12106	2.4681	3.85862	0.536493	-0.234146
42	111.924	38.0589	0	0	1.14	5.44	1.8563	3.22684	4.89635	1.21491	1.01168
57	69.2657	37.2732	0	1	1.45	7.64	2.67346	3.58629	3.8712	1.80171	0.645071
59	60.3111	35.7407	0	1	1.12	8.05	2.60491	4.78999	NA	NA	0.58857
47	66.2546	52.4631	0	1	2.26	7.97	2.35707	4.6625	NA	NA	0.817452
28	115.149	47.1622	0	0	1.82	5.66	1.72455	3.33577	5.21765	1.28647	0.166167
54	94.3792	39.5988	0	0	1.9	5.77	1.77326	2.79117	4.74667	0.774727	-0.00449065
52	98.3494	49.5834	0	0	1.5	5.35	1.81156	2.74084	4.6386	0.732368	0.00994796
27	136.066	41.1751	0	0	1.51	5.43	1.56025	2.66723	5.07642	0.598837	-0.203447
46	92.6593	36.9792	0	0	1.23	5.59	1.65632	2.37955	4.69135	0.34359	-0.580172
29	135.656	60.7533	0	1	1.62	9.15	2.71536	3.68135	NA	NA	0.244463
50	151.628	48.2007	0	1	0.93	10.15	2.78006	3.2068	NA	NA	1.16318
59	70.0438	45.9182	0	0	1.18	5.23	1.59534	2.83321	5.11979	0.770108	-0.535048
18	132.93	38.1154	0	0	1.07	5.4	1.51951	3.20275	5.51785	1.10526	-0.508874
42	84.7344	47.1914	0	1	1.49	6.5	2.09433	2.75366	4.11741	0.806476	0.771138
52	77.8181	58.5328	0	1	1.58	6.84	2.19054	3.44042	4.46361	1.48614	0.799206
65	29.5069	45.9568	0	1	2	7.59	2.07065	4.67283	NA	NA	0.36127
54	84.6947	42.0202	0	0	2.06	5.69	1.5433	1.36098	4.23266	-0.693147	-1.17219
20	195.748	60.7743	0	0	1.39	5.44	1.66013	4.1972	NA	NA	-0.108226
26	99.9607	47.4013	0	0	1.56	5.15	1.51293	2.23001	4.8752	0.157004	-0.462351
48	89.2141	40.1226	0	0	1.42	5.8	1.56653	2.54945	4.98429	0.48858	-0.739489
34	104.302	47.4196	0	0	1.67	5.48	1.58924	2.0149	4.5778	-0.0304592	-0.939928
35	124.642	49.4766	0	1	1.61	5.83	1.80336	3.31054	5.05306	1.28093	-0.831165
28	142.635	38.6427	0	0	2.24	5.45	1.639	3.29584	5.35186	1.22671	-0.699546
27	103.574	20.9689	0	0	1.25	4.89	1.5433	1.25276	4.16044	-0.798508	-1.17219
33	118.277	41.9351	0	0	1.28	5.46	1.64287	2.54945	4.8339	0.506818	-0.46758
43	108.799	55.9877	0	0	1.1	5.59	1.65823	2.58776	4.82991	0.548121	-0.478893
40	114.046	62.6852	0	1	1.64	7.11	1.76473	3.89995	5.53773	1.8197	0.0942297
32	96.4545	35.3704	0	0	1.03	5.16	1.56025	2.09186	4.68767	0.0392207	-0.597352
24	130.866	37.9819	1	0	1.22	5.33	1.54969	2.5177	4.99586	0.451076	-0.67199
57	73.8108	35.917	0	1	1.43	7.38	2.16905	4.18965	NA	NA	0.357731
48	80.1724	46.4098	0	0	1.37	5.42	1.65441	2.47654	4.76132	0.438255	-0.0682756
46	101.958	49.6465	0	0	1.43	5.85	1.69928	NA	NA	NA	-0.0690783
59	77.8014	37.2937	0	0	1.06	5.85	1.805	2.45959	4.45551	0.457425	-0.359515
69	77.2568	40.5627	0	1	1.85	6.87	2.36556	4.01638	NA	NA	1.52649
59	135.1	37.8357	0	1	1.95	7.16	2.31353	4.26127	NA	NA	-0.266931
50	67.549	29.7488	0	1	1.52	5.79	2.37862	2.09186	3.10459	0.223144	1.14418
57	104.274	41.2577	0	1	1.77	7.19	2.32825	2.31254	3.36384	0.425268	0.084269
25	149.087	48.049	0	1	1.28	8.72	2.56649	2.29253	NA	NA	0.322503
62	102.479	30.0851	0	1	1.45	7.17	2.02287	3.79324	NA	NA	0.146034
73	63.2355	28.5467	0	1	1.61	6.65	2.21375	1.60944	3.06339	-0.287682	0.636249
65	90.893	48.5528	0	1	1.42	5.83	1.81319	2.8792	4.7318	0.871293	0.125599
33	140.917	43.3319	0	1	1.43	6.36	1.59939	2.70136	5.02256	0.641854	-1.06904
53	73.8781	52.3148	0	1	1.69	11.22	2.66166	4.43557	NA	NA	0.879182
47	103.077	42.6217	0	0	1.32	5.31	1.64481	2.2192	4.60517	0.182322	-0.0130643
56	117.767	33.0579	0	1	1.36	6.41	2.03601	3.21084	4.55808	1.23837	-0.200481
72	77.4436	31.928	0	1	1.57	6.9	2.14007	2.54945	3.88362	0.620576	-0.142236
74	61.3691	29.551	0	1	1.84	7.09	1.76644	3.54674	NA	NA	-0.7235
73	49.6649	28.8505	0	1	1.9	5.92	2.00956	2.60269	4.16511	0.641854	-0.312593
61	93.8457	29.2969	0	1	0.92	6.43	1.71919	1.4816	3.957	-0.527633	-0.915334
44	119.546	50.0354	0	0	1.45	5.81	1.87641	2.68102	4.47278	0.693147	0.0939321
37	128.859	45.4034	1	0	1.32	5.31	1.52388	2.35138	4.93519	0.285179	-1.49958
63	94.2198	36.5071	0	1	2.03	9.61	2.6483	3.44999	NA	NA	1.16996
63	74.3502	25.4737	0	0	1.21	5.98	1.86097	1.72277	3.8373	-0.248461	0.106539
62	70.1386	40.1838	0	1	1.39	6.77	2.19054	4.18662	NA	NA	0.467849
69	106.762	27.7692	0	1	1.85	6.6	1.93152	2.33214	4.12228	0.364643	-0.41532
49	108.931	30.5398	0	1	1.26	5.71	1.54969	2.31254	4.85748	0.254642	-0.195573
52	69.249	39.9833	0	0	1.27	5.77	1.7138	2.96527	4.98155	0.928219	0.0305035
62	76.0211	27.3801	0	1	1.31	6.3	1.93297	3.03975	4.62104	1.05082	0.404439
66	81.5663	30.1561	0	1	1.49	6.08	1.86718	2.36085	4.2669	0.378436	-0.332683
57	88.3178	35.5859	0	1	2.1	7.29	2.25863	2.24071	3.43721	0.34359	0.535946
62	76.0211	33.4452	0	1	1.89	7.17	2.31353	3.53806	NA	NA	0.0844669
73	111.189	26.4521	0	0	1.67	6.1	1.78171	1.80829	4.05352	-0.18633	-1.14793
59	122.607	29.3352	0	1	1.67	6.32	1.45161	6.38604	NA	NA	-1.26388
64	83.5224	37.756	0	1	1.5	6.61	1.9125	2.5096	NA	NA	0.254632
64	77.4516	33.1142	0	1	1.51	6.43	2.11505	3.10009	4.33598	1.14422	0.162501
72	89.0264	32.3183	0	1	1.36	7.66	2.19611	3.81551	NA	NA	-0.303491
60	68.7825	26.1495	0	1	1.58	7.2	2.2895	2.85647	3.84588	0.947789	0.364653
66	104.509	33.91	0	0	1.53	5.67	1.66959	2.44235	4.70863	0.41211	-0.581939
53	114.342	51.8958	0	1	1.26	6.98	1.98787	3.08649	4.55388	1.10856	-0.135823
69	64.6666	26.7083	0	1	1.68	6.48	2.29354	2.5096	3.57515	0.609766	0.783229
61	102.823	30.1756	0	1	1.57	6.42	2.02815	2.11626	3.78419	0.173953	-0.387686
58	83.7702	47.7824	0	0	1.62	5.38	1.68083	2.37955	4.64343	0.350657	-0.691331
70	52.244	37.6206	0	1	1.62	6.61	2.06939	3.3499	4.60217	1.37372	0.59454
74	80.4921	31.751	0	1	1.46	6.85	2.09063	2.26176	3.76815	0.329304	1.13216
65	86.2654	47.9505	0	1	1.49	7.29	2.29858	2.37024	3.45947	0.476234	-0.369848
62	88.4155	32.1003	0	1	1.21	7.34	1.9615	2.89591	4.46476	0.920283	-0.267556
60	78.473	31.6128	0	1	2.06	6.63	2.06179	2.45101	3.95891	0.506818	0.859699
62	62.5774	46.2643	0	1	1.58	6.36	1.75786	2.44235	4.53582	0.431782	-0.0341408
71	85.5209	28.9351	0	1	1.17	7.18	2.4613	3.06339	NA	NA	0.209766
50	105.015	30.3049	0	1	1.47	9.06	2.43274	3.03495	3.74479	1.15057	0.736482
65	92.6435	27.5551	0	1	1.47	6.49	1.94591	1.52606	3.53515	-0.430783	-0.711086
68	89.0348	32.3429	0	1	2.04	8.26	2.62539	3.3322	NA	NA	0.335247
74	68.4229	29.5848	0	1	2.45	6.71	1.96851	2.85071	NA	NA	0.157187
62	97.2683	31.3197	0	1	1.11	5.72	1.77156	1.96009	4.17746	-0.040822	-0.510746
49	124.464	50.7015	0	0	1.01	6.15	1.68825	2.48491	4.70048	0.457425	-0.173084
68	94.1804	35.4688	0	1	2.45	5.98	1.72098	1.90211	4.23844	-0.105361	-0.0151909
62	86.9722	33.0115	0	1	1.43	5.92	2.17589	5.035	NA	NA	0.398141
66	84.6797	36.786	0	1	1.52	6.57	1.77834	2.44235	NA	NA	-0.511809
53	142.381	29.2707	0	0	2.09	5.95	1.7156	1.75786	4.15104	-0.248461	-0.51346
66	88.0359	32.5085	0	1	1.24	7.09	2.12226	2.54945	3.91602	0.615186	-0.22458
53	112.636	26.5227	0	1	1.43	6.33	1.86408	1.62924	3.76815	-0.34249	-0.111197
67	91.6745	29.7587	0	1	1.59	5.84	1.88707	2.40695	4.25986	0.425268	-1.13639
49	71.4252	36.6969	0	0	1.65	5.66	1.72098	2.62467	4.73268	0.598837	-0.16108
52	81.8228	21.6202	0	0	1.1	5.31	1.5217	1.54756	4.4006	-0.510826	-0.729832
60	119.954	27.3819	0	1	1.44	6.97	1.96431	2.25129	4.00186	0.29267	0.923548
72	86.7404	29.8642	0	1	1.68	5.96	1.6901	1.38629	3.95124	-0.634878	-0.447025
61	98.0919	27.6245	0	1	1.25	6.13	1.98238	1.74047	3.61092	-0.210721	-0.479124
65	56.8307	34.5157	0	1	2.06	7.49	2.21703	5.35753	NA	NA	0.126119
69	70.2335	26.8181	0	1	1.29	5.95	1.78002	1.75786	4.02356	-0.235722	-0.434328
69	80.8226	31.8793	0	1	1.53	6.13	1.64287	2.5177	4.81218	0.476234	0.474687
63	101.81	30.3737	0	1	1.51	7.46	2.65113	2.58776	NA	NA	-0.475873
62	115.44	31.4461	0	1	2.28	6.38	1.65823	2.0149	4.4403	-0.0100503	-0.998768
67	106.247	31.2784	0	1	1.27	6.92	2.21594	3.01062	NA	NA	-0.548948
62	91.7702	27.5584	0	0	1.5	6.33	1.66959	2.34181	4.63957	0.307485	-0.0711135
62	83.2055	34.798	0	1	1.03	6.47	2.0334	2.43361	4.00003	0.482426	-0.18828
56	63.8838	36.6701	0	1	1.67	6.45	1.88251	2.79117	4.53903	0.797507	-0.447798
69	83.6992	36.1344	0	0	2.03	6.17	1.7544	2.60269	4.65301	0.587787	-0.292333
70	101.573	24.586	0	1	1.53	7.17	2.04898	1.58924	3.37417	-0.34249	-0.150877
65	63.7067	24.5312	0	0	1.43	5.52	1.79176	1.60944	3.89792	-0.385662	-0.888226
48	69.6849	32.772	0	0	1.67	5.35	1.73695	2.14007	4.36945	0.131028	-0.782261
63	70.5001	45.5435	0	1	1.73	5.73	1.6901	5.48438	NA	NA	0.085192
63	82.1028	46.8821	0	1	1.58	7.51	2.11866	2.8679	4.15732	0.924259	0.108293
71	56.1903	32.7442	0	1	1.77	6.14	1.99061	2.69463	4.2669	0.727549	0.0267614
49	91.4532	27.1044	0	1	1.57	6.13	1.64673	1.79176	4.31214	-0.235722	-0.82416
71	122.992	26.3249	0	1	1.72	7.59	1.8516	2.18605	4.17592	0.198851	-1.1396
59	80.4096	32.5584	0	1	1.68	7.11	2.25339	4.65966	NA	NA	0.339418
65	75.5327	29.181	0	1	1.71	5.4	1.74397	1.8718	4.17285	-0.139262	-0.0673541
73	68.4229	32.4814	0	1	1.57	7.4	2.00553	2.34181	NA	NA	0.15946
42	92.2999	44.7721	0	0	0.94	5.62	1.69194	2.83908	4.93663	0.802002	-1.33152
65	91.1796	25.3462	0	1	1.05	6.57	1.80336	2.5096	4.49312	0.506818	-0.0998657
58	43.0195	29.6208	0	1	1.25	8.33	2.14359	3.90801	NA	NA	0.502318
66	100.321	27.8852	0	1	1.23	6.27	1.64094	1.97408	4.44735	-0.0618754	-0.982537
38	94.1943	22.173	0	0	0.8	5.6	1.53902	2.30259	4.87214	0.239017	-1.46818
54	131.212	45.744	0	0	1.79	5.97	1.79342	3.7542	5.38404	1.69194	-0.0178982
58	90.6952	52.8796	0	1	1.54	10.03	2.75239	3.73529	NA	NA	1.32184
65	76.2868	30.3528	0	1	1.15	7.91	2.41948	2.9069	3.66356	1.02604	0.438438
54	121.986	73.2593	0	0	1.29	6.16	1.55393	2.44235	4.93663	0.378436	-0.776387
66	105.93	31.9903	0	1	1.7	7.49	2.00553	2.25129	3.92197	0.300105	-0.349684
37	110.509	51.6054	0	1	1.12	5.9	1.58719	3.04927	5.2827	0.978326	-0.591314
47	68.3387	54.8037	0	1	1.55	7.12	1.9947	3.70623	4.99518	1.69194	0.294089
59	94.8113	36.7337	0	1	1.27	6.83	2.04252	3.10009	4.46476	1.13462	-0.296024
71	123.65	25.8136	0	1	1.08	6.74	2.08567	2.30259	3.80666	0.364643	-0.654212
62	86.6856	30.6392	0	1	1.16	7.13	2.16102	3.54096	4.59006	1.57485	0.0102952
71	89.2784	27.5877	0	1	1.17	7.54	2.39151	4.33467	NA	NA	0.294131
67	90.6128	33.379	0	1	1.24	6.29	1.82132	1.6864	3.89182	-0.301105	-0.282577
68	59.1829	29.3252	0	1	1.18	7.45	2.09556	2.69463	4.07073	0.751416	0.0364018
62	102.479	26.7086	0	1	1.68	6.21	1.96711	1.50408	3.47507	-0.446287	-0.863155
66	78.8441	38.9135	0	1	1.1	5.47	1.62334	2.24071	4.6625	0.198851	-0.269245
67	100.546	26.6022	0	1	1.19	6.75	2.05027	1.09861	3.03013	-0.820981	-0.149589
69	107.079	24.5084	0	0	1.19	5.79	1.79509	1.38629	3.74005	-0.597837	-0.611858
32	80.2171	22.8386	0	0	1.15	5.35	1.53039	1.45862	4.32413	-0.597837	-1.36983
70	77.6669	36.3916	0	1	2.05	7.31	2.09802	2.89591	NA	NA	-0.274141
71	83.1754	31.3856	0	1	1.53	7.96	2.41948	2.93916	NA	NA	0.841974
44	123.763	45.6865	0	1	1.36	6.82	1.93007	3.00072	4.59815	1.0116	-0.512914
29	114.302	44.4072	0	0	1.23	5.29	1.41828	2.32239	5.12634	0.223144	-1.04323
59	96.3333	42.0509	0	1	1.2	6.63	1.79342	2.8792	4.76984	0.8671	0.38594
28	105.835	46.0208	0	0	0.97	5.21	1.47476	2.57261	5.18122	0.482426	-0.622617
40	87.0107	39.1443	0	0	1.56	6.42	1.76302	3.06339	4.95583	1.03674	-0.302412
69	90.0654	31.1655	0	1	2.04	6.4	1.88555	2.16332	4.09268	0.182322	-0.107116
66	96.3397	29.8316	0	1	2.1	6.27	1.91692	2.3979	4.1957	0.425268	-0.342213
66	90.6118	28.7203	0	1	1.03	6.67	1.72098	2.58022	4.7023	0.559616	-0.838643
66	99.5687	25.4105	0	1	2.5	6.45	1.72277	2.62467	NA	NA	-0.796446
61	93.8457	32.3701	0	1	1.31	7.93	2.24707	2.31254	3.51155	0.41211	0.230733
31	132.882	48.3747	0	1	1.48	5.66	1.47476	2.94969	5.43459	0.850151	-0.361253
71	84.3329	33.698	0	1	1.45	6.48	2.14943	2.4248	3.77506	0.500775	-0.59045
44	81.6332	49.9446	0	0	0.9	5.69	1.66013	2.56495	4.81056	0.524729	-0.810763
36	114.059	48.1947	0	0	1.19	5.47	1.58104	2.83321	5.14808	0.770108	-0.999418
64	74.1129	37.4457	0	0	1.77	6.14	1.66771	3.18635	5.22198	1.1314	-0.385222
67	87.7675	27.9571	0	1	1.86	6.31	2.06939	2.33214	3.85862	0.392042	0.580505
73	67.8235	25.263	0	1	1.77	6.09	1.65058	1.64866	4.20767	-0.371064	-0.721579
44	101.342	35.3421	0	0	1.14	5.3	1.62531	1.93152	4.44969	-0.105361	-0.567379
66	84.208	27.1788	0	1	1.1	7.35	2.45101	2.89037	3.60005	1.01885	1.4544
66	91.9548	33.3218	0	1	2.08	7	2.15176	2.5177	3.83945	0.593327	0.123375
51	97.3194	48.5768	0	1	1.04	6.89	1.91986	3.36384	4.87748	1.35841	0.266165
35	115.39	24.2793	0	0	1.83	5.29	1.65441	2.02815	4.45667	0	-0.430066
65	39.1262	29.2693	0	1	2.06	5.96	1.67147	2.24071	4.56747	0.215111	-2.02887
68	63.316	30.9711	0	1	1.15	6.45	2.03601	2.77259	4.23844	0.815365	-0.121587
70	55.7258	35.544	0	1	1.27	5.76	2.00013	2.52573	4.12713	0.565314	-0.549238
64	83.5224	34.5828	0	1	1.43	7.4	2.1702	4.11578	NA	NA	0.726222
58	65.5442	36.5123	0	1	1.63	5.86	1.73695	2.38876	4.53903	0.371564	-0.114178
70	91.2602	29.5312	0	1	1.07	6.35	1.87794	1.97408	3.97781	0	-0.126497
67	76.0507	28.8707	0	1	1.14	7.41	1.95445	2.50144	4.1972	0.530628	-0.175942
59	93.021	43.8032	0	1	1.77	6.22	1.99334	3.75887	NA	NA	0.736742
55	86.4123	43.0976	0	0	1.27	5.83	1.60944	2.12823	4.61413	0.0861777	-1.08224
49	153.219	38.4168	0	1	1.07	7.01	2.19944	3.76584	NA	NA	-0.0596913
51	112.298	39.0554	0	0	1.01	5.62	1.58719	2.59525	4.97466	0.536493	-0.45339
46	80.5232	40.7612	0	0	1.11	5.72	1.55393	1.28093	4.15732	-0.776529	-0.784617
68	79.4526	34.4634	0	1	1.29	6.28	1.7138	2.3979	4.59107	0.378436	-0.478893
45	60.955	39.1545	0	0	1.01	5.54	1.76815	3.2068	5.046	1.17557	-0.844395
70	80.1048	25.7851	0	1	1.24	5.85	1.82616	1.62924	3.84374	-0.356675	0.0531201
72	56.993	45.7785	0	1	1.67	5.81	1.69194	2.10413	4.43438	0.0861777	-0.544554
61	90.7467	42.7156	0	1	1.19	7.44	2.02155	2.63906	NA	NA	0.0230131
35	92.4882	39.8287	0	0	1.34	5.11	1.64866	2.78501	4.98361	0.737164	-0.23865
64	104.839	30.1061	0	1	1.95	5.87	1.76473	2.4248	4.50976	0.41871	-1.00015
64	83.2558	31.1073	0	1	1	6.02	1.76815	2.3979	4.48526	0.392042	-0.162177
57	58.099	42.9825	0	1	1.6	6.97	2.01223	3.04452	4.47961	1.07158	0.229758
60	80.1357	33.0449	0	1	1.36	6.43	2.18155	2.50144	3.77276	0.582216	0.498252
70	83.4153	30.3114	0	1	1.34	6.67	2.19389	2.83908	NA	NA	-0.345327
67	73.6513	35.3381	0	1	1.87	7	2.15524	2.16332	NA	NA	-0.00927512
30	92.1205	21.4809	0	0	1.09	5.36	1.62924	1.43508	4.10759	-0.597837	-0.474654
42	71.5997	22.1104	0	0	1.21	5.12	1.30291	0.641854	NA	NA	-1.50069
27	116.241	22.5666	0	0	1.46	4.99	1.49739	1.41099	4.35927	-0.653926	-0.646512
32	81.9629	18.6273	0	0	1.16	5.39	1.44692	1.1314	4.27528	-0.941609	-1.92621
68	81.9057	26.6323	0	1	1.69	6.9	2.02551	2.07944	3.76352	0.131028	0.111536
26	73.6499	21.665	0	0	1.16	5.54	1.4422	1.4816	4.51743	-0.597837	-1.26131
28	136.661	20.0623	0	0	1.86	5.42	1.50851	1.43508	4.35286	-0.634878	-1.37733
70	71.7119	31.1594	0	1	1.48	6.37	1.94162	1.62924	3.61362	-0.328504	-0.567745
51	84.3042	60.2352	0	1	2.06	6.37	2.00283	2.82731	4.3386	0.858662	1.12808
37	101.908	18.3249	0	0	1.02	5.45	1.52606	0.832909	NA	NA	-1.61929
31	106.34	22.8378	0	0	1.34	5.42	1.61741	1.62924	4.26127	-0.400478	-0.696645
72	56.2708	31.3977	0	0	1.83	5.65	1.5433	1.8718	4.57368	-0.18633	-0.7235
67	97.7143	28.2963	0	1	1.77	9.17	2.35328	2.07944	3.14415	0.198851	0.360609
52	68.8326	35.7851	0	1	1.22	6.68	1.72988	2.33214	4.51415	0.314811	-0.809329
27	95.8386	50.3971	0	0	1.39	5.78	1.73519	3.00072	4.96494	0.966984	-0.980303
54	82.5648	35.0535	0	1	1.74	7.72	2.26799	5.0962	NA	NA	1.02806
43	97.0082	47.607	0	1	1.42	7.06	2.04252	3.60821	NA	NA	-0.0745349
32	97.7811	23.8301	0	0	1.58	5.2	1.37118	1.54756	4.70592	-0.562119	-1.81191
59	92.6977	30.1277	0	1	0.97	6.69	2.02815	2.52573	4.07584	0.57098	-0.164542
74	92.2582	26.0634	0	0	0.78	6.07	1.67523	1.52606	4.07584	-0.494296	-0.16079
61	92.0725	40.0781	0	1	1.44	7.84	2.43449	4.05352	NA	NA	0.197997
73	58.1614	36.5363	0	1	2.12	5.75	2.08069	2.4681	NA	NA	-0.291468
64	79.3459	36.2203	0	1	2.2	6.38	2.05412	3.00568	4.3745	1.0438	-0.318035
68	98.6609	26.8917	0	1	1.63	8.34	2.82968	2.68102	NA	NA	1.14208
72	91.7001	30.7419	0	1	1.88	5.52	1.5217	2.91777	NA	NA	-1.05876
58	68.2675	30.3382	0	1	2.02	6.13	1.88403	3.47816	5.02454	1.45629	-0.168894
66	82.1562	42.8948	0	1	1.64	8.85	2.44842	3.16548	NA	NA	0.847472
40	97.1399	58.9098	0	0	1.49	5.58	1.76473	2.50144	4.56331	0.48858	-0.651103
63	91.7691	28.6493	0	1	1.03	10.27	2.11142	2.05412	3.58074	0.131028	0.42813
31	95.1389	22.2253	0	0	1.22	5.59	1.60744	2.32239	4.74927	0.277632	-0.636548
70	81.4181	27.3814	0	1	1.48	7.38	2.3979	2.69463	NA	NA	0.478498
62	74.1772	36.7931	0	1	2.28	5.79	1.85317	2.34181	4.28082	0.350657	-0.127873
60	101.964	39.0184	0	1	2.15	7.01	2.19054	4.77576	NA	NA	0.712194
68	71.0698	35.2891	0	1	2.26	7.3	2.02155	2.8622	NA	NA	0.320937
62	104.146	32.6233	0	1	1.26	7.02	2.30358	2.85647	3.81991	0.951658	0.462556
35	92.4882	18.6634	0	0	2.08	5.34	1.61939	1.75786	4.3451	-0.274437	-0.408999
63	114.565	29.207	0	1	1.32	5.72	1.70293	1.41099	3.94352	-0.597837	-0.51875
71	91.9609	24.7768	0	1	1.96	7.41	2.27419	2.29253	3.44681	0.392042	0.0598336
61	93.4372	30.0002	0	1	1.3	7.59	2.04381	1.90211	3.60278	-0.040822	-0.262205
65	89.5842	29.9009	0	1	1.4	6.74	1.72988	2.28238	4.48074	0.270027	0.319136
74	91.1915	34.6487	0	1	1.59	6.95	1.94305	2.47654	4.2017	0.506818	-0.271303
59	96.9342	39.2734	0	0	1.25	5.95	1.80336	2.99573	4.83231	0.978326	0.229707
60	88.7962	32.4019	0	1	1.31	7.42	2.24496	2.45101	3.61899	0.542324	0.35237
51	71.8967	32.1912	0	1	2.53	6.71	1.77834	2.26176	4.37071	0.262364	-0.332116
26	90.688	23.1062	0	0	0.8	4.9	1.5707	1.66771	4.38203	-0.385662	-1.75697
66	80.2536	32.0105	0	1	1.23	6.44	1.92716	2.26176	4.08092	0.29267	-0.642821
69	66.6307	31.6101	0	1	1.08	6.1	1.82616	2.49321	4.43793	0.494696	-0.0986859
70	99.1122	29.1114	0	0	1.18	5.99	1.84688	2.50144	4.40305	0.506818	0.0548801
49	86.3819	49.6513	0	0	1.76	5.9	1.65441	3.01553	5.1299	0.963174	-0.156912
66	93.624	30.4961	0	1	1.39	3.86	2.05796	3.48431	4.72206	1.49962	-0.0524899
54	81.8681	34.7079	0	0	1.28	6.25	1.88403	2.68102	4.45783	0.693147	0.0824206
47	101.326	30.0791	0	1	2.02	5.29	1.55181	1.30833	4.18052	-0.733969	-1.31984
63	76.9754	34.5988	0	1	1.18	7.34	2.44755	3.27336	NA	NA	1.614
65	95.3466	28.487	0	1	1.11	9.01	2.09186	4.94378	NA	NA	1.17414
57	84.0718	32.5269	0	1	1.39	6.63	1.96291	3.19048	4.6747	1.19996	0.717453
59	80.4096	29.5511	0	1	2.13	5.76	1.68825	2.37024	4.62203	0.34359	-0.0389121
24	99.8503	20.173	0	0	1.11	5.35	1.4884	1.64866	4.53582	-0.415515	-1.13507
63	81.8366	29.1193	0	1	1.83	6.18	1.88555	2.06686	4.02714	0.0953102	0.886785
70	71.8527	31.8058	0	1	1.68	6.26	1.98924	2.55723	4.17131	0.593327	-0.0452232
67	78.7281	28.2624	0	1	1.3	5.71	1.92425	2.24071	4.07244	0.270027	-0.206138
29	92.8804	42.1644	0	0	1.31	4.97	1.64287	1.8718	4.3745	-0.162519	-0.0798142
52	60.9523	38.7136	0	0	1.27	5.86	1.83578	3.08649	4.83469	1.07158	0.117544
65	67.4434	38.5121	0	1	2.25	8.04	2.45702	4.25845	NA	NA	0.610956
47	101.326	47.6474	0	0	1.29	5.81	1.7174	3.31782	5.21873	1.26695	-0.0988179
71	87.6188	27.0163	0	1	2.08	6.5	2.01357	2.26176	3.91402	0.307485	-0.620954
68	75.5454	27.602	0	1	1.42	6.7	2.06939	2.35138	3.8712	0.41211	-0.167102
68	77.4861	26.1894	0	0	1.54	6.1	1.85942	2.32239	4.25419	0.336472	-0.797578
52	80.0886	25.6204	0	1	1.46	5.92	1.68825	1.58924	4.09268	-0.430783	-0.913484
62	37.0074	52.8471	0	1	1.7	5.62	1.96571	3.14415	4.6357	1.15688	0.129697
67	95.9191	22.5485	0	0	1.39	5.7	1.80829	1.74047	3.95508	-0.248461	-0.581112
65	116.261	34.0263	0	1	1.5	8	2.37024	3.31419	4.07073	1.4061	1.21985
66	102.494	27.716	0	1	1.32	6.7	2.06686	2.4248	3.92986	0.482426	-0.385339
58	67.2239	26.2773	0	0	1.55	5.6	1.80829	1.45862	3.76352	-0.527633	-1.10654
64	59.3072	30.6148	0	1	1.99	6.7	2.06686	2.27213	3.81991	0.329304	0.609284
53	94.7391	28.7346	0	0	1.05	5.6	1.62924	1.36098	4.05872	-0.673345	-0.851132
70	96.8365	25.5556	0	0	1.55	5.2	1.56862	1.70475	4.41159	-0.34249	-0.812127
68	90.0654	27.9512	0	0	1.51	5.5	1.6864	2.05412	4.41037	0.0295588	-0.312136
59	71.4452	27.0014	0	0	1.18	5.1	1.70475	2.05412	4.3745	0.0392207	-0.28209
50	120.561	29.0659	0	0	1.31	5.2	1.62924	2.4681	4.80566	0.425268	-0.461667
54	121.524	32.9412	0	0	1.16	5.1	1.66771	1.84055	4.30271	-0.18633	-1.13589
67	75.773	28.3108	0	0	1.61	5.1	1.58924	1.62924	4.31882	-0.415515	-0.970387
52	104.97	23.2434	0	0	0.91	5.8	1.80829	1.25276	3.62434	-0.733969	-0.710924
67	103.868	26.6297	0	0	1.18	5.6	1.82455	2.19722	4.23555	0.207014	-0.203838
69	66.6307	26.3953	0	0	1.78	6.2	1.84055	1.8563	3.97029	-0.127833	-1.0311
64	81.8366	27.7262	0	0	2.2	5.2	1.79176	2.37955	4.42604	0.378436	-0.36584
65	83.531	24.4704	0	0	1.55	5.2	1.74047	2.11626	4.3464	0.10436	-0.0515325
58	122.658	28.451	0	0	1	5.2	1.54756	2.24071	4.813	0.182322	-1.38208
66	100.853	27.7351	0	1	1.49	5.8	2.04122	2.16332	3.79098	0.223144	-0.264799
62	87.9067	25.9329	0	0	1.32	5.3	1.72277	2.15176	4.4055	0.139762	-0.381128
48	95.2723	37.2991	0	0	1.41	5.2	1.6864	2.32239	4.5931	0.29267	-0.16473
69	70.2335	24.2633	0	0	2	5.8	1.52606	1.58924	4.42004	-0.462035	-1.11964
51	90.6985	31.8275	0	0	1.18	5.8	1.75786	2.17475	4.35157	0.165514	-0.791508
50	105.447	25.9121	0	0	1.39	6	1.6864	1.64866	4.13677	-0.371064	-0.643913
68	137.198	20.1679	0	0	2.45	5.5	1.50408	1.06471	4.11415	-0.994252	-1.32619
66	72.504	31.0447	0	1	1.22	6.6	2.00148	2.06686	3.79997	0.113329	-0.115573
66	76.0047	27.5218	0	0	1.22	5.3	1.77495	1.90211	4.13196	-0.0943107	-0.75421
62	128.529	32.1114	0	1	1.47	8.2	2.30259	3.14415	4.04655	1.22671	0.192133
58	93.35	25.4219	0	0	1.02	5.4	1.64866	1.19392	3.906	-0.820981	-0.148136
69	87.504	24.2057	0	0	1.39	5.4	1.84055	2.28238	4.26409	0.29267	-0.976295
56	89.7419	27.5911	0	0	1.3	5.3	1.70475	2.09186	4.4006	0.076961	-1.02287
65	99.8826	31.2111	0	0	1.93	5.6	1.6864	2.31254	4.58701	0.285179	-0.398078
62	97.4412	28.907	0	0	1.78	5.6	1.90211	2.40695	4.2312	0.431782	-0.875517
66	139.388	23.2485	0	0	1.5	5.7	1.70475	2.2192	4.48639	0.198851	-1.36914
51	45.2108	30.9355	0	0	1.87	5.7	1.80829	2.26176	4.31214	0.262364	0.129277
69	116.599	27.9595	0	1	2.4	6.5	1.6864	1.91692	4.31749	-0.105361	-0.720546
68	75.5454	27.5627	0	1	2.01	6	1.90211	2.27213	4.13677	0.300105	-0.789574
74	78.3164	31.1592	0	1	1.27	6.2	1.94591	2.56495	4.25845	0.593327	0.446367
59	100.244	32.2904	0	1	1.46	6	2.06686	2.24071	3.79773	0.300105	-0.0635239
46	150.658	21.6427	0	1	1.1	8.9	3.02042	3.19458	NA	NA	0.540052
69	108.925	31.2789	0	0	1.99	5.8	1.82455	2.37955	4.36182	0.385262	0.0325506
72	79.8745	39.2662	0	1	1.75	7.6	2.29253	2.89037	NA	NA	-0.0296138
71	104.672	21.9458	0	0	1.5	5.5	1.70475	2.06686	4.38328	0.0487902	-0.546783
62	78.5521	32.9521	0	1	1.88	10.6	2.58776	4.96564	NA	NA	1.71873
56	199.703	24.7934	0	0	1.18	6.1	1.8563	2.33214	4.2669	0.34359	-0.682915
57	99.1187	21.691	0	0	1.42	5.2	1.62924	1.66771	4.26409	-0.356675	-0.909973
57	84.9426	31.3146	0	1	1.55	7.5	2.25129	2.24071	3.44999	0.336472	0.384817
56	103.003	22.6235	0	0	1.6	NA	NA	2.20827	NA	NA	NA
45	73.2611	27.1749	0	0	2.15	4.4	1.66771	1.96009	4.38452	-0.0618754	-0.989289
62	83.4806	35.0882	0	0	1.3	5.6	1.88707	2.95491	4.64631	0.95935	-0.593303
65	99.8826	25.7716	0	0	1.44	5.9	1.79176	1.80829	4.03424	-0.18633	-0.717601
68	95.047	25.7859	0	0	1.62	5.8	1.8563	2.4248	4.33205	0.438255	-0.329275
67	84.4176	27.9296	0	0	1.23	5.9	1.80829	1.98787	4.1239	0	-0.51386
64	114.199	27.792	0	1	1.41	6.9	2.16332	1.96009	3.41444	0.0487902	0.312194
64	101.81	22.9412	0	0	2.09	NA	NA	1.72277	NA	NA	NA
58	69.2657	33.8727	0	0	1.74	5.7	1.72277	2.24071	4.46591	0.223144	-1.20687
71	94.7966	33.7891	0	1	1.52	6	2.06686	2.98568	4.33729	1.02604	0.0741934
51	84.6437	26.5675	0	0	1.2	5	1.8718	2.31254	4.22391	0.329304	-1.02842
59	127.335	33.1469	0	0	1.34	5.6	1.70475	1.77495	4.1851	-0.235722	-1.4406
62	77.9524	25.5795	0	0	1.32	6	1.90211	1.80829	3.81551	-0.162519	-1.22489
70	92.226	29.2768	0	1	1.86	6.3	1.96009	2.4681	4.16356	0.500775	0.138968
68	45.0473	30.9953	0	0	2.95	5.9	1.80829	2.76001	4.65776	0.751416	-0.761696
68	79.7614	25.9592	0	0	1.26	5.7	1.70475	2.34181	4.57058	0.322083	-1.08578
69	99.9472	31.2141	0	0	2.07	5.7	1.70475	2.37955	4.59613	0.357674	-0.231088
71	77.0314	26.9912	0	0	2.06	5.5	1.66771	2.27213	4.59613	0.239017	-0.0285468
61	89.7558	29.6782	0	0	1.47	6	1.72277	2.12823	4.3895	0.113329	-1.19206
56	115.288	26.1897	0	0	1.61	5.8	1.80829	2.58776	4.53796	0.587787	-0.931595
56	111.792	33.6934	1	0	1.27	6.2	1.79176	2.48491	4.4987	0.482426	-0.0343058
46	92.1007	33.0375	0	1	2.36	5.8	2.20827	4.4055	NA	NA	1.47917
65	89.8666	21.2228	0	0	2.27	6	1.75786	1.79176	4.08933	-0.210721	-1.05899
71	87.6188	26.6579	0	1	2.01	6.2	1.82455	2.27213	4.28772	0.277632	-0.368141
55	137.039	30.1637	0	1	1.4	6.1	1.8563	2.92316	4.6812	0.920283	-1.2707
68	91.6745	29.1667	0	1	1.16	5.9	1.8563	2.38876	4.30676	0.398776	-0.449721
67	143.19	25.3685	0	0	1.42	5.7	1.70475	1.75786	4.17285	-0.261365	-1.30245
61	94.1611	18.3661	0	0	1.08	5.9	1.66771	1.43508	4.03069	-0.579818	-1.63798
61	99.6232	29.7971	0	1	1.56	10	2.61007	2.37024	2.91235	0.582216	1.27483
64	96.8152	28.8612	0	0	1.65	5	1.77495	3.11795	4.9712	1.09192	-1.13987
64	64.9473	26.5731	0	0	1.77	6.2	1.8718	3.04452	4.73795	1.04028	-0.450346
64	87.6217	31.3066	0	0	1.11	5.5	1.6864	2.3979	4.64535	0.371564	-0.803543
71	94.7966	30.2487	0	1	1.68	6.6	1.84055	1.94591	4.03069	-0.040822	-0.243927
66	88.0359	25.0924	0	0	1.47	5.8	1.72277	2.4248	4.59208	0.405465	-0.857689
64	69.4647	23.3407	0	0	1.25	5.4	1.56862	1.84055	4.50203	-0.210721	-0.737403
64	92.8272	34.2775	0	0	1.83	5.7	1.79176	2.58776	4.57058	0.582216	-0.236628
64	70.5001	27.1972	1	1	1.99	7	2.02815	2.11626	3.78419	0.173953	-0.0310109
68	98.958	25.584	0	0	1.78	6	1.66771	2.4681	4.73004	0.431782	-0.891915
72	79.648	27.0357	0	0	1.55	5.2	1.6864	1.70475	4.17439	-0.314711	-0.993587
58	89.1049	26.1953	0	0	1.26	5.5	1.74047	2.02815	4.28634	0.0198026	-0.927959
62	81.295	28.6289	0	0	1.13	4.7	1.60944	1.64866	4.29046	-0.385662	-1.00311
70	95.348	35.2049	0	0	2.12	5.7	1.72277	2.47654	4.62791	0.457425	-0.729435
69	66.1178	31.8015	0	0	1.93	5.8	1.82455	2.73437	4.60916	0.732368	-0.843876
31	140.222	20.1889	0	1	1.14	8.2	1.58924	4.53152	NA	NA	-1.48465
69	100.244	25.6747	0	1	1.29	6.4	1.75786	2.11626	4.31214	0.113329	-0.732084
68	86.2737	29.4064	0	1	1.86	6.7	1.96009	2.95491	4.50976	0.97456	-0.261583
61	102.823	31.2277	0	0	1.65	5.4	1.6864	2.41591	4.65776	0.385262	-0.883586
72	115.924	32.4638	0	1	2.55	7.1	1.54756	2.68102	NA	NA	-0.83318
64	89.8666	24.9587	0	1	1.97	6.3	1.90211	2.05412	3.98527	0.0861777	-0.688931
61	67.7927	22.4776	0	0	1.22	5.7	1.6864	2.05412	4.41037	0.0295588	-1.45895
62	89.1603	31.3309	0	1	1.54	5.8	1.94591	2.97041	4.54754	0.985817	-0.305621
62	94.8389	27.2023	0	0	1.67	5.9	1.72277	1.41099	3.90197	-0.597837	-1.1075
71	74.1711	24.6965	0	1	1.64	5.3	1.75786	0.916291	NA	NA	-1.48465
56	71.6028	51.8641	0	1	2.7	6.4	2.06686	3.46574	4.69226	1.48387	-0.192273
61	101.623	26.266	0	0	1.2	5	1.62924	NA	NA	NA	-0.860701
58	116.504	28.3974	0	0	1.95	6.2	1.77495	2.45959	4.51415	0.451076	-0.94054
66	79.2139	56.6204	0	1	1.71	6.3	1.96009	3.61362	4.98771	1.59939	0.246297
65	130.247	27.2377	0	0	1.83	5.3	1.75786	2.41591	4.51743	0.405465	-0.0831702
64	116.633	26.6527	0	0	1.23	5.7	1.88707	2.20827	4.12228	0.231112	-0.493673
44	100.311	20.1103	0	0	1.83	5.6	1.62924	1.72277	4.30136	-0.314711	-0.961798
43	131.365	27.3868	0	1	1.21	6	1.91692	3.11795	4.70682	1.12168	-0.573019
59	120.782	33.4258	0	0	2.17	5.4	1.74047	2.16332	4.37827	0.157004	-1.18917
69	142.337	27.4623	0	1	2.39	8	2.61007	2.70136	3.18635	0.904218	1.25339
72	85.5209	24.0913	0	1	1.72	6.4	2.19722	2.82731	3.98527	0.900161	-0.0850781
66	135.204	25.1261	0	0	1.58	5.5	1.60944	1.45862	4.16356	-0.579818	-1.44736
61	70.5852	23.4248	0	0	1.31	5.2	1.72277	1.90211	4.23555	-0.105361	-1.1349
71	90.9978	29.9521	0	0	1.28	6	1.8563	3.28466	4.93735	1.26976	-0.465851
47	103.528	22.7931	1	0	1.73	6	1.64866	1.91692	4.39321	-0.116534	-1.20901
67	79.7614	31.5314	0	1	1.48	7.2	2.16332	2.8679	4.07584	0.932164	0.849073
71	74.8863	34.9154	0	1	2.22	6.4	2.02815	2.11626	3.78419	0.173953	0.438993
66	81.0674	22.6622	0	0	1.25	5.8	1.66771	1.335	3.96272	-0.693147	-1.29224
71	95.0699	32.6608	0	0	2.43	5.2	1.75786	2.45101	4.54116	0.438255	-0.899138
62	97.5899	23.0914	0	1	1.39	8.2	2.18605	2.79117	3.97781	0.86289	-0.021028
56	79.8714	28.1173	0	0	1.27	5.5	1.77495	2.72785	4.69957	0.71295	-0.928564
54	74.3577	24.5578	0	0	1.54	5.7	1.91692	2.45959	4.23989	0.482426	-0.129814
75	37.8788	35.608	0	1	1.91	8.4	2.56495	3.10906	NA	NA	0.298151
63	114.937	27.0138	0	0	1.97	5.6	1.72277	2.23001	4.45899	0.215111	-1.1349
75	93.7477	27.0197	0	0	2.37	5.7	1.79176	2.16332	4.27667	0.165514	-0.778225
74	79.4253	25.6607	0	1	2.25	6	1.8563	2.68102	4.51086	0.688135	-0.859194
74	68.8826	23.6937	0	0	1.95	5.6	1.54756	2.07944	4.70502	0.0198026	-1.25604
66	80.0052	25.9545	0	1	1.65	6.9	2.24071	2.31254	3.52342	0.405465	-0.278503
74	47.8365	32.1539	0	0	1.85	6.7	1.80829	2.8792	4.74145	0.8671	-0.0128382
75	74.3047	31.8877	0	0	2.23	6	1.90211	2.40695	4.2312	0.431782	0.430735
67	95.9191	26.8016	0	1	2	5.8	1.8718	2.32239	4.2312	0.336472	-0.103475
59	151.38	24.729	0	1	2.01	7.5	2.09186	2.5416	NA	NA	-0.68576
65	93.624	35.7379	0	1	2.43	6.6	2.2192	3.18635	4.21951	1.25276	0.77523
63	84.3362	31.2865	0	0	1.56	5.1	1.56862	2.57261	4.99586	0.512824	-0.847218
71	93.6278	29.0956	0	1	2.7	8.9	2.37024	3.5582	NA	NA	0.434408
75	112.884	27.9815	0	1	1.6	6.4	1.80829	1.66771	3.90399	-0.314711	-0.730924
68	78.4916	25.3225	0	1	1.15	5.9	2.10413	1.41099	3.13983	-0.510826	-0.67349
74	67.6641	36.0507	0	0	2.25	6	1.72277	2.67415	4.76303	0.647103	-1.16307
65	116.261	23.9754	0	1	1.88	7	2.41591	1.72277	2.76001	-0.139262	0.149115
58	82.06	45.6094	0	1	1.65	6.7	2.05412	3.56953	4.79248	1.57898	-0.110396
50	148.712	30.8502	0	1	1.67	9.1	2.59525	1.98787	2.63906	0.198851	0.681278
58	93.021	35.5774	0	1	1.25	10.3	2.79117	2.92316	3.10906	1.30563	0.501019
57	76.3812	15.6057	0	0	1.45	5.4	1.6864	1.43508	3.99268	-0.579818	-0.832813
73	76.378	26.4887	0	0	2.32	5.8	1.79176	1.94591	4.12713	-0.0512933	-0.20091
71	96.2764	32.8374	0	0	1.91	5.9	1.91692	3.43399	4.93375	1.42311	0.153228
51	90.5549	27.6235	0	0	1.11	6	1.82455	1.97408	4.08261	-0.0100503	-0.704613
67	55.934	24.0399	0	0	2.78	5.6	1.60944	1.43508	4.14789	-0.597837	-0.779963
47	77.6772	28.6346	0	0	1.44	5.5	1.79176	2.02815	4.18358	0.0295588	-1.05211
62	97.4412	30.2797	0	0	1.54	5.6	1.8563	3.16125	4.84968	1.1474	-0.533103
59	108.745	28.5494	0	1	1.15	7.5	2.20827	2.15176	3.46574	0.24686	0.326215
51	104.594	29.3224	0	0	1.24	5.3	1.56862	2.32239	4.82671	0.270027	-1.23498
73	82.9396	28.9827	0	0	2.49	5.3	1.64866	1.79176	4.30811	-0.235722	-0.94238
58	112.5	28.7689	0	1	1.81	6.3	2.10413	2.3979	3.83945	0.463734	-0.476322
56	91.3552	35.0493	0	0	1.71	NA	1.79176	2.84491	4.74927	0.828552	-0.248823
57	95.0735	28.6927	0	0	1.36	5.3	1.80829	1.6864	3.91801	-0.301105	0.0538532
55	NA	33.8359	0	1	1.27	8.9	2.59525	2.35138	2.92316	0.553885	NA
50	87.5343	23.3295	0	0	1.01	NA	1.66771	1.75786	4.24707	-0.261365	-1.14914
47	97.0781	30.5974	0	0	1.69	5.9	1.70475	2.67415	4.79827	0.641854	0.226407
55	77.8925	29.5459	0	1	1.33	5.9	2.04122	2.19722	3.81551	0.254642	0.060179
62	84.0712	27.9052	0	0	1.01	5.5	1.75786	1.82455	4.11251	-0.174353	-0.685127
68	73.9156	30.9395	0	0	1.87	NA	1.79176	2.11626	4.2442	0.122218	-1.12307
64	63.2322	37.2612	0	1	2.01	7.1	1.70475	3.72569	NA	NA	0.205205
53	100.415	32.2271	0	1	1.24	6.1	1.94591	2.24071	4.03069	0.277632	0.144296
62	121.379	26.513	0	1	0.94	6.1	1.94591	2.8792	4.48187	0.900161	0.478004
68	95.631	26.2605	0	1	1.69	7.6	1.94591	2.52573	4.2312	0.553885	-0.417738
53	75.6571	21.6508	0	0	1.38	5.2	1.62924	0.993252	NA	NA	-1.51611
50	139.761	23.6332	0	0	1.18	5.4	1.60944	2.2192	4.67563	0.173953	-0.22159
54	88.2617	35.2419	0	1	1.77	6.5	NA	3.13549	NA	NA	NA
68	103.556	26.2011	0	0	1.31	5.3	1.66771	2.24071	4.57471	0.215111	-0.553971
68	90.3366	28.7952	0	1	2.04	5.3	2.11626	3.7329	4.81137	1.74222	0.207669
53	116.583	31.5533	0	0	1.34	5.1	1.6864	1.91692	4.31749	-0.105361	-1.15747
59	101.546	26.6217	0	1	1.21	5.6	1.8563	2.0149	4.0483	0.0295588	-1.1349
60	92.3831	29.5842	0	0	2.22	5.3	1.77495	1.91692	4.14155	-0.0833816	-1.16973
53	82.5648	28.3387	0	0	1.29	NA	1.79176	2.36085	4.4128	0.357674	-0.597641
69	100.244	26.5619	0	0	1.65	NA	1.8718	1.98787	3.9982	0.00995033	-0.958466
67	97.7143	29.2245	0	0	1.33	5.3	1.74047	1.94591	4.22975	-0.0618754	-0.96305
61	129.387	33.1286	0	1	1.19	7.3	2.16332	2.45101	3.76815	0.524729	-0.927959
64	148.212	28.5676	0	1	1.77	7	2.05412	2.3979	NA	NA	-0.0762629
53	100.983	26.2881	0	0	1.82	6.1	1.88707	2.37024	4.23411	0.392042	-0.493673
66	119.848	25.7407	0	0	1.56	5.5	1.72277	1.75786	4.13677	-0.248461	-0.957219
69	63.4615	25.8234	0	0	1.06	5.7	1.82455	2.5177	4.45783	0.518794	-0.078675
57	89.9376	26.7128	0	0	0.77	5.6	1.74047	1.62924	4.01458	-0.371064	0.0528706
58	100.311	29.2286	0	0	2.28	5.5	1.66771	1.93152	4.36437	-0.0943107	-0.342662
68	101.875	27.037	0	1	1.34	6.9	2.35138	3.37417	NA	NA	0.193776
63	151.571	30.6779	0	1	1.66	7.7	2.24071	3.91202	NA	NA	0.276861
62	69.3442	23.0212	0	0	1.84	5.7	1.72277	1.50408	3.96462	-0.510826	-1.23718
72	82.9396	28.1191	0	0	2.73	NA	1.75786	2.38876	4.4987	0.378436	-1.18682
47	98.9468	23.9048	1	0	1.51	5.4	1.72277	3.26957	5.17502	1.22083	-0.816446
68	49.205	36.1604	0	0	1.46	5.5	1.77495	1.09861	3.58629	-0.891598	-0.417738
60	75.59	30.6542	0	0	2.41	5.6	1.88707	2.17475	4.09767	0.198851	-0.781355
66	82.7373	19.0229	0	0	1.56	6	1.72277	1.8563	4.20469	-0.150823	-0.729435
67	93.8785	35.3704	0	0	1.21	6.1	1.93152	1.66771	3.66099	-0.287682	-1.15976
64	100.637	24.5703	0	0	1.25	5.8	1.90211	2.24071	4.11415	0.270027	0.124361
67	74.8331	24.8307	0	0	1.44	6.1	1.84055	1.94591	4.03069	-0.040822	-1.08909
43	111.391	39.5577	0	0	0.82	5.2	1.72277	2.85071	4.88507	0.81978	0.175682
66	64.6041	31.3214	0	0	2.11	4.9	1.64866	2.20827	4.59006	0.173953	-1.20901
57	73.5461	24.5029	0	0	1.08	NA	1.74047	2.2192	4.41643	0.207014	-0.987148
60	62.3952	28.3108	0	0	2.75	5.7	1.75786	2.8792	4.83787	0.854415	-0.456494
69	40.9512	34.6653	0	1	1.99	6.1	1.84055	2.70805	4.56017	0.708036	0.433064
51	92.7663	37.7736	0	0	1.65	5.8	1.88707	2.85647	4.57574	0.86289	0.76155
53	111.856	30.0071	0	0	0.88	5.4	1.74047	2.37024	4.51961	0.357674	0.151311
55	113.469	26.2375	0	0	1.27	5.8	1.80829	1.54756	3.8221	-0.446287	-0.49773
67	99.7058	20.6308	0	0	0.82	5.1	1.82455	1.54756	3.79098	-0.430783	-0.426982
64	101.81	33.3607	0	0	1.95	5.3	1.75786	2.37024	4.48639	0.357674	-0.449221
53	34.9697	29.114	0	0	2.2	5.3	1.64866	1.98787	4.44147	-0.040822	0.291978
63	72.1802	33.0576	0	1	1.54	5.6	1.94591	3.32143	4.79991	1.32442	0.119845
39	96.5809	29.4744	0	0	1.24	5.5	1.82455	3.08191	4.85281	1.06815	0.195548
44	95.5886	24.8651	0	0	1.47	5.9	1.74047	1.97408	4.2485	-0.0304592	-1.33342
43	74.4306	28.2703	0	1	1.05	5.8	1.79176	2.02815	4.18358	0.0295588	-0.305621
63	56.1085	27.0262	0	0	2	NA	1.77495	2.10413	4.2697	0.10436	-0.4394
62	79.8673	21.3741	0	0	1.29	5.3	1.6864	1.02962	NA	NA	-1.55611
71	130.492	22.5366	0	0	2.28	NA	1.62924	1.4816	4.13836	-0.544727	-1.00528
50	103.804	35.9487	0	0	1.4	5.4	1.77495	3.19048	5.0219	1.15688	-0.166424
64	79.718	27.5346	0	1	1.51	8.7	2.20827	3.62167	NA	NA	0.453839
57	120.197	35.4421	0	1	1.6	8.5	2.14007	2.70136	3.99452	0.765468	-0.340306
69	103.556	27.7736	0	0	1.54	5.9	1.79176	2.25129	4.33729	0.254642	-0.948124
73	66.2912	24.2901	0	0	2.31	6.5	1.8718	2.5096	4.36182	0.524729	-0.251895
75	46.1239	24.1709	0	0	2.09	NA	1.70475	2.26176	4.51634	0.239017	-0.509604
70	78.0311	30.398	0	0	1.73	5.8	1.8563	2.50144	4.38577	0.512824	-0.778225
74	59.96	24.684	0	0	1.7	5.7	1.66771	1.91692	4.35543	-0.105361	-1.21813
66	47.2076	36.1642	0	1	1.71	6.5	2.4248	2.75366	NA	NA	1.18762
75	83.5321	23.5615	0	1	1.22	5.3	1.80829	NA	NA	NA	-0.826234
36	98.7261	23.2773	0	0	1.64	5	1.74047	2.32239	4.48751	0.307485	-1.18917
53	135.33	24.4152	0	0	1.14	5.3	1.77495	2.37955	4.45899	0.371564	-0.614448
64	116.633	25.1673	0	1	2.18	7.2	2.25129	1.8718	3.18221	-0.0202027	0.234953
68	61.5999	37.7979	0	1	2.14	6.2	2.00148	2.56495	4.15261	0.604316	-0.568505
72	97.5227	32.9543	0	0	2.29	5.7	1.75786	2.58776	4.6357	0.57098	-0.276609
67	113.142	29.771	0	1	2.29	5.4	1.98787	2.38876	4.05352	0.431782	-0.302271
50	105.447	26.4461	0	0	1.62	5.3	1.74047	2.4248	4.55703	0.41211	0.0354789
55	71.6935	30.3871	0	0	1.44	5.3	1.84055	2.18605	4.1972	0.198851	-0.263345
60	84.8994	24.4571	0	0	1.42	5.8	1.6864	1.90211	4.30811	-0.116534	-0.154629
73	76.5922	22.1714	0	0	1.58	5.4	1.66771	1.62924	4.16044	-0.385662	-1.18996
68	70.2335	39.5156	0	1	2.35	6.3	2.11626	3.37417	4.53903	1.4061	-0.599237
48	85.2738	22.4147	0	0	1.4	5.4	1.6864	1.6864	4.162	-0.328504	-1.4406
60	92.0048	27.6385	0	1	1.03	6	1.82455	1.94591	4.06389	-0.040822	0.0928937
58	161.991	26.8745	0	1	1.85	6.3	1.84055	2.65324	NA	NA	0.471408
69	88.7674	30.5075	0	1	1.74	6.1	1.94591	2.83321	4.44969	0.854415	-0.15147
54	143.339	21.9897	0	1	1.64	7.9	NA	2.06686	NA	NA	NA
53	84.7589	30.0193	0	0	1.6	5.2	1.74047	2.14007	4.36182	0.131028	-0.287921
51	61.7433	23.9875	0	0	1.5	5.8	1.75786	1.90211	4.16511	-0.105361	-0.922128
68	74.3809	29.1372	0	1	1.34	9.9	NA	6.01274	NA	NA	NA
46	106.808	NA	0	0	1.33	5.5	1.66771	2.07944	4.46476	0.0487902	-0.793797
65	104.509	30.0844	0	0	1.18	5.6	1.6864	2.58776	4.77491	0.553885	-0.842764
66	70.8798	27.2525	0	0	1.5	5.5	1.70475	2.16332	4.44852	0.14842	-0.785194
65	88.3091	25.4432	0	0	1.11	5.4	1.64866	1.4816	4.09933	-0.544727	-1.23718
70	71.5028	24.0941	0	1	2.68	6.4	2.10413	2.19722	3.69635	0.270027	-0.425029
57	84.9426	26.6313	0	1	1.62	6.8	2.24071	2.17475	3.421	0.270027	0.276861
47	79.4316	23.8142	0	0	1.6	5.6	1.72277	1.60944	4.03601	-0.400478	-0.776837
69	68.6151	24.2814	0	0	2.76	5.6	1.74047	1.70475	4.0656	-0.301105	-0.263968
54	104.169	25.1044	0	0	1.49	5.7	1.74047	1.75786	4.10099	-0.248461	-0.666479
44	98.3867	23.769	0	0	1.22	5.6	1.62924	1.80829	4.35927	-0.223144	-0.909973
51	85.7675	28.696	0	0	1.43	5.7	1.66771	2.56495	4.79579	0.530628	-0.158358
60	65.6624	24.3398	0	0	1.74	6.1	1.8718	3.48124	5.04857	1.45629	-0.708654
67	96.2123	28.7579	0	0	1.83	5.8	1.54756	1.98787	4.64343	-0.0725707	-0.87724
61	129.387	28.9715	0	1	2.66	8	2.17475	2.0149	3.43076	0.10436	0.848561
46	128.961	27.3262	1	0	1.54	6.1	1.8718	2.76001	4.53689	0.765468	0.222266
51	61.7433	20.4029	0	0	1.46	5.3	1.74047	1.4816	3.91402	-0.527633	-0.91653
67	91.9548	30.3541	0	0	1.57	5.5	1.88707	2.11626	4.05699	0.139762	-0.612534
53	85.0873	25.7986	0	1	1.17	7.2	2.0149	1.74047	3.54674	-0.198451	0.237156
63	49.4491	28.7347	0	0	1.37	6.4	1.72277	2.37955	4.56122	0.357674	-0.92293
54	39.2429	22.8615	0	0	2.22	6.9	1.64866	1.94591	4.4128	-0.0833816	-0.963886
63	92.8272	28.0689	0	1	1.69	7.1	2.45101	2.27213	3.11352	0.41871	0.391846
62	91.7691	22.938	0	0	0.93	5.6	1.6864	2.31254	4.58701	0.285179	-0.643913
70	81.1807	24.4851	0	0	1.6	5.6	1.70475	2.00148	4.3386	-0.0100503	-1.09885
73	76.378	26.8358	0	1	1.39	7.2	2.04122	2.55723	4.07244	0.604316	-0.528764
44	104.955	33.3714	0	1	1.85	6	1.64866	2.34181	4.6812	0.307485	-0.0740282
67	72.1414	27.9005	0	0	1.63	5.7	1.80829	2.45101	4.44383	0.451076	-0.282619
68	73.9156	24.0888	0	0	1.37	5.6	1.70475	1.90211	4.2711	-0.116534	-1.08578
62	84.615	34.5067	0	0	1.81	5.5	1.56862	1.90211	4.54329	-0.150823	-0.991006
66	81.319	23.8213	0	0	1.7	5.4	1.70475	1.8563	4.23989	-0.162519	-1.31871
68	126.521	22.9758	0	0	1.24	5.3	1.52606	1.25276	4.1957	-0.798508	-1.84708
59	37.1913	32.1274	0	0	1.52	6	1.80829	2.5337	4.50092	0.530628	-0.172753
70	84.8235	22.6692	0	0	1.8	5.6	1.70475	1.45862	3.97029	-0.544727	-1.1121
71	87.9929	28.056	0	0	1.46	5.6	1.70475	2.05412	4.3745	0.0392207	-0.88629
68	83.0187	23.1718	0	0	1.61	6.1	NA	2.49321	NA	NA	NA
58	90.3756	NA	0	0	1.74	5.6	1.70475	2.12823	4.42485	0.113329	-0.373339
70	48.6614	38.1998	0	1	1.81	6.2	2.02815	2.43361	4.00915	0.482426	0.938821
48	101.081	34.2846	0	0	1.4	5.2	1.60944	3.14845	5.30728	1.07841	-1.19416
60	101.546	23.5566	0	0	1.05	5.5	1.75786	1.97408	4.21509	-0.0304592	-0.532288
56	88.8196	23.1678	0	0	1.31	5.7	1.80829	1.84055	4.02356	-0.150823	-0.302164
64	71.3309	29.4832	0	1	1.77	7.7	2.63189	1.93152	NA	NA	1.33237
59	73.033	22.6303	0	0	1.16	5.6	1.6864	1.52606	4.05352	-0.494296	-0.464327
66	99.5687	28.7895	0	0	1.58	5.5	1.66771	2.49321	4.74667	0.457425	-0.0198887
68	88.7674	37.037	0	1	1.31	6	1.96009	2.31254	4.05352	0.350657	-0.501409
61	121.816	23.8343	0	0	1.59	5.8	1.80829	2.05412	4.16976	0.0582689	-0.356231
74	55.8743	28.1286	0	0	2.1	5.8	1.82455	2.76632	4.63181	0.760806	-0.0265799
72	89.2795	28.9008	0	0	2.25	5.9	1.82455	2.27213	4.28772	0.277632	-0.411944
55	66.2546	23.5576	0	0	1.38	4.9	1.64866	1.335	4.00186	-0.693147	-0.963886
65	110.274	28.0957	0	0	1.18	5.3	1.72277	2.10413	4.37324	0.0953102	-1.02954
46	96.0977	23.1067	0	0	1.44	5.2	1.77495	2.35138	4.43912	0.34359	-1.24851
73	65.549	24.8844	0	0	2.51	5.5	1.66771	2.34181	4.64343	0.307485	-1.45929
61	82.3743	30.7072	0	0	1.36	5.8	1.77495	3.55249	5.27556	1.49962	-0.461541
69	95.1788	27.3995	0	1	1.43	5.7	1.74047	2.20827	4.40916	0.198851	0.139523
66	56.4768	29.6426	0	0	2.09	5.6	1.64866	2.26176	4.62693	0.223144	-0.822235
69	79.2175	32.3129	0	1	1.26	7.4	2.27213	2.98568	3.97406	1.07158	-0.0500227
69	89.7988	32.6556	0	1	2.2	6.4	2.15176	2.2192	3.62167	0.300105	0.0672853
55	95.778	37.5102	0	1	2.06	8.7	2.4681	2.8622	3.54674	0.996949	0.699743
52	80.0886	24.8529	0	0	1.4	5.7	1.79176	2.30259	4.37324	0.300105	0.266898
65	73.469	36.609	0	1	1.55	8.3	2.47654	3.24649	3.85015	1.37118	1.58248
73	122.291	36.4408	0	1	1.94	8.4	1.43508	3.906	NA	NA	-0.310177
60	91.3629	26.2857	0	0	1.62	5.1	1.72277	1.94591	4.26549	-0.0618754	-0.387686
69	88.5047	21.8765	0	0	1.47	5.5	1.66771	2.16332	4.52179	0.139762	-1.20395
71	83.2081	27.0121	0	0	1.25	5	1.79176	2.05412	4.2017	0.0582689	-0.747454
58	151.255	26.2696	0	1	1.24	8	2.19722	2.84491	NA	NA	0.210386
54	110.754	28	0	0	1.59	5.8	1.84055	2.59525	4.48074	0.598837	0.0292267
61	78.473	28.2477	0	0	1.44	5.6	1.82455	1.96009	4.07244	-0.0304592	-1.01932
55	87.9275	23.1578	0	0	1.65	5.5	1.80829	1.25276	3.62434	-0.733969	-0.625564
65	83.531	24.0672	0	0	1.14	5.5	1.80829	2.4248	4.42485	0.425268	-1.00856
65	87.5714	19.6685	0	0	0.9	5.5	1.66771	NA	NA	NA	-1.51538
70	58.6402	21.7596	0	0	1.55	5.4	1.6864	1.4816	4.02356	-0.527633	-1.3208
75	62.2118	22.528	0	0	1.3	5.5	1.64866	1.90211	4.38328	-0.127833	-1.07896
65	96.3397	24.1117	0	0	0.82	5.2	1.70475	1.56862	4.0448	-0.446287	-0.684653
65	72.729	21.8963	0	0	1.17	5.2	1.6864	2.00148	4.3745	-0.0202027	-0.535279
60	68.5482	24.4648	0	0	1.53	5.5	1.54756	1.45862	4.28909	-0.597837	-0.350328
65	79.0927	22.5316	0	0	2.48	5.8	1.58924	1.22378	4.04655	-0.820981	-0.939928
70	79.2175	27.4762	0	0	1.09	5.5	1.80829	2.06686	4.17746	0.076961	-0.860136
59	74.4309	24.3152	0	0	1.31	5.2	1.60944	1.4816	4.17899	-0.544727	-0.909774
55	76.4283	21.064	0	0	1.01	5.4	1.56862	0.875469	NA	NA	-1.82805
65	115.895	24.9538	0	0	2.41	5.3	1.62924	0.832909	NA	NA	-0.481212
50	81.7665	22.4074	0	0	1.3	5.7	1.72277	1.79176	4.16044	-0.223144	-0.702036
65	71.8369	20.2734	0	0	1.2	5.5	1.70475	1.77495	4.1851	-0.235722	-1.30245
75	48.8246	24.6801	0	0	2	5.6	1.82455	1.79176	3.957	-0.198451	-0.573585
60	111.728	24.0806	0	0	1.95	5.2	1.77495	2.43361	4.49647	0.425268	-0.882044
65	72.729	20.3856	0	0	0.87	4.7	1.56862	1.43508	4.22975	-0.616186	-0.950596
70	72.7768	18.7729	0	0	1.09	5.6	1.70475	1.80829	4.20767	-0.210721	-0.865237
70	68.2125	19.2734	0	0	1.37	5.4	1.74047	1.38629	3.85015	-0.616186	-1.38653
55	106.359	21.5775	0	0	1.39	5.5	1.70475	1.25276	3.83298	-0.755023	-1.18109
65	104.621	21.8402	0	0	1.43	5.6	1.60944	1.30833	4.06217	-0.733969	-0.929775
70	91.2602	22.9238	0	0	1.27	5.9	1.6864	1.74047	4.1987	-0.274437	-1.1172
65	70.7472	22.4103	0	0	1.2	5.7	1.74047	1.79176	4.12552	-0.210721	-1.07638
60	71.6802	21.0828	0	0	1.2	5.1	1.66771	1.19392	3.86703	-0.820981	-1.09718
65	77.4516	22.5989	0	0	1.08	5.6	1.75786	2.10413	4.30271	0.0953102	-1.12798
60	58.9742	22.9767	0	0	1.13	5.6	1.64866	1.70475	4.24992	-0.328504	-0.974815
75	62.3815	36.7537	0	1	1.96	9.2	2.45101	6.19134	NA	NA	0.767711
65	88.3091	23.3067	0	0	1.94	5.5	1.74047	1.43508	3.88362	-0.562119	-1.26673
60	102.823	19.664	0	0	1.06	4.9	1.6864	1.54756	4.06732	-0.462035	-1.25828
50	91.0712	23.2988	0	0	1.36	5.8	1.75786	1.80829	4.10099	-0.198451	-0.223183
50	86.9194	24.2501	0	0	1.57	5.5	1.74047	1.52606	3.94546	-0.478036	-0.798747
70	114.165	29.5473	0	0	1.54	5.4	1.8718	1.77495	3.85227	-0.198451	-0.831714
70	83.4515	25.4022	0	0	1.05	5.3	1.66771	2.20827	4.55282	0.182322	-0.330828
50	92.7414	20.5875	0	0	1.22	5	1.70475	1.60944	4.07244	-0.400478	-1.4406
70	92.226	23.1123	0	0	2.5	5.3	1.77495	2.05412	4.23555	0.0487902	-1.2005
65	75.0654	24.6632	0	0	1.11	5.3	1.70475	1.88707	4.26127	-0.127833	-0.101709
75	77.8879	23.5619	0	0	1.14	5.4	1.70475	2.07944	4.39198	0.0582689	-0.756756
70	76.6114	21.0477	0	1	1.77	6	2.05412	1.54756	3.33577	-0.385662	-1.27355
70	116.599	31.4969	0	1	2.47	6.5	2.32239	2.43361	3.46574	0.542324	0.0555892
70	104.672	30.3984	0	0	2.08	6.2	1.74047	2.62467	4.69501	0.604316	-1.38653
55	76.4283	24.1503	0	0	1.25	5.2	1.82455	0.587787	NA	NA	-1.06129
64	81.8366	23.7098	0	0	1.34	4.8	1.74047	1.28093	3.77963	-0.71335	-0.951215
70	76.0554	34.5069	0	0	2.44	5.4	1.8563	2.83908	4.62203	0.837248	-0.745435
54	68.7205	31.0573	0	0	1.37	5.4	1.79176	2.11626	4.2442	0.122218	-0.305621
64	74.1129	24.5476	0	0	1.51	5.8	1.54756	1.38629	4.23989	-0.673345	-1.67475
60	106.221	30.359	0	0	1.64	5.5	1.6864	2.3979	4.64535	0.371564	-0.5804
59	78.7412	32.8541	0	0	1.85	5.4	1.74047	2.45101	4.57574	0.438255	-1.01184
65	88.3091	30.1543	0	0	2.02	5.6	1.84055	2.29253	4.2711	0.307485	-0.639823
55	72.4706	29.3148	0	0	1.93	5.3	1.70475	2.19722	4.47164	0.173953	-0.539236
70	76.0554	29.3353	0	0	2.2	5.6	1.66771	1.64866	4.17439	-0.371064	-1.14914
74	87.1261	19.8474	0	0	2.6	5.4	1.60944	1.1314	3.94546	-0.891598	-1.23444
75	131.691	21.0286	0	0	2.35	5.7	1.6864	1.16315	3.80888	-0.84397	-1.61929
69	80.5835	31.3629	0	0	0.91	5.2	1.62924	1.72277	4.30136	-0.314711	-0.899922
65	75.0654	30.216	0	0	1.21	5.6	1.8563	1.74047	3.85862	-0.235722	-0.847218
75	54.5012	32.4567	0	0	1.57	5.8	1.75786	2.59525	4.64054	0.582216	-1.40618
59	87.5628	32.961	0	0	1.54	5.3	1.8563	2.48491	4.3745	0.494696	-0.433848
69	88.7674	29.9481	0	0	1.35	5.4	1.74047	2.20827	4.40916	0.198851	-0.38992
59	83.475	36.3794	0	0	1.88	5.5	1.70475	1.8718	4.24992	-0.139262	-0.854874
59	77.7543	34.055	0	0	1.78	5.6	1.80829	3.06339	4.87061	1.0438	-0.522023
75	68.8504	32.7974	0	0	1.93	5.4	1.72277	1.6864	4.08933	-0.328504	-0.394286
74	59.96	32.6571	0	0	1.98	5.7	1.70475	2.50144	4.68028	0.476234	-0.88629
59	86.6612	31.4506	0	0	1.6	5.6	1.8718	2.29253	4.21065	0.307485	-1.08814
64	60.327	24.8949	0	0	2.12	6.3	1.77495	1.54756	3.88978	-0.446287	-0.60579
58	103.032	25.4308	0	0	1.26	5.5	1.70475	1.8563	4.23989	-0.162519	-0.814464
65	88.3091	32.3029	0	1	1.48	5.8	1.79176	2.66723	4.62497	0.65752	-0.36584
54	70.0302	36.1077	0	0	1.36	5.4	1.74047	2.10413	4.33729	0.0953102	-0.598076
55	76.7136	23.426	0	0	1.18	5.3	1.70475	1.94591	4.30136	-0.0725707	-1.08578
65	66.4715	NA	0	0	1.86	5.3	1.84055	1.88707	3.99083	-0.0943107	-0.426249
69	81.9941	30.525	0	0	1.49	5.9	1.82455	2.23001	4.25845	0.239017	-0.766489
65	59.7167	26.5149	0	0	1.98	5.7	1.80829	2.30259	4.3412	0.307485	-1.39422
64	91.1806	30.1769	0	0	1.18	5.4	1.82455	2.18605	4.22829	0.198851	-0.755907
70	73.2612	24.6497	0	0	1.68	5.5	1.70475	2.31254	4.55071	0.29267	-0.379729
54	85.0167	29.6051	0	0	0.98	5.5	1.66771	1.79176	4.2697	-0.235722	-0.360681
64	92.8272	34.5118	0	0	1.86	5.6	1.75786	2.10413	4.30271	0.0953102	-0.812127
69	75.3219	30.9251	0	0	1.42	5.6	1.75786	2.32239	4.45318	0.314811	-0.876665
69	77.2568	30.7089	0	0	1.69	5.3	1.8563	1.80829	3.906	-0.174353	-0.586687
59	108.369	29.9195	0	0	1.26	5.4	1.72277	1.93152	4.25561	-0.0833816	-0.387686
65	80.4364	33.295	0	0	1.1	5.6	1.8718	2.29253	4.21065	0.307485	-0.328057
70	73.2612	32.3129	0	0	1.75	5	1.6864	-0.223144	NA	NA	-1.55611
64	77.7902	31.6536	0	1	1.48	6.1	1.93152	2.28238	4.08766	0.314811	-0.39879
55	74.4746	31.6931	0	0	1.59	5.5	1.90211	2.87356	4.56017	0.883768	-0.319571
55	72.1334	32.6171	0	0	1.01	5.5	1.60944	1.8563	4.43082	-0.18633	-1.01404
59	104.826	40.6633	0	0	1.37	5.7	1.82455	2.66723	4.56226	0.667829	-0.940336
69	91.5271	27.5531	0	0	1.08	5.4	1.72277	1.8563	4.20469	-0.150823	-1.00485
55	81.5638	35.3685	0	1	1.1	6.7	1.97408	3.39786	4.80484	1.40364	-0.41532
65	76.5272	41.4129	0	1	1.2	5.8	1.90211	2.54945	4.33073	0.57098	-0.349423
55	76.9371	32.0846	0	0	2.2	5.6	1.77495	2.3979	4.47164	0.392042	-0.893472
66	96.0416	24.0575	0	0	2.86	5.8	1.56862	1.1314	4.02714	-0.916291	-1.48818
59	83.2219	29.312	0	0	1.65	5.8	1.74047	1.8718	4.17899	-0.139262	-0.157425
70	72.5837	30.4719	0	0	1.55	5.9	1.90211	2.77882	4.49312	0.792993	0.639892
64	74.6062	39.4482	0	1	1.28	6.2	1.82455	2.34181	4.33598	0.350657	-0.809974
75	61.8827	35.2798	0	0	2.57	5.8	1.75786	2.4681	4.55282	0.457425	-0.063269
69	110.832	27.364	0	0	1.25	5.4	1.8563	1.28093	3.54674	-0.693147	-0.847218
59	75.6088	30.3229	0	0	1.27	5.5	NA	1.77495	NA	NA	NA
60	71.6802	37.9972	0	1	1.24	6.2	2.0149	3.13549	4.5401	1.15688	-0.4099
50	79.7406	25.1801	0	0	1.52	5.2	1.82455	2.31254	4.31615	0.322083	-0.867132
70	89.7988	29.5871	0	0	1.29	5.1	1.6864	2.25129	4.54542	0.223144	-0.335946
50	103.804	31.7094	0	0	1.29	5.4	1.70475	1.82455	4.21804	-0.18633	-0.785194
55	84.6947	38.5547	0	1	1.09	8.9	2.67415	2.43361	2.8622	0.693147	0.0396254
65	73.88	37.6526	0	0	2.2	5.7	1.80829	2.94444	4.78666	0.932164	-0.263449
59	96.6682	34.4615	0	0	0.95	6	1.8563	2.02815	4.05699	0.0487902	-0.703324
60	62.9954	18.7695	0	0	1.09	5.7	1.6864	1.38629	3.95891	-0.634878	-0.993587
54	80.52	37.5417	0	0	1.32	4.9	1.88707	3.47197	5.01463	1.45161	0.245798
75	88.2917	29.3422	0	0	2.59	5.3	1.77495	2.8792	4.80484	0.858662	0.307046
45	92.9355	32.845	0	0	1.43	5.2	1.56862	1.52606	4.29183	-0.527633	-1.63389
65	104.839	31.5334	0	0	1.61	5.6	1.74047	1.72277	4.07754	-0.287682	-1.07638
44	81.2531	34.5576	0	0	1.33	5.6	1.6864	2.20827	4.51525	0.182322	-0.51346
49	78.2417	31.326	0	0	1.01	5.2	1.75786	2.15176	4.33598	0.14842	-0.83318
55	90.592	36.5037	0	0	1.01	5.5	1.70475	2.17475	4.45667	0.157004	-0.844617
69	103.25	18.3855	0	0	2.33	5.4	1.77495	1.74047	4.02177	-0.261365	-0.78467
54	61.8321	31.6151	0	0	1.63	6	1.8563	2.26176	4.21804	0.277632	-0.703324
69	83.6593	36.5292	0	0	2.03	5.9	1.80829	2.30259	4.3412	0.307485	-0.39157
65	74.3717	24.3706	0	1	1.5	6.9	2.04122	2.56495	4.07923	0.615186	-0.674272
60	101.2	25.7409	0	0	1.38	5.8	1.90211	2.15176	4.05352	0.182322	-1.18917
60	67.4962	27.9003	0	0	1.55	NA	1.8718	3.02042	4.72117	1.01885	0.282647
59	76.112	32.3267	0	0	1.52	5	1.82455	2.7213	4.60016	0.71784	0.215669
71	69.8215	23.9263	0	0	2.12	5.4	1.72277	1.4816	3.94932	-0.527633	-0.868272
70	73.2612	26.0641	0	0	1.5	5.3	1.90211	2.5416	4.32546	0.559616	-0.941766
67	75.0623	26.5397	0	0	1.23	5.9	1.79176	2.16332	4.27667	0.165514	-0.820785
70	87.245	24.8596	0	0	1.41	5.6	1.72277	1.64866	4.06389	-0.356675	-0.624075
69	71.9248	26.0554	0	0	1.87	6	1.72277	1.6864	4.08933	-0.328504	-0.847218
64	71.8369	27.4677	0	0	1.62	6.1	1.6864	2.71469	4.86214	0.678034	-0.627652
66	82.7373	25.9869	0	0	1.45	5.8	1.77495	2.34181	4.43319	0.336472	-0.71499
67	74.8335	27.8348	0	0	2.1	5.7	1.82455	1.75786	3.93378	-0.223144	-0.821147
70	88.2466	24.3193	0	0	1.45	5.5	1.79176	2.25129	4.33729	0.254642	-0.177787
68	85.3315	25.0169	0	0	2.15	5.3	1.72277	1.52606	3.97968	-0.478036	-0.455739
71	73.7319	26.6664	0	0	1.97	6.2	1.74047	1.84055	4.15732	-0.162519	-1.44262
70	95.1788	27.7159	0	0	1.29	5.6	1.66771	2.11626	4.48976	0.0861777	-0.330828
65	87.0675	26.7613	0	0	1.5	5.5	1.79176	2.07944	4.21951	0.0861777	-0.571889
65	81.5663	33.9127	0	1	1.13	5.6	1.62924	1.66771	4.26409	-0.356675	-0.961798
65	78.4456	37.7068	0	1	1.85	6	2.02815	2.78501	4.26127	0.824175	-0.000239206
54	96.1421	27.6936	0	0	1.95	5.7	1.82455	2.83321	4.67842	0.828552	0.0515085
67	93.0498	26.8751	0	0	1.46	5.7	1.70475	2.00148	4.3386	-0.0100503	-0.569772
65	77.5458	26.2336	0	0	0.84	5.3	1.70475	1.6864	4.12552	-0.328504	-0.546783
59	86.446	31.5456	0	0	1.07	6	1.74047	1.64866	4.02714	-0.356675	-0.246372
65	83.2558	26.7701	0	0	1.31	5.2	1.72277	1.91692	4.24563	-0.0943107	-0.591285
65	81.8235	29.2291	0	0	1.41	5.8	1.74047	NA	NA	NA	-0.573585
68	85.2102	27.2824	0	0	1.36	5.9	1.72277	1.36098	3.86912	-0.653926	-0.441753
62	88.1974	24.3582	0	0	0.96	5.4	1.72277	2.18605	4.42843	0.173953	-0.92293
66	64.4042	26.093	0	0	1	5.2	1.74047	1.60944	4.00186	-0.400478	-0.850572
65	53.8592	26.5641	0	0	1.61	5.5	1.6864	1.90211	4.30811	-0.116534	-0.360338
54	85.8973	33.6129	0	0	0.92	5.4	1.84055	2.26176	4.24992	0.270027	-0.899334
65	82.671	24.6427	0	0	1.43	5.8	1.66771	1.94591	4.3745	-0.0833816	-0.912749
62	85.4958	28.4265	0	0	1.57	5.3	1.84055	1.58924	3.78646	-0.385662	-0.0573413
60	77.7543	26.5536	0	0	1.82	5.6	1.74047	1.60944	4.00186	-0.400478	-1.31633
71	77.6669	25.625	0	0	1.91	5.7	1.8718	3.02529	4.72473	1.02604	0.890202
51	66.0036	23.3002	0	0	1.35	5.3	1.66771	1.45862	4.04655	-0.562119	-1.38909
58	89.6206	27.674	0	0	1.35	4.9	1.60944	1.45862	4.16356	-0.579818	-1.61287
62	111.354	25.1862	0	0	1.34	5.4	1.80829	2.2192	4.28359	0.223144	-0.730924
71	91.2602	26.8709	0	1	0.85	5.9	2.00148	2.32239	3.98155	0.371564	0.756025
68	74.605	22.913	0	0	1.29	5.7	1.72277	1.56862	4.00915	-0.430783	-0.826599
48	90.4408	24.9259	0	0	1.26	5.1	1.70475	1.09861	3.7281	-0.916291	-1.62292
68	78.3606	26.1393	0	0	2.59	5.6	1.77495	1.91692	4.14155	-0.0833816	-0.3355
64	81.8235	24.888	0	0	1.09	5.5	1.74047	1.19392	3.72086	-0.798508	-0.96305
60	85.8531	28.7999	0	0	1.66	5.6	1.8563	NA	NA	NA	-0.515861
67	74.8335	31.1818	0	0	1.87	5.4	1.90211	2.5416	4.32546	0.559616	-0.522695
57	69.2657	34.1315	0	0	1.45	5.6	1.77495	2.06686	4.2442	0.0676586	-0.515193
62	93.5364	23.8365	0	0	1.13	6.1	1.8563	2.26176	4.21804	0.277632	-0.0630992
54	61.8321	37.6143	0	0	1.56	6.1	1.84055	3.08191	4.8227	1.07158	-0.31705
66	109.588	27.054	0	0	1.57	5.4	1.8563	2.30259	4.24707	0.314811	0.227297
65	85.8581	24.5747	0	0	1.48	5.6	1.77495	1.19392	3.65066	-0.798508	-0.284207
65	74.1129	25.7344	0	0	1.91	5.1	1.72277	2.00148	4.30271	-0.0100503	-0.42796
69	76.5043	20.9837	0	1	2.49	NA	1.93152	1.8563	3.79098	-0.105361	-1.01316
67	117.656	30.4025	0	1	2.24	7.8	2.0149	3.00568	NA	NA	0.441252
72	96.273	27.5883	0	0	1.19	5.2	1.80829	1.54756	3.8221	-0.446287	-1.12135
64	69.688	23.3871	0	0	2.49	5.9	1.80829	NA	NA	NA	-0.969335
69	112.468	21.8604	0	0	1.11	5.3	1.54756	1.1314	4.07073	-0.916291	-0.462806
69	68.8356	27.5997	0	0	1.1	5.6	1.77495	1.8563	4.09933	-0.139262	-0.309525
54	92.6247	19.4259	0	1	0.73	6.8	1.88707	1.38629	3.55535	-0.579818	-0.210311
66	75.0654	24.1761	0	0	1.8	6	1.8563	2.44235	4.34381	0.451076	-0.329275
70	86.9906	18.5936	0	1	1.3	6.7	2.28238	1.02962	NA	NA	-0.308656
72	68.0415	21.6218	0	0	1.48	5.5	1.58924	1.66771	4.3451	-0.371064	-0.693067
64	66.8945	18.9717	0	0	1.09	5.7	1.70475	1.52606	4.01638	-0.478036	-0.875708
66	85.9943	21.6333	0	0	1.1	5.6	1.70475	1.43508	3.95508	-0.579818	-1.36914
68	71.1719	24.3918	0	0	1.54	5.5	1.74047	1.80829	4.13677	-0.198451	-1.07638
58	98.9428	23.4586	0	0	1.97	5.2	1.72277	2.00148	4.30271	-0.0100503	-1.35112
71	78.0311	27.2604	0	0	2.02	5.2	1.6864	2.25129	4.54542	0.223144	-1.14387
65	89.8666	22.7537	0	0	1.45	5.5	1.70475	1.62924	4.08598	-0.385662	-1.13913
68	76.8387	20.5503	0	0	1.15	5.5	1.72277	1.41099	3.90197	-0.597837	-1.31722
60	58.426	35.7304	0	1	1.58	5.8	2.00148	2.66026	4.22098	0.698135	0.487548
55	81.5638	21.0193	0	0	1.51	6	1.84055	1.335	3.61362	-0.634878	-0.410981
56	75.2377	23.5142	0	0	1.26	5.7	1.62924	1.30833	4.02356	-0.71335	-1.63389
65	60.949	24.7362	0	1	1.79	7.8	2.37955	2.02815	3.054	0.157004	0.674559
57	110.186	25.932	0	0	1.46	5.7	1.84055	1.96009	4.0413	-0.0202027	-0.0952863
63	96.9529	21.2609	0	0	1.52	5.4	1.66771	0.955511	NA	NA	-1.5348
56	66.0127	23.6958	0	0	1.72	5.6	1.66771	1.45862	4.04655	-0.562119	-1.26193
51	109.784	22.6443	0	0	1.46	5.2	1.75786	1.72277	4.04305	-0.274437	-1.20209
57	91.0217	22.5546	0	0	1.23	5.1	1.64866	1.335	4.00186	-0.693147	-1.25157
54	79.1647	23.8953	0	0	2	5.5	1.72277	1.70475	4.10099	-0.301105	-0.462806
55	90.0708	24.1697	0	0	1.39	5.3	1.66771	1.30833	3.94546	-0.71335	-0.871506
54	102.063	25.8119	0	0	2.37	5.6	1.64866	1.8718	4.3631	-0.162519	-1.3748
57	78.63	23.6246	0	0	1.38	5.3	1.66771	1.93152	4.36437	-0.0943107	-1.24712
63	79.718	24.63	0	0	1.22	5.3	1.58924	1.52606	4.24992	-0.510826	-0.920125
53	94.7391	24.5311	0	0	1.92	5.1	1.80829	2.33214	4.36055	0.336472	0.554489
67	83.2726	25.2082	0	0	2.41	5.4	1.72277	1.6864	4.08933	-0.328504	-0.599382
61	101.623	22.6456	0	0	1.07	5.8	1.72277	1.88707	4.22537	-0.127833	-0.729435
51	76.7076	25.4219	0	0	1.41	5.5	1.62924	1.41099	4.09101	-0.616186	-0.742918
56	113.048	23.5566	0	0	2.01	5.6	1.77495	1.94591	4.162	-0.0512933	-0.0363706
59	100.311	20.0185	0	0	1.59	5.5	1.45862	0.875469	NA	NA	-1.23307
57	87.2807	25.1892	0	0	1.81	5.7	1.70475	1.43508	3.95508	-0.579818	-0.747454
63	76.0211	26.597	0	0	1.85	5.8	1.8718	2.33214	4.237	0.350657	-0.402718
68	74.6088	28.9668	0	0	1.49	6	1.82455	2.06686	4.1463	0.076961	-0.564852
54	71.0673	24.8016	0	0	1.33	5.4	1.70475	1.66771	4.11251	-0.34249	-1.33524
57	76.3812	23.8915	0	0	1.12	5.6	1.6864	2.02815	4.39321	0.00995033	-0.694344
71	99.3692	24.3597	0	0	1.4	5.3	1.70475	1.66771	4.11251	-0.34249	-1.51756
66	70.0542	23.4344	0	0	1.5	5.8	1.74047	1.43508	3.88362	-0.562119	-1.03716
62	85.2835	23.1006	0	0	0.93	5.4	1.60944	1.64866	4.29046	-0.385662	-1.18109
49	94.866	21.7415	0	0	0.91	5	1.64866	1.09861	3.84374	-0.916291	-0.974815
60	82.6511	24.3795	0	0	1.99	5.6	1.56862	0.693147	NA	NA	-1.61447
66	120.22	30.2132	0	1	1.47	8.7	2.64617	4.95653	NA	NA	1.53044
61	81.4972	23.3535	0	0	1.14	5.6	1.6864	1.45862	4.00733	-0.562119	-1.45895
60	92.6977	23.5651	0	0	1.02	5.9	1.6864	1.97408	4.35671	-0.040822	-0.652143
58	86.7517	20.5709	0	0	1.53	5.5	1.66771	1.4816	4.06044	-0.544727	-1.42357
58	88.0066	26.7698	0	0	1.39	5.7	1.6864	1.64866	4.13677	-0.371064	-0.993587
64	69.688	19.0737	0	0	1.56	5.5	1.58924	1.4816	4.21951	-0.562119	-0.991221
52	88.3837	21.6029	0	0	1.57	5.2	1.58924	1.335	4.12228	-0.71335	-0.949978
53	86.8401	19.1905	0	0	1.17	5.3	1.52606	1.45862	4.33205	-0.597837	-1.53074
50	72.1863	23.7799	0	0	1.44	6	1.6864	1.90211	4.30811	-0.116534	-0.014212
46	79.2516	21.3039	0	0	0.94	5.5	1.52606	1.25276	4.1957	-0.798508	-1.37417
70	74.1608	18.8303	0	0	1.27	5.7	1.77495	1.45862	3.82864	-0.527633	-0.882044
46	96.5274	29.1337	0	0	1.12	5.3	1.6864	2.63189	4.80484	0.598837	0.329718
49	88.8336	26.8568	0	0	1.29	5.2	1.70475	1.66771	4.11251	-0.34249	-0.693386
45	90.4167	22.2669	0	0	1.77	5.8	1.77495	1.72277	4.00915	-0.274437	-0.734408
64	84.7356	26.6584	0	0	1.12	5.4	1.79176	1.91692	4.10759	-0.0725707	-0.325294
48	84.6032	24.7645	0	0	1.39	5.5	1.74047	1.88707	4.18965	-0.116534	0.237345
43	89.6218	25.0222	0	0	1.37	5.8	1.77495	1.28093	3.70868	-0.71335	-1.44736
55	127.196	24.4727	0	0	1.86	5.3	1.80829	1.77495	3.97781	-0.210721	1.54297
53	87.0645	25.9557	0	0	1.44	5.4	1.77495	1.41099	3.79773	-0.579818	-1.13987
44	100.749	26.3608	0	0	1.12	5.3	1.56862	1.64866	4.37324	-0.400478	-0.72153

## Sheet: 2a and 2b
ImP	Imidazole_propionate	AGE	RENAL_FUNCTION	caucasian	DIABSTATUS123	richness.median	Enterotype.2
146.896	2.17	59	80.4096	non_caucasian	pre_T2D	Low gene count	Bact2
11.8955	1.08	56	69.7609	caucasian	pre_T2D	High gene count	Prev
7.48999	0.87	35	121.217	non_caucasian	Normal	Low gene count	Prev
30.7902	1.49	27	94.6795	non_caucasian	pre_T2D	Low gene count	Bact2
27.4659	1.44	65	106.902	caucasian	Normal	High gene count	Rum
8.45531	0.93	33	90.4758	caucasian	T2D	High gene count	Rum
11.7715	1.07	49	94.4698	caucasian	pre_T2D	Low gene count	Bact1
105.115	2.02	53	57.5182	caucasian	T2D	Low gene count	Bact2
18.0642	1.26	49	126.484	non_caucasian	pre_T2D	Low gene count	Bact2
42.4061	1.63	49	90.0551	caucasian	pre_T2D	Low gene count	Prev
128.746	2.11	42	NA	caucasian	pre_T2D	Low gene count	Prev
13.2666	1.12	51	94.0831	caucasian	pre_T2D	High gene count	Bact1
40.3866	1.61	63	82.0855	caucasian	pre_T2D	High gene count	Bact1
17.7132	1.25	29	105.084	caucasian	Normal	Low gene count	Bact1
12.1056	1.08	44	113.124	caucasian	T2D	High gene count	Prev
43.2537	1.64	25	88.2973	caucasian	Normal	High gene count	Rum
12.1934	1.09	25	96.5179	caucasian	Normal	High gene count	Bact1
11.0501	1.04	33	110.552	non_caucasian	Normal	High gene count	Bact1
12.3802	1.09	65	58.0237	non_caucasian	pre_T2D	High gene count	Rum
43.9365	1.64	41	114.88	caucasian	Normal	Low gene count	Bact2
33.0348	1.52	48	68.8532	caucasian	pre_T2D	High gene count	Prev
10.9128	1.04	62	112.832	caucasian	Normal	Low gene count	Bact1
12.9139	1.11	59	NA	caucasian	pre_T2D	High gene count	Bact1
17.5546	1.24	46	107.615	non_caucasian	pre_T2D	High gene count	Bact1
82.9012	1.92	23	111.62	non_caucasian	Normal	Low gene count	Bact1
6.3696	0.8	29	83.0801	caucasian	pre_T2D	Low gene count	Bact1
9.1632	0.96	51	81.4597	caucasian	pre_T2D	High gene count	Prev
57.2433	1.76	46	101.779	caucasian	pre_T2D	Low gene count	Bact2
10.558	1.02	34	112.571	non_caucasian	T2D	Low gene count	Bact1
125.115	2.1	55	74.3577	caucasian	pre_T2D	Low gene count	Bact2
3.7189	0.57	45	86.3983	caucasian	pre_T2D	Low gene count	Bact1
10.5535	1.02	66	104.297	caucasian	pre_T2D	High gene count	Bact1
44.3954	1.65	48	129.647	non_caucasian	T2D	High gene count	Bact1
24.5164	1.39	36	115.482	non_caucasian	pre_T2D	Low gene count	Bact1
124.499	2.1	61	85.8531	caucasian	pre_T2D	Low gene count	Bact2
30.1585	1.48	49	100.454	caucasian	pre_T2D	Low gene count	Prev
17.7884	1.25	61	87.1102	caucasian	Normal	Low gene count	Bact1
21.3423	1.33	61	119.552	caucasian	pre_T2D	Low gene count	Prev
31.7285	1.5	40	79.1528	caucasian	Normal	High gene count	Bact1
26.1713	1.42	52	72.6882	caucasian	T2D	Low gene count	Bact2
14.7486	1.17	27	158.042	non_caucasian	T2D	Low gene count	Prev
20.2937	1.31	61	93.8457	caucasian	Normal	Low gene count	Bact1
20.6041	1.31	44	76.1836	non_caucasian	pre_T2D	Low gene count	Bact2
14.3317	1.16	70	84.9581	caucasian	pre_T2D	Low gene count	Rum
7.97564	0.9	35	67.0404	non_caucasian	Normal	High gene count	Bact1
14.1848	1.15	66	122.118	caucasian	T2D	High gene count	Rum
9.36356	0.97	25	92.6166	caucasian	Normal	High gene count	Rum
14.3169	1.16	55	84.3798	caucasian	pre_T2D	Low gene count	Bact2
13.6521	1.14	42	71.2111	non_caucasian	pre_T2D	High gene count	Bact1
13.2564	1.12	52	107.599	non_caucasian	pre_T2D	Low gene count	Bact1
11.3861	1.06	58	89.6206	caucasian	Normal	High gene count	Bact1
12.677	1.1	47	107.146	caucasian	T2D	Low gene count	Rum
12.0154	1.08	42	99.7358	non_caucasian	T2D	Low gene count	Bact1
63.4451	1.8	46	103.807	caucasian	pre_T2D	Low gene count	Bact2
49.5388	1.69	48	70.3834	caucasian	T2D	High gene count	Prev
15.2532	1.18	46	120.521	caucasian	Normal	Low gene count	Bact2
7.27432	0.86	39	NA	caucasian	Normal	Low gene count	Bact1
238.981	2.38	63	79.3459	caucasian	T2D	Low gene count	Bact2
16.7812	1.22	52	57.9691	caucasian	pre_T2D	High gene count	Bact1
9.88434	0.99	37	74.9424	caucasian	pre_T2D	High gene count	Bact1
27.373	1.44	28	87.6547	caucasian	pre_T2D	Low gene count	Bact1
11.3788	1.06	41	76.6645	caucasian	pre_T2D	High gene count	Prev
25.9934	1.41	35	79.2359	caucasian	pre_T2D	Low gene count	Bact1
47.495	1.68	29	135.604	non_caucasian	pre_T2D	Low gene count	Bact2
34.9965	1.54	43	75.9089	non_caucasian	pre_T2D	Low gene count	Bact1
70.1807	1.85	54	85.572	caucasian	pre_T2D	Low gene count	Prev
115.283	2.06	66	65.5254	caucasian	T2D	Low gene count	Bact2
31.505	1.5	57	104.274	caucasian	pre_T2D	High gene count	Prev
42.443	1.63	24	99.0957	caucasian	Normal	Low gene count	Bact1
24.3306	1.39	48	97.077	non_caucasian	pre_T2D	Low gene count	Bact1
102.738	2.01	56	139.887	non_caucasian	pre_T2D	Low gene count	Bact2
29.1111	1.46	59	102.669	non_caucasian	pre_T2D	High gene count	Prev
29.725	1.47	62	90.3609	caucasian	pre_T2D	High gene count	Rum
25.4323	1.41	49	77.3459	caucasian	pre_T2D	High gene count	Rum
210.831	2.32	69	54.3843	caucasian	T2D	Low gene count	Bact2
149.709	2.18	38	110.058	non_caucasian	Normal	High gene count	Rum
42.4609	1.63	49	98.5245	caucasian	pre_T2D	Low gene count	Bact2
25.0148	1.4	61	96.0052	caucasian	pre_T2D	High gene count	Bact2
16.2524	1.21	49	77.6445	non_caucasian	Normal	Low gene count	Bact1
89.5933	1.95	57	78.5824	non_caucasian	T2D	Low gene count	Bact2
14.5071	1.16	40	104.083	non_caucasian	pre_T2D	Low gene count	Bact1
53.5964	1.73	56	95.491	non_caucasian	T2D	Low gene count	Prev
28.8088	1.46	55	69.0209	caucasian	Normal	High gene count	Prev
25.447	1.41	40	83.2674	caucasian	Normal	High gene count	Rum
29.0384	1.46	32	74.0389	non_caucasian	pre_T2D	Low gene count	Prev
20.0947	1.3	63	53.0997	caucasian	T2D	High gene count	Bact1
25.1589	1.4	63	89.7711	non_caucasian	Normal	Low gene count	Bact2
68.078	1.83	49	82.1094	caucasian	pre_T2D	Low gene count	Bact1
23.7887	1.38	65	65.6616	caucasian	pre_T2D	High gene count	Prev
18.1916	1.26	39	97.1399	caucasian	pre_T2D	Low gene count	Bact2
15.1638	1.18	64	89.4846	caucasian	pre_T2D	Low gene count	Prev
68.4168	1.84	62	60.3016	caucasian	T2D	Low gene count	Bact1
69.9856	1.85	68	65.5787	caucasian	T2D	Low gene count	Bact2
39.6672	1.6	52	86.5707	caucasian	pre_T2D	High gene count	Rum
5.98266	0.78	44	93.5184	caucasian	T2D	High gene count	Prev
68.8567	1.84	30	102.075	non_caucasian	pre_T2D	Low gene count	Bact1
53.7498	1.73	56	72.206	caucasian	T2D	High gene count	Bact1
28.5481	1.46	69	92.2962	non_caucasian	pre_T2D	High gene count	Prev
79.3915	1.9	66	58.1657	caucasian	pre_T2D	High gene count	Prev
8.96769	0.95	40	79.0285	caucasian	pre_T2D	High gene count	Rum
38.8471	1.59	64	125.25	caucasian	T2D	High gene count	Bact1
11.0544	1.04	64	69.688	non_caucasian	pre_T2D	Low gene count	Bact2
57.8411	1.76	47	122.651	non_caucasian	pre_T2D	Low gene count	Bact2
19.8877	1.3	41	84.1884	caucasian	T2D	High gene count	Bact1
31.1913	1.49	47	87.2316	caucasian	pre_T2D	High gene count	Rum
57.6713	1.76	21	96.8498	caucasian	pre_T2D	Low gene count	Bact1
16.8405	1.23	57	85.5435	caucasian	pre_T2D	High gene count	Bact1
12.3593	1.09	26	86.9401	caucasian	pre_T2D	Low gene count	Prev
44.8929	1.65	28	85.5924	caucasian	pre_T2D	Low gene count	Bact2
120.246	2.08	59	91.6805	non_caucasian	T2D	Low gene count	Bact1
4.41022	0.64	41	81.5323	non_caucasian	Normal	Low gene count	Prev
16.3791	1.21	21	112.181	caucasian	Normal	Low gene count	Bact1
626.105	2.8	50	78.2417	caucasian	pre_T2D	Low gene count	Prev
16.2118	1.21	22	94.7279	non_caucasian	Normal	High gene count	Prev
28.3503	1.45	42	92.2999	non_caucasian	pre_T2D	Low gene count	Bact1
17.7477	1.25	53	77.0052	caucasian	T2D	Low gene count	Bact1
28.9014	1.46	66	82.7373	caucasian	Normal	Low gene count	Bact1
44.9437	1.65	43	92.2999	caucasian	pre_T2D	Low gene count	Bact1
77.745	1.89	42	99.8072	caucasian	T2D	Low gene count	Prev
24.4149	1.39	43	99.3202	non_caucasian	T2D	Low gene count	Bact1
29.4518	1.47	42	114.88	caucasian	Normal	High gene count	Rum
10.504	1.02	51	102.33	non_caucasian	pre_T2D	High gene count	Bact1
17.9665	1.25	35	106.787	caucasian	Normal	Low gene count	Bact1
36.9761	1.57	63	89.1603	caucasian	pre_T2D	Low gene count	Prev
8.09419	0.91	26	103.574	caucasian	pre_T2D	Low gene count	Prev
17.3695	1.24	40	80.6758	caucasian	T2D	Low gene count	Bact1
7.20938	0.86	68	90.3356	caucasian	pre_T2D	High gene count	Bact1
199.817	2.3	61	79.4801	caucasian	T2D	Low gene count	Bact2
27.1635	1.43	40	69.9245	caucasian	Normal	Low gene count	Bact2
72.1812	1.86	61	67.5604	caucasian	pre_T2D	Low gene count	Prev
66.9836	1.83	57	99.2989	caucasian	T2D	Low gene count	Bact2
26.8111	1.43	39	110.448	caucasian	pre_T2D	Low gene count	Prev
14.2326	1.15	38	181.457	caucasian	Normal	High gene count	Prev
10.6728	1.03	33	106.589	non_caucasian	pre_T2D	Low gene count	Bact1
16.9003	1.23	53	89.632	caucasian	Normal	High gene count	Rum
42.8723	1.63	56	90.2613	caucasian	Normal	Low gene count	Prev
30.1446	1.48	53	82.6396	non_caucasian	pre_T2D	Low gene count	Prev
153.078	2.18	38	71.0412	caucasian	Normal	Low gene count	Bact2
21.3731	1.33	54	94.3792	non_caucasian	T2D	Low gene count	Bact1
37.6196	1.58	22	135.762	caucasian	T2D	High gene count	Bact1
20.1973	1.31	54	104.169	non_caucasian	T2D	Low gene count	Prev
17.2884	1.24	19	97.4183	caucasian	Normal	Low gene count	Bact1
51.5021	1.71	33	137.535	non_caucasian	T2D	High gene count	Rum
25.7469	1.41	74	82.7077	caucasian	T2D	Low gene count	Bact1
27.3775	1.44	22	94.4171	caucasian	Normal	High gene count	Bact1
43.4633	1.64	51	91.8304	non_caucasian	T2D	Low gene count	Bact2
159.026	2.2	34	103.672	caucasian	pre_T2D	Low gene count	Bact2
9.10394	0.96	24	133.278	non_caucasian	pre_T2D	High gene count	Prev
84.9982	1.93	31	145.106	caucasian	pre_T2D	Low gene count	Bact1
28.0683	1.45	55	102.481	caucasian	pre_T2D	Low gene count	Prev
28.4776	1.45	46	69.3013	caucasian	pre_T2D	High gene count	Prev
15.7526	1.2	61	71.4401	caucasian	T2D	Low gene count	Prev
26.129	1.42	36	142.743	caucasian	T2D	Low gene count	Bact1
56.4294	1.75	58	60.3111	non_caucasian	T2D	Low gene count	Bact1
24.1141	1.38	49	104.532	caucasian	Normal	Low gene count	Prev
22.1698	1.35	27	140.96	caucasian	pre_T2D	High gene count	Bact1
78.0724	1.89	64	91.4715	non_caucasian	pre_T2D	Low gene count	Bact2
24.9333	1.4	67	67.0298	caucasian	Normal	Low gene count	Prev
18.6987	1.27	37	106.565	caucasian	pre_T2D	Low gene count	Bact1
24.3967	1.39	37	73.4659	non_caucasian	T2D	Low gene count	Bact2
26.8066	1.43	40	87.0107	caucasian	pre_T2D	High gene count	Bact1
37.0319	1.57	70	64.547	caucasian	T2D	Low gene count	Prev
239.568	2.38	43	82.9615	caucasian	Normal	High gene count	Bact1
17.6654	1.25	65	87.5714	caucasian	pre_T2D	High gene count	Bact1
25.2215	1.4	38	64.7039	non_caucasian	Normal	High gene count	Bact1
99.3257	2	50	81.7878	caucasian	pre_T2D	Low gene count	Bact1
71.8825	1.86	38	82.3722	caucasian	Normal	Low gene count	Bact2
102.585	2.01	42	71.5997	caucasian	Normal	Low gene count	Bact2
180.892	2.26	56	88.4954	caucasian	T2D	Low gene count	Prev
26.1923	1.42	38	99.0107	caucasian	pre_T2D	Low gene count	Prev
9.82944	0.99	40	120.597	caucasian	pre_T2D	Low gene count	Bact1
23.0766	1.36	59	76.5558	non_caucasian	pre_T2D	Low gene count	Bact2
14.9737	1.18	59	49.9494	non_caucasian	Normal	High gene count	Rum
17.5284	1.24	46	86.0887	caucasian	Normal	Low gene count	Bact1
12.6594	1.1	30	108.388	caucasian	Normal	High gene count	Bact1
30.3431	1.48	55	81.8681	caucasian	pre_T2D	Low gene count	Bact1
5.92516	0.77	44	110.872	caucasian	pre_T2D	Low gene count	Rum
18.6038	1.27	32	118.719	caucasian	pre_T2D	Low gene count	Prev
55.2336	1.74	61	93.7512	non_caucasian	T2D	Low gene count	Prev
48.4364	1.69	54	83.6484	non_caucasian	pre_T2D	High gene count	Rum
22.0689	1.34	67	99.106	non_caucasian	T2D	High gene count	Prev
20.8788	1.32	51	127.515	caucasian	pre_T2D	Low gene count	Prev
17.9	1.25	73	56.8314	caucasian	pre_T2D	High gene count	Rum
92.6649	1.97	42	145.343	non_caucasian	T2D	Low gene count	Prev
31.7723	1.5	57	88.4954	non_caucasian	T2D	Low gene count	Prev
8.86124	0.95	66	111.409	caucasian	Normal	High gene count	Bact1
46.3686	1.67	54	79.2127	caucasian	pre_T2D	Low gene count	Bact2
18.2895	1.26	69	81.9941	caucasian	T2D	Low gene count	Bact2
63.1996	1.8	53	90.7506	caucasian	Normal	Low gene count	Prev
9.90603	1	60	92.6977	caucasian	pre_T2D	Low gene count	Bact2
51.099	1.71	44	87.1994	caucasian	pre_T2D	High gene count	Rum
8.85984	0.95	68	108.282	caucasian	Normal	High gene count	Bact1
13.9649	1.15	51	86.9194	caucasian	pre_T2D	High gene count	Prev
17.6828	1.25	52	86.67	non_caucasian	pre_T2D	High gene count	Bact1
25.3586	1.4	58	97.6338	non_caucasian	T2D	Low gene count	Bact2
72.3125	1.86	57	88.178	caucasian	T2D	Low gene count	Bact2
9.23974	0.97	53	106.762	caucasian	Normal	High gene count	Bact1
16.3403	1.21	62	96.2804	caucasian	pre_T2D	Low gene count	Bact2
34.8522	1.54	54	84.7589	caucasian	T2D	Low gene count	Bact1
83.6252	1.92	56	60.5821	non_caucasian	T2D	Low gene count	Bact2
12.4287	1.09	70	70.2431	non_caucasian	T2D	High gene count	Bact1
31.3839	1.5	38	130.509	non_caucasian	T2D	Low gene count	Bact2
72.8014	1.86	55	103.782	caucasian	pre_T2D	Low gene count	Bact2
14.669	1.17	39	93.9322	caucasian	pre_T2D	High gene count	Bact1
94.0568	1.97	41	96.9688	caucasian	T2D	Low gene count	Prev
26.7899	1.43	61	49.1335	non_caucasian	Normal	High gene count	Bact1
18.9678	1.28	60	58.227	caucasian	pre_T2D	Low gene count	Bact1
115.098	2.06	63	95.6519	caucasian	T2D	Low gene count	Prev
42.9015	1.63	65	80.0804	non_caucasian	T2D	Low gene count	Prev
44.9646	1.65	62	82.3525	caucasian	T2D	Low gene count	Bact2
16.7751	1.22	65	96.3397	caucasian	T2D	Low gene count	Bact1
52.4716	1.72	56	84.0718	caucasian	T2D	Low gene count	Bact2
28.0728	1.45	72	94.5278	caucasian	pre_T2D	High gene count	Bact1
14.0489	1.15	72	109.554	caucasian	T2D	High gene count	Rum
242.237	2.38	63	79.718	non_caucasian	T2D	Low gene count	Bact1
27.5046	1.44	45	86.4736	caucasian	T2D	Low gene count	Prev
84.751	1.93	58	87.8672	caucasian	Normal	Low gene count	Bact1
9.56642	0.98	60	96.9342	non_caucasian	T2D	High gene count	Rum
12.2506	1.09	64	80.4364	caucasian	T2D	Low gene count	Prev
11.95	1.08	62	58.583	caucasian	T2D	Low gene count	Prev
7.01427	0.85	54	108.634	caucasian	pre_T2D	High gene count	Prev
24.5067	1.39	61	105.865	caucasian	T2D	Low gene count	Prev
24.1241	1.38	51	82.4472	non_caucasian	Normal	Low gene count	Prev
265.696	2.42	63	76.7723	non_caucasian	pre_T2D	Low gene count	Bact1
12.4427	1.09	73	92.2582	caucasian	pre_T2D	High gene count	Rum
10.1236	1.01	54	106.358	caucasian	T2D	Low gene count	Bact1
36.1004	1.56	54	91.2758	caucasian	T2D	Low gene count	Bact2
156.723	2.2	50	92.7414	non_caucasian	T2D	High gene count	Bact1
13.9234	1.14	55	76.4283	caucasian	T2D	High gene count	Rum
18.2449	1.26	54	93.4413	non_caucasian	pre_T2D	High gene count	Rum
88.0761	1.94	51	86.995	non_caucasian	T2D	Low gene count	Bact1
95.851	1.98	69	89.7988	caucasian	T2D	Low gene count	Bact2
15.245	1.18	63	57.6531	caucasian	pre_T2D	Low gene count	Prev
172.207	2.24	64	78.6967	caucasian	T2D	Low gene count	Prev
21.4218	1.33	72	53.5456	caucasian	pre_T2D	Low gene count	Bact1
43.9846	1.64	65	81.5663	caucasian	T2D	Low gene count	Bact1
11.255	1.05	59	98.5941	caucasian	T2D	Low gene count	Bact1
10.442	1.02	63	97.4412	non_caucasian	T2D	High gene count	Prev
50.2312	1.7	66	82.4112	caucasian	T2D	High gene count	Prev
30.5015	1.48	62	75.7889	caucasian	T2D	Low gene count	Bact1
41.025	1.61	68	105.29	caucasian	T2D	Low gene count	Bact1
47.4946	1.68	55	101.79	non_caucasian	T2D	Low gene count	Bact2
33.8501	1.53	42	83.7675	caucasian	Normal	Low gene count	Bact1
45.2731	1.66	35	118.63	non_caucasian	Normal	Low gene count	Bact1
31.911	1.5	71	86.2638	caucasian	T2D	High gene count	Bact1
27.0309	1.43	62	68.0935	non_caucasian	T2D	High gene count	Prev
40.5373	1.61	69	72.9897	caucasian	T2D	High gene count	Rum
60.9823	1.79	61	64.5334	non_caucasian	pre_T2D	Low gene count	Bact2
16.756	1.22	33	120.808	caucasian	Normal	Low gene count	Prev
38.047	1.58	60	71.9252	caucasian	Normal	High gene count	Bact1
21.6806	1.34	59	67.7308	non_caucasian	T2D	Low gene count	Bact2
8.82305	0.95	58	95.6081	non_caucasian	T2D	Low gene count	Bact1
49.6348	1.7	60	86.361	non_caucasian	T2D	High gene count	Bact1
53.978	1.73	61	68.5482	caucasian	T2D	High gene count	Rum
34.692	1.54	68	85.3315	non_caucasian	T2D	Low gene count	Bact2
11.0758	1.04	66	108.94	caucasian	T2D	High gene count	Prev
19.4821	1.29	57	93.6861	caucasian	pre_T2D	High gene count	Prev
47.0124	1.67	66	104.621	caucasian	T2D	High gene count	Bact1
15.7494	1.2	67	79.6919	caucasian	pre_T2D	High gene count	Rum
14.2598	1.15	32	92.5895	caucasian	Normal	High gene count	Rum
18.7298	1.27	36	114.059	non_caucasian	T2D	Low gene count	Prev
96.6011	1.98	42	61.3477	caucasian	T2D	High gene count	Bact1
22.8035	1.36	28	103.301	caucasian	T2D	Low gene count	Prev
41.2459	1.62	72	73.7481	caucasian	Normal	High gene count	Rum
10.273	1.01	40	96.6419	caucasian	pre_T2D	High gene count	Rum
28.4095	1.45	63	85.2186	caucasian	pre_T2D	High gene count	Rum
87.0539	1.94	65	80.5066	caucasian	T2D	Low gene count	Rum
59.3841	1.77	69	68.8356	caucasian	T2D	High gene count	Prev
129.899	2.11	68	62.3068	caucasian	T2D	Low gene count	Bact2
17.1972	1.24	67	97.7143	non_caucasian	T2D	Low gene count	Prev
28.8788	1.46	48	100.884	caucasian	T2D	Low gene count	Bact2
13.2491	1.12	46	79.725	non_caucasian	pre_T2D	High gene count	Bact1
19.7717	1.3	76	62.8895	caucasian	pre_T2D	Low gene count	Bact1
100.236	2	71	50.6137	non_caucasian	T2D	Low gene count	Prev
45.8265	1.66	52	97.3194	non_caucasian	T2D	Low gene count	Bact1
59.8553	1.78	59	55.2884	non_caucasian	T2D	Low gene count	Prev
221.233	2.34	63	70.1386	non_caucasian	T2D	Low gene count	Bact2
28.0214	1.45	61	89.4437	non_caucasian	T2D	Low gene count	Bact2
56.9166	1.76	71	81.755	caucasian	T2D	Low gene count	Bact2
68.2692	1.83	62	81.0271	caucasian	T2D	Low gene count	Bact2
21.4298	1.33	58	138.857	non_caucasian	T2D	Low gene count	Prev
77.0169	1.89	56	111.384	caucasian	T2D	Low gene count	Bact2
28.9564	1.46	60	85.8531	non_caucasian	T2D	Low gene count	Bact2
55.6111	1.75	65	83.7944	caucasian	T2D	Low gene count	Bact2
28.1255	1.45	52	109.901	caucasian	T2D	Low gene count	Bact1
15.1968	1.18	52	102.965	caucasian	T2D	Low gene count	Rum
412.361	2.62	74	61.2314	caucasian	T2D	Low gene count	Bact2
409.349	2.61	73	96.0035	caucasian	T2D	High gene count	Rum
107.873	2.03	42	87.8866	non_caucasian	T2D	Low gene count	Bact2
472.772	2.67	48	71.4774	caucasian	T2D	High gene count	Prev
40.7915	1.61	70	76.3879	caucasian	T2D	High gene count	Rum
32.6888	1.51	74	71.7581	caucasian	pre_T2D	High gene count	Bact1
10.5721	1.02	63	121.008	non_caucasian	T2D	Low gene count	Prev
11.964	1.08	52	95.4134	non_caucasian	T2D	High gene count	Rum
125.027	2.1	65	86.1287	caucasian	T2D	Low gene count	Bact1
13.2064	1.12	54	100.594	caucasian	T2D	High gene count	Rum
40.0012	1.6	75	77.8879	caucasian	T2D	Low gene count	Bact2
168.874	2.23	61	99.903	non_caucasian	T2D	Low gene count	Bact2
27.1527	1.43	47	117.92	caucasian	T2D	Low gene count	Prev
21.0836	1.32	29	95.2166	caucasian	T2D	Low gene count	Bact1
35.2906	1.55	58	88.0066	non_caucasian	T2D	Low gene count	Bact1
18.2183	1.26	68	106.247	caucasian	T2D	Low gene count	Bact2
29.4414	1.47	39	121.218	non_caucasian	T2D	Low gene count	Bact2
16.5506	1.22	26	108.298	caucasian	pre_T2D	High gene count	Bact1
16.7357	1.22	62	90.0511	non_caucasian	T2D	High gene count	Prev
162.624	2.21	60	69.8011	caucasian	T2D	Low gene count	Bact2
74.3032	1.87	71	46.8122	caucasian	T2D	Low gene count	Bact2
85.6724	1.93	62	79.9774	caucasian	pre_T2D	Low gene count	Bact1
19.6636	1.29	67	93.0498	caucasian	Normal	High gene count	Rum
198.939	2.3	60	111.448	non_caucasian	T2D	Low gene count	Bact2
21.9869	1.34	52	88.9536	non_caucasian	T2D	Low gene count	Prev
20.4862	1.31	59	75.6088	caucasian	pre_T2D	High gene count	Rum
17.7923	1.25	40	123.437	caucasian	T2D	Low gene count	Prev
8.84372	0.95	50	96.2592	non_caucasian	T2D	High gene count	Rum
51.4202	1.71	53	91.2758	caucasian	Normal	Low gene count	Prev
272.231	2.43	64	67.3501	caucasian	T2D	Low gene count	Prev
13.2448	1.12	46	91.0162	non_caucasian	T2D	High gene count	Rum
14.9537	1.17	61	113.303	caucasian	T2D	Low gene count	Bact1
26.5264	1.42	60	71.9252	caucasian	T2D	High gene count	Bact1
15.0159	1.18	52	74.0844	caucasian	T2D	Low gene count	Rum
63.9302	1.81	40	84.6222	non_caucasian	pre_T2D	Low gene count	Prev
48.737	1.69	54	95.778	caucasian	T2D	Low gene count	Prev
52.0423	1.72	56	101.399	caucasian	T2D	Low gene count	Bact1
39.1591	1.59	50	64.4942	caucasian	pre_T2D	Low gene count	Bact1
381.447	2.58	61	65.4499	non_caucasian	T2D	Low gene count	Bact2
181.765	2.26	65	107.936	non_caucasian	T2D	Low gene count	Rum
66.7979	1.82	61	58.5208	caucasian	pre_T2D	Low gene count	Bact1
10.0659	1	44	111.391	non_caucasian	Normal	Low gene count	Prev
9.22968	0.97	41	78.4863	non_caucasian	pre_T2D	High gene count	Rum
15.2016	1.18	37	123.204	non_caucasian	Normal	High gene count	Prev
17.73	1.25	60	104.463	non_caucasian	T2D	Low gene count	Bact1
201.749	2.3	65	50.8667	caucasian	T2D	High gene count	Rum
16.128	1.21	51	98.3494	caucasian	pre_T2D	High gene count	Prev
8.86758	0.95	50	96.2592	non_caucasian	pre_T2D	High gene count	Prev
6.97212	0.84	56	120.365	non_caucasian	T2D	Low gene count	Prev
16.292	1.21	60	92.6988	caucasian	pre_T2D	High gene count	Prev
44.5814	1.65	35	NA	caucasian	Normal	Low gene count	Bact1
10.6272	1.03	45	98.3163	non_caucasian	T2D	Low gene count	Prev
12.8501	1.11	62	79.8673	caucasian	T2D	High gene count	Bact1
38.7611	1.59	54	114.634	non_caucasian	T2D	Low gene count	Bact1
66.2155	1.82	33	99.2992	caucasian	pre_T2D	Low gene count	Bact1
39.0801	1.59	56	111.792	non_caucasian	T2D	Low gene count	Bact2
76.7186	1.88	63	73.43	caucasian	T2D	Low gene count	Bact1
20.932	1.32	54	80.8261	caucasian	T2D	Low gene count	Prev
91.7655	1.96	53	70.5687	caucasian	T2D	Low gene count	Prev
10.5239	1.02	65	80.5066	caucasian	pre_T2D	Low gene count	Bact1
14.0977	1.15	58	107.069	caucasian	pre_T2D	Low gene count	Bact2
16.6849	1.22	58	81.0675	caucasian	pre_T2D	Low gene count	Bact1
804.109	2.91	63	91.7045	non_caucasian	pre_T2D	Low gene count	Prev
18.5392	1.27	55	85.8569	caucasian	T2D	High gene count	Rum
366.29	2.56	66	88.3091	non_caucasian	T2D	Low gene count	Bact2
10.4171	1.02	65	119.853	caucasian	T2D	High gene count	Prev
19.1015	1.28	66	109.928	caucasian	T2D	Low gene count	Bact1
126.023	2.1	68	87.504	non_caucasian	T2D	Low gene count	Bact2
15.269	1.18	68	105.607	caucasian	T2D	Low gene count	Prev
12.6628	1.1	40	111.542	non_caucasian	T2D	Low gene count	Bact1
8.77889	0.94	45	93.7921	non_caucasian	Normal	Low gene count	Bact1
22.6912	1.36	69	67.6175	caucasian	T2D	High gene count	Bact1
263.159	2.42	61	77.2299	caucasian	T2D	High gene count	Bact1
40.5053	1.61	64	72.0669	non_caucasian	T2D	Low gene count	Bact2
222.312	2.35	55	81.5638	non_caucasian	T2D	Low gene count	Bact2
32.9003	1.52	51	84.57	caucasian	pre_T2D	Low gene count	Prev
9.54725	0.98	55	70.803	caucasian	T2D	Low gene count	Bact2
43.3741	1.64	63	65.9424	caucasian	pre_T2D	High gene count	Rum
39.1545	1.59	29	102.236	non_caucasian	T2D	High gene count	Rum
8.92851	0.95	69	93.3196	caucasian	T2D	High gene count	Bact1
29.0598	1.46	52	53.3579	caucasian	pre_T2D	Low gene count	Prev
9.54985	0.98	67	93.8785	caucasian	T2D	Low gene count	Bact2
11.994	1.08	59	94.3986	caucasian	pre_T2D	High gene count	Prev
22.1272	1.34	63	91.7691	caucasian	pre_T2D	High gene count	Bact1
17.6928	1.25	63	92.8272	non_caucasian	T2D	High gene count	Bact1
27.2759	1.44	70	79.2175	caucasian	pre_T2D	Low gene count	Bact2
55.1116	1.74	70	55.9695	caucasian	Normal	Low gene count	Bact1
51.5407	1.71	23	89.8046	caucasian	pre_T2D	Low gene count	Bact1
39.4681	1.6	59	89.3101	caucasian	T2D	Low gene count	Prev
13.2767	1.12	75	83.6274	caucasian	Normal	High gene count	Rum
24.3183	1.39	49	116.962	caucasian	T2D	Low gene count	Bact1
45.2672	1.66	63	142.513	non_caucasian	T2D	Low gene count	Bact2
59.1026	1.77	62	71.4401	caucasian	Normal	Low gene count	Bact1
16.473	1.22	71	80.9473	caucasian	T2D	Low gene count	Prev
18.8065	1.27	55	105.046	non_caucasian	pre_T2D	High gene count	Bact1
139.391	2.14	70	51.921	caucasian	T2D	Low gene count	Prev
41.8294	1.62	57	73.2869	non_caucasian	T2D	Low gene count	Bact2
53.2918	1.73	72	62.575	caucasian	T2D	High gene count	Rum
12.3463	1.09	59	81.0675	non_caucasian	T2D	High gene count	Rum
7.65044	0.88	40	129.308	non_caucasian	T2D	High gene count	Rum
59.3384	1.77	63	81.8366	non_caucasian	T2D	Low gene count	Bact2
7.65809	0.88	60	92.6988	non_caucasian	T2D	Low gene count	Bact2
11.3175	1.05	56	107.835	caucasian	T2D	Low gene count	Bact1
14.4735	1.16	56	79.9277	caucasian	T2D	Low gene count	Bact2
21.5464	1.33	64	57.6531	caucasian	pre_T2D	High gene count	Bact1
26.8535	1.43	75	88.5326	caucasian	T2D	Low gene count	Bact2
112.485	2.05	61	89.0059	caucasian	Normal	Low gene count	Bact2
138.577	2.14	61	67.7927	caucasian	T2D	Low gene count	Bact2
101.829	2.01	62	87.9067	non_caucasian	T2D	Low gene count	Bact2
45.6147	1.66	69	72.5837	caucasian	T2D	High gene count	Rum
59.92	1.78	72	87.7434	caucasian	pre_T2D	High gene count	Rum
14.7594	1.17	50	70.0894	non_caucasian	Normal	High gene count	Prev
22.2598	1.35	46	87.2545	non_caucasian	T2D	High gene count	Rum
13.8012	1.14	45	131.992	non_caucasian	T2D	Low gene count	Prev
9.26495	0.97	54	100.594	caucasian	T2D	High gene count	Rum
30.8799	1.49	76	80.6179	caucasian	pre_T2D	High gene count	Bact1
290.424	2.46	63	81.8366	caucasian	T2D	Low gene count	Rum
13.1147	1.12	56	75.2377	caucasian	pre_T2D	Low gene count	Bact1
21.6644	1.34	49	73.6422	non_caucasian	T2D	High gene count	Prev
8.90057	0.95	58	86.446	non_caucasian	pre_T2D	High gene count	Bact1
36.8975	1.57	71	107.337	caucasian	T2D	Low gene count	Prev
73.8071	1.87	61	80.1357	caucasian	pre_T2D	High gene count	Rum
34.4847	1.54	54	69.2833	non_caucasian	Normal	Low gene count	Bact1
14.1848	1.15	37	102.476	non_caucasian	pre_T2D	High gene count	Bact1
26.7583	1.43	73	56.584	non_caucasian	T2D	High gene count	Bact1
9.59798	0.98	64	79.0927	non_caucasian	T2D	Low gene count	Bact1
35.7855	1.55	61	99.2895	caucasian	T2D	Low gene count	Bact2
14.1178	1.15	54	97.2148	caucasian	T2D	Low gene count	Bact1
118.379	2.07	58	79.641	non_caucasian	T2D	Low gene count	Bact2
227.302	2.36	66	54.3627	non_caucasian	T2D	Low gene count	Bact2
21.1054	1.32	60	71.6802	non_caucasian	T2D	Low gene count	Bact1
25.1503	1.4	57	98.4386	non_caucasian	T2D	Low gene count	Prev
14.1857	1.15	57	86.3287	non_caucasian	T2D	Low gene count	Prev
48.6843	1.69	66	62.4973	caucasian	T2D	Low gene count	Bact1
26.2712	1.42	71	58.6402	caucasian	T2D	Low gene count	Bact1
83.5423	1.92	69	80.5835	caucasian	T2D	Low gene count	Bact2
21.1084	1.32	55	79.2127	caucasian	pre_T2D	High gene count	Bact1
85.462	1.93	65	58.962	non_caucasian	T2D	Low gene count	Bact2
19.7226	1.29	47	93.5293	non_caucasian	pre_T2D	High gene count	Prev
32.0689	1.51	62	NA	caucasian	T2D	Low gene count	Bact1
56.5737	1.75	64	59.1508	non_caucasian	T2D	Low gene count	Bact2
58.5363	1.77	65	79.4636	caucasian	T2D	Low gene count	Rum
15.4777	1.19	62	96.3209	non_caucasian	T2D	High gene count	Prev
15.4003	1.19	67	52.4301	caucasian	T2D	High gene count	Rum
36.7467	1.57	64	82.9357	caucasian	T2D	Low gene count	Bact1
11.1869	1.05	59	126.4	non_caucasian	T2D	Low gene count	Prev
43.6319	1.64	65	82.4112	caucasian	T2D	High gene count	Bact1
590.723	2.77	66	50.1082	caucasian	T2D	Low gene count	Bact2
86.8558	1.94	60	81.4972	caucasian	T2D	Low gene count	Bact2
14.2254	1.15	63	94.2198	caucasian	T2D	High gene count	Rum
217.835	2.34	68	54.0342	caucasian	T2D	Low gene count	Bact2
18.4756	1.27	66	79.2139	caucasian	T2D	High gene count	Rum
29.1382	1.46	51	94.0831	caucasian	T2D	Low gene count	Bact2
514.629	2.71	67	71.2838	caucasian	T2D	Low gene count	Bact2
13.4479	1.13	70	75.3675	caucasian	T2D	Low gene count	Rum
112.931	2.05	52	97.3194	caucasian	T2D	Low gene count	Bact2
21.9514	1.34	58	91.6805	non_caucasian	T2D	High gene count	Rum
70.0599	1.85	61	67.3341	caucasian	T2D	Low gene count	Bact2
10.6544	1.03	59	135.321	non_caucasian	T2D	Low gene count	Rum
261.042	2.42	60	81.4972	non_caucasian	T2D	Low gene count	Bact2
94.9995	1.98	52	110.872	caucasian	T2D	Low gene count	Prev
29.2828	1.47	56	77.3711	caucasian	T2D	Low gene count	Bact2
25.4591	1.41	45	76.3384	caucasian	T2D	Low gene count	Bact2
404.426	2.61	53	71.3516	caucasian	T2D	Low gene count	Bact1
11.9634	1.08	59	90.9745	non_caucasian	T2D	Low gene count	Bact2
56.3284	1.75	56	74.0813	non_caucasian	T2D	High gene count	Bact1
188.547	2.28	70	64.547	caucasian	T2D	Low gene count	Bact2
12.5354	1.1	61	75.59	caucasian	T2D	High gene count	Bact1
31.593	1.5	66	101.892	non_caucasian	T2D	Low gene count	Bact1
61.2064	1.79	31	101.774	caucasian	T2D	Low gene count	Bact2
19.9433	1.3	66	102.494	caucasian	T2D	High gene count	Rum
279.137	2.45	58	83.2219	caucasian	T2D	Low gene count	Bact2
94.3867	1.97	62	96.2804	caucasian	T2D	Low gene count	Bact1
62.1436	1.79	47	83.4893	non_caucasian	T2D	Low gene count	Prev
394.354	2.6	67	117.297	caucasian	T2D	High gene count	Rum
72.8155	1.86	52	85.0655	non_caucasian	T2D	Low gene count	Bact2
21.7177	1.34	53	101.607	non_caucasian	T2D	Low gene count	Prev
17.0786	1.23	71	68.8098	non_caucasian	T2D	High gene count	Rum
17.8808	1.25	66	94.7529	caucasian	T2D	High gene count	Rum
31.3386	1.5	54	77.9444	non_caucasian	T2D	Low gene count	Bact2
11.0971	1.05	52	72.4553	caucasian	T2D	High gene count	Prev
116.256	2.07	46	135.796	non_caucasian	T2D	Low gene count	Bact1
45.6316	1.66	69	106.635	non_caucasian	T2D	Low gene count	Bact2
15.0913	1.18	54	93.0201	non_caucasian	T2D	Low gene count	Bact2
190.677	2.28	47	119.358	non_caucasian	T2D	Low gene count	Rum
173.882	2.24	45	129.538	caucasian	T2D	Low gene count	Bact1
30.8419	1.49	54	134.818	caucasian	pre_T2D	High gene count	Prev
28.1343	1.45	65	93.9191	caucasian	T2D	High gene count	Rum
14.2507	1.15	45	114.174	non_caucasian	T2D	Low gene count	Prev
119.456	2.08	54	85.0167	non_caucasian	T2D	Low gene count	Bact1
88.9872	1.95	72	85.5209	caucasian	T2D	Low gene count	Bact1
114.629	2.06	44	75.1954	non_caucasian	T2D	High gene count	Rum
6.48371	0.81	52	119.586	caucasian	T2D	High gene count	Rum
77.526	1.89	62	87.1102	caucasian	T2D	High gene count	Rum
18.571	1.27	49	101.081	caucasian	T2D	High gene count	Rum
69.9967	1.85	67	99.2606	caucasian	T2D	Low gene count	Bact1
53.4049	1.73	60	55.6142	caucasian	T2D	Low gene count	Bact1
13.3753	1.13	68	121.746	caucasian	T2D	Low gene count	Bact1
60.07	1.78	56	88.2786	non_caucasian	T2D	Low gene count	Bact1
15.4462	1.19	53	97.3739	non_caucasian	T2D	Low gene count	Prev
21.9964	1.34	66	70.5249	caucasian	T2D	Low gene count	Bact1
9.84923	0.99	56	84.0718	non_caucasian	T2D	Low gene count	Bact1
19.206	1.28	66	80.0804	non_caucasian	T2D	High gene count	Rum
122.716	2.09	55	72.9575	non_caucasian	T2D	Low gene count	Bact2
29.0485	1.46	47	93.9385	non_caucasian	T2D	Low gene count	Bact2
22.7095	1.36	67	76.0507	caucasian	T2D	Low gene count	Rum
75.2943	1.88	46	105.614	non_caucasian	T2D	Low gene count	Bact2
8.56137	0.93	56	68.5133	caucasian	Normal	Low gene count	Bact1
14.7753	1.17	59	74.9278	caucasian	pre_T2D	High gene count	Prev
32.8722	1.52	64	91.1154	non_caucasian	T2D	Low gene count	Prev
51.2746	1.71	63	76.9754	caucasian	pre_T2D	High gene count	Rum
188.218	2.27	49	111.143	non_caucasian	pre_T2D	Low gene count	Bact1
15.2696	1.18	66	84.6797	caucasian	Normal	Low gene count	Bact2
14.5309	1.16	53	93.3738	caucasian	pre_T2D	High gene count	Bact1
11.6263	1.07	58	76.112	non_caucasian	T2D	Low gene count	Prev
30.8478	1.49	39	86.7435	non_caucasian	Normal	High gene count	Prev
29.7581	1.47	68	83.9076	caucasian	pre_T2D	High gene count	Rum
52.2193	1.72	51	96.0913	non_caucasian	pre_T2D	Low gene count	Prev
110.041	2.04	61	84.615	caucasian	pre_T2D	Low gene count	Prev
39.7298	1.6	69	62.7839	non_caucasian	pre_T2D	High gene count	Rum
53.6426	1.73	61	82.6511	caucasian	pre_T2D	High gene count	Prev
36.7541	1.57	52	92.7663	caucasian	T2D	High gene count	Prev
27.7079	1.44	59	93.02	non_caucasian	T2D	Low gene count	Prev
86.0267	1.93	66	63.1656	caucasian	pre_T2D	High gene count	Bact1
75.3249	1.88	68	83.0187	caucasian	pre_T2D	Low gene count	Bact2
33.3943	1.52	61	98.0919	caucasian	pre_T2D	High gene count	Prev
31.4968	1.5	65	64.2474	caucasian	pre_T2D	High gene count	Rum
72.2341	1.86	68	88.3523	non_caucasian	T2D	Low gene count	Bact1
20.1102	1.3	60	64.9716	caucasian	Normal	Low gene count	Bact2
18.7275	1.27	67	89.307	caucasian	Normal	Low gene count	Bact1
52.4061	1.72	53	52.5472	caucasian	pre_T2D	Low gene count	Bact1
17.6733	1.25	69	71.0698	caucasian	pre_T2D	High gene count	Bact1
22.7307	1.36	66	150.613	caucasian	T2D	High gene count	Rum
27.7061	1.44	62	61.9813	caucasian	Normal	High gene count	Rum
46.2694	1.67	69	57.075	non_caucasian	T2D	High gene count	Bact1
36.8568	1.57	41	118.661	non_caucasian	Normal	Low gene count	Prev
21.7622	1.34	68	67.8317	caucasian	Normal	High gene count	Rum
20.7152	1.32	63	74.3502	caucasian	T2D	High gene count	Rum
16.709	1.22	61	64.3996	non_caucasian	T2D	High gene count	Bact1
16.8149	1.23	56	113.719	non_caucasian	pre_T2D	Low gene count	Prev
36.7334	1.57	66	77.2082	caucasian	pre_T2D	Low gene count	Prev
60.5184	1.78	68	78.7281	caucasian	T2D	High gene count	Bact1
15.0757	1.18	67	94.7529	caucasian	Normal	High gene count	Rum
26.6907	1.43	60	80.7867	caucasian	pre_T2D	High gene count	Prev
42.155	1.62	62	71.9952	non_caucasian	T2D	Low gene count	Bact1
12.4412	1.09	56	87.2807	caucasian	pre_T2D	High gene count	Rum
21.2042	1.33	57	86.0968	caucasian	T2D	Low gene count	Bact1
25.0437	1.4	56	87.2807	caucasian	Normal	High gene count	Rum
17.7845	1.25	58	85.4857	non_caucasian	pre_T2D	Low gene count	Prev
21.5322	1.33	59	81.0675	caucasian	Normal	High gene count	Rum
6.60239	0.82	55	109.924	caucasian	pre_T2D	Low gene count	Bact1
32.8102	1.52	70	65.3847	caucasian	pre_T2D	Low gene count	Bact1
13.913	1.14	57	144.808	caucasian	pre_T2D	Low gene count	Bact1
20.6165	1.31	56	71.635	caucasian	pre_T2D	Low gene count	Bact2
70.7461	1.85	68	88.7674	caucasian	T2D	High gene count	Prev
78.141	1.89	64	77.6996	non_caucasian	T2D	High gene count	Prev
59.5833	1.78	58	73.6617	non_caucasian	pre_T2D	Low gene count	Bact1
14.6337	1.17	58	86.9677	caucasian	Normal	Low gene count	Prev
19.2789	1.29	60	80.1357	caucasian	pre_T2D	High gene count	Prev
19.1662	1.28	63	87.6217	non_caucasian	T2D	Low gene count	Bact2
65.2711	1.81	66	94.4578	caucasian	T2D	Low gene count	Bact1
24.6566	1.39	68	67.8317	caucasian	Normal	High gene count	Bact1
37.7431	1.58	59	73.4021	caucasian	pre_T2D	High gene count	Prev
16.7356	1.22	67	122.032	non_caucasian	T2D	High gene count	Prev
15.8486	1.2	70	65.479	non_caucasian	Normal	High gene count	Bact1
40.0605	1.6	56	76.4283	non_caucasian	T2D	Low gene count	Prev
35.2414	1.55	62	50.916	caucasian	T2D	Low gene count	Prev
21.3853	1.33	59	98.7693	caucasian	pre_T2D	High gene count	Rum
38.1666	1.58	61	86.0668	non_caucasian	pre_T2D	Low gene count	Bact2
7.53879	0.88	51	86.9194	caucasian	Normal	High gene count	Bact1
901.195	2.95	74	77.1558	caucasian	T2D	Low gene count	Bact2
51.359	1.71	36	73.7967	non_caucasian	Normal	Low gene count	Prev
55.053	1.74	65	58.3462	caucasian	T2D	High gene count	Rum
91.8496	1.96	60	41.9631	caucasian	T2D	Low gene count	Prev
17.5642	1.24	53	105.854	non_caucasian	T2D	High gene count	Prev
36.6524	1.56	60	69.5634	caucasian	T2D	Low gene count	Bact1
9.53973	0.98	26	78.1793	non_caucasian	Normal	High gene count	Rum
72.8622	1.86	72	59.0692	caucasian	T2D	Low gene count	Prev
31.3253	1.5	71	66.4797	non_caucasian	pre_T2D	High gene count	Prev
11.4632	1.06	62	59.3432	caucasian	pre_T2D	High gene count	Rum
156.205	2.19	59	58.5452	non_caucasian	T2D	Low gene count	Bact2
147.016	2.17	69	64.6666	caucasian	Normal	Low gene count	Bact2
21.8135	1.34	74	89.8437	non_caucasian	pre_T2D	High gene count	Rum
133.858	2.13	66	37.9354	caucasian	T2D	Low gene count	Bact2
32.7818	1.52	55	84.4379	caucasian	pre_T2D	High gene count	Rum
41.4522	1.62	43	85.7426	caucasian	Normal	Low gene count	Rum
13.995	1.15	67	102.494	non_caucasian	pre_T2D	Low gene count	Prev
34.1149	1.53	55	75.3706	caucasian	pre_T2D	Low gene count	Prev
14.1409	1.15	44	104.467	non_caucasian	T2D	Low gene count	Bact1
41.5397	1.62	63	69.9139	caucasian	pre_T2D	High gene count	Bact1
23.0607	1.36	65	125.25	caucasian	Normal	High gene count	Rum
13.6982	1.14	58	80.0289	caucasian	pre_T2D	High gene count	Rum
86.4215	1.94	70	74.1608	caucasian	T2D	Low gene count	Bact1
37.2695	1.57	73	66.2912	caucasian	pre_T2D	High gene count	Rum
52.3316	1.72	59	63.936	caucasian	pre_T2D	High gene count	Bact1
33.093	1.52	58	60.3648	caucasian	pre_T2D	Low gene count	Bact2
49.2497	1.69	72	54.0697	caucasian	pre_T2D	High gene count	Rum
19.8113	1.3	56	62.8532	non_caucasian	T2D	Low gene count	Prev
92.2371	1.96	51	68.011	caucasian	pre_T2D	Low gene count	Prev
24.5506	1.39	57	87.2807	caucasian	pre_T2D	High gene count	Bact1
10.0129	1	50	129.729	caucasian	Normal	Low gene count	Rum
13.7715	1.14	37	98.1631	caucasian	Normal	High gene count	Rum
39.5744	1.6	66	56.3955	caucasian	Normal	High gene count	Rum
34.5894	1.54	54	101.777	caucasian	T2D	High gene count	Prev
53.0219	1.72	34	104.303	caucasian	Normal	Low gene count	Prev
16.9554	1.23	62	77.2299	caucasian	T2D	Low gene count	Rum
35.9683	1.56	75	66.6773	caucasian	Normal	High gene count	Bact1
24.0649	1.38	67	86.5335	caucasian	T2D	Low gene count	Bact1
9.34691	0.97	68	89.0348	non_caucasian	T2D	Low gene count	Prev
21.0257	1.32	54	82.2521	non_caucasian	Normal	High gene count	Bact1
14.695	1.17	58	54.4689	caucasian	T2D	Low gene count	Bact2
17.9202	1.25	52	78.7845	caucasian	pre_T2D	High gene count	Prev
28.7933	1.46	31	95.1389	caucasian	Normal	Low gene count	Bact1
53.622	1.73	75	62.8895	caucasian	pre_T2D	High gene count	Rum
17.6404	1.25	45	80.1359	caucasian	pre_T2D	High gene count	Rum
72.9411	1.86	69	65.3847	caucasian	T2D	High gene count	Prev
17.9846	1.25	51	82.4768	caucasian	pre_T2D	High gene count	Prev
23.0536	1.36	59	64.8443	caucasian	pre_T2D	High gene count	Bact1
48.031	1.68	70	89.7988	caucasian	T2D	High gene count	Rum
33.0096	1.52	51	74.4573	caucasian	pre_T2D	High gene count	Rum
22.6009	1.35	56	105.97	caucasian	pre_T2D	Low gene count	Bact2
43.2815	1.64	57	97.6152	caucasian	T2D	High gene count	Prev
26.1393	1.42	66	53.8571	caucasian	T2D	High gene count	Rum
94.1238	1.97	66	80.0052	caucasian	Normal	Low gene count	Prev
22.2013	1.35	53	97.7511	non_caucasian	T2D	Low gene count	Prev
28.495	1.45	55	115.965	caucasian	T2D	Low gene count	Prev
24.4683	1.39	46	103.528	non_caucasian	T2D	High gene count	Prev
20.6992	1.32	66	65.3226	caucasian	pre_T2D	High gene count	Rum
29.9533	1.48	62	115.822	non_caucasian	T2D	Low gene count	Bact1
71.4695	1.85	62	79.9774	caucasian	T2D	Low gene count	Bact2
61.9285	1.79	58	89.9376	caucasian	Normal	Low gene count	Bact1
30.9574	1.49	50	61.1818	non_caucasian	pre_T2D	Low gene count	Bact1
27.4316	1.44	67	59.3639	caucasian	pre_T2D	Low gene count	Bact1
28.94	1.46	70	65.6705	caucasian	pre_T2D	High gene count	Prev
23.4397	1.37	58	70.3055	caucasian	pre_T2D	High gene count	Bact1
14.442	1.16	59	90.3756	caucasian	pre_T2D	High gene count	Bact1
22.3997	1.35	60	68.253	caucasian	pre_T2D	Low gene count	Prev
12.9538	1.11	50	67.8266	non_caucasian	T2D	Low gene count	Prev
15.0451	1.18	59	71.0946	non_caucasian	T2D	Low gene count	Prev
26.9553	1.43	54	94.3803	caucasian	pre_T2D	High gene count	Rum
11.9433	1.08	66	72.504	caucasian	pre_T2D	High gene count	Rum
14.2053	1.15	48	108.931	caucasian	pre_T2D	High gene count	Bact1
37.4772	1.57	69	98.6609	caucasian	T2D	High gene count	Rum
39.5758	1.6	68	64.1529	non_caucasian	T2D	Low gene count	Bact1
236.545	2.37	68	87.7675	caucasian	T2D	High gene count	Prev
47.0019	1.67	60	87.403	caucasian	T2D	Low gene count	Bact2
59.6942	1.78	55	118.206	caucasian	T2D	High gene count	Prev
37.8889	1.58	58	70.0577	caucasian	pre_T2D	Low gene count	Prev
89.0129	1.95	56	82.9495	caucasian	T2D	Low gene count	Bact2
25.4201	1.41	47	75.7021	caucasian	pre_T2D	High gene count	Rum
18.1703	1.26	69	97.1084	caucasian	pre_T2D	Low gene count	Bact1
103.566	2.02	51	81.1051	non_caucasian	T2D	Low gene count	Bact2
16.4448	1.22	55	93.0201	non_caucasian	pre_T2D	High gene count	Prev
175.719	2.24	58	90.6952	caucasian	pre_T2D	Low gene count	Bact1
54.9742	1.74	49	107.139	caucasian	T2D	Low gene count	Bact1
40.8317	1.61	64	86.4045	caucasian	Normal	High gene count	Rum
42.0779	1.62	52	107.175	caucasian	T2D	Low gene count	Bact1
30.9557	1.49	56	75.0904	caucasian	Normal	Low gene count	Bact2
35.0389	1.54	65	93.624	caucasian	pre_T2D	High gene count	Bact1
12.6864	1.1	54	82.2521	non_caucasian	T2D	High gene count	Prev
7.74958	0.89	60	94.1611	caucasian	pre_T2D	High gene count	Rum
14.0977	1.15	64	85.007	caucasian	pre_T2D	High gene count	Bact1
58.8328	1.77	64	73.9366	caucasian	pre_T2D	Low gene count	Bact1
11.5523	1.06	46	80.5232	caucasian	T2D	Low gene count	Prev
54.9552	1.74	45	98.3867	caucasian	pre_T2D	Low gene count	Bact1
24.3843	1.39	61	85.7785	caucasian	pre_T2D	High gene count	Rum
26.4929	1.42	62	91.7702	caucasian	T2D	Low gene count	Bact1
18.2244	1.26	61	80.2418	caucasian	pre_T2D	High gene count	Bact1
17.9424	1.25	63	78.9528	caucasian	pre_T2D	High gene count	Rum
87.7563	1.94	60	107.697	non_caucasian	T2D	Low gene count	Bact2
31.3771	1.5	64	68.1043	non_caucasian	T2D	Low gene count	Prev
370.344	2.57	62	69.3304	caucasian	T2D	Low gene count	Bact1
34.4939	1.54	52	98.835	non_caucasian	pre_T2D	Low gene count	Bact2
228.346	2.36	52	87.4019	caucasian	pre_T2D	High gene count	Bact1
118.81	2.07	75	69.8603	caucasian	T2D	Low gene count	Bact2
229.865	2.36	57	48.6337	non_caucasian	T2D	Low gene count	Bact1
56.4254	1.75	49	96.663	caucasian	Normal	Low gene count	Bact1
38.8609	1.59	54	74.7928	non_caucasian	T2D	Low gene count	Rum
14.7919	1.17	68	91.7988	caucasian	T2D	Low gene count	Bact1
57.4405	1.76	62	81.2242	caucasian	T2D	Low gene count	Prev
35.431	1.55	55	90.0708	caucasian	T2D	High gene count	Rum
20.1266	1.3	45	96.1171	caucasian	pre_T2D	Low gene count	Rum
25.3151	1.4	52	63.3842	caucasian	pre_T2D	Low gene count	Prev
55.8477	1.75	53	100.415	non_caucasian	T2D	High gene count	Bact1
20.0758	1.3	41	85.5778	caucasian	pre_T2D	High gene count	Rum
68.7108	1.84	56	82.6466	caucasian	T2D	Low gene count	Bact2
36.3074	1.56	40	138.925	non_caucasian	T2D	Low gene count	Bact1
133.678	2.13	53	111.806	non_caucasian	T2D	Low gene count	Prev
16.4041	1.21	57	95.0735	non_caucasian	T2D	High gene count	Prev
30.4659	1.48	40	94.174	non_caucasian	T2D	Low gene count	Prev
8.5847	0.93	41	146.191	caucasian	T2D	Low gene count	Bact1
14.5847	1.16	56	97.716	caucasian	Normal	High gene count	Rum
10.5064	1.02	43	84.3306	caucasian	Normal	High gene count	Prev
38.8226	1.59	66	88.0359	non_caucasian	Normal	High gene count	Rum
41.3385	1.62	70	86.9906	caucasian	Normal	High gene count	Prev
4.45691	0.65	59	94.4829	caucasian	pre_T2D	High gene count	Rum
7.29689	0.86	63	88.4155	caucasian	Normal	High gene count	Bact1
12.0287	1.08	51	99.625	caucasian	Normal	High gene count	Rum
23.8418	1.38	52	85.3461	caucasian	Normal	High gene count	Bact1
13.4199	1.13	62	73.2862	caucasian	Normal	High gene count	Rum
12.8771	1.11	39	104.779	caucasian	Normal	High gene count	Prev
31.1235	1.49	33	120.055	caucasian	Normal	Low gene count	Prev
10.3552	1.02	56	NA	caucasian	Normal	High gene count	Rum
22.9549	1.36	59	91.2908	caucasian	pre_T2D	Low gene count	Rum
12.0653	1.08	56	92.2803	caucasian	pre_T2D	High gene count	Rum
21.2715	1.33	70	93.3196	caucasian	Normal	High gene count	Rum
21.2525	1.33	42	97.9507	caucasian	Normal	High gene count	Prev
11.1761	1.05	55	93.0201	caucasian	Normal	High gene count	Bact1
16.3224	1.21	70	NA	caucasian	Normal	Low gene count	Bact1
11.826	1.07	69	71.0698	caucasian	Normal	High gene count	Rum
16.3293	1.21	29	71.5887	caucasian	Normal	High gene count	Rum
24.2739	1.39	63	103.803	caucasian	Normal	High gene count	Rum
86.402	1.94	57	77.6081	caucasian	Normal	High gene count	Prev
5.52574	0.74	48	79.8305	caucasian	Normal	High gene count	Bact1
11.012	1.04	54	69.2833	caucasian	pre_T2D	Low gene count	Bact1
66.0338	1.82	36	74.2994	caucasian	Normal	High gene count	Prev
12.6531	1.1	64	79.3459	caucasian	Normal	High gene count	Bact1
15.2577	1.18	62	58.9086	caucasian	Normal	High gene count	Bact1
32.1493	1.51	60	74.6726	caucasian	Normal	Low gene count	Prev
15.5208	1.19	64	80.4364	caucasian	Normal	High gene count	Bact1
18.506	1.27	69	80.5776	caucasian	pre_T2D	High gene count	Prev
10.1619	1.01	45	107.776	caucasian	Normal	High gene count	Prev
14.7017	1.17	64	75.5431	caucasian	pre_T2D	High gene count	Rum
6.48781	0.81	70	107.961	caucasian	pre_T2D	High gene count	Rum
14.982	1.18	63	73.1919	caucasian	Normal	High gene count	Prev
19.822	1.3	64	85.2186	caucasian	pre_T2D	High gene count	Bact1
12.4305	1.09	45	88.7985	caucasian	Normal	High gene count	Rum
22.0535	1.34	61	62.7843	caucasian	pre_T2D	High gene count	Prev
26.5929	1.42	58	75.6088	caucasian	pre_T2D	High gene count	Bact1
11.1755	1.05	58	55.3145	non_caucasian	Normal	Low gene count	Bact2
17.4588	1.24	55	74.3577	caucasian	Normal	High gene count	Bact1
7.42438	0.87	66	92.3568	caucasian	pre_T2D	Low gene count	Prev
18.5175	1.27	54	83.2591	caucasian	Normal	Low gene count	Prev
13.3071	1.12	64	86.4045	caucasian	Normal	High gene count	Rum
9.60352	0.98	61	70.3705	caucasian	Normal	High gene count	Rum
18.9746	1.28	66	96.511	caucasian	pre_T2D	Low gene count	Bact1
13.1764	1.12	29	86.2891	caucasian	Normal	Low gene count	Bact1
6.66879	0.82	65	92.9355	caucasian	Normal	High gene count	Bact1
5.43586	0.74	38	100.013	caucasian	pre_T2D	High gene count	Rum
17.2253	1.24	52	98.3494	caucasian	Normal	High gene count	Prev
8.57866	0.93	60	87.403	caucasian	pre_T2D	Low gene count	Prev
37.904	1.58	65	77.8014	caucasian	pre_T2D	High gene count	Bact1
23.4141	1.37	63	70.7294	caucasian	Normal	High gene count	Prev
8.66577	0.94	49	66.5418	caucasian	Normal	High gene count	Bact1
20.1673	1.3	26	120.882	caucasian	pre_T2D	Low gene count	Bact1
10.0673	1	66	84.6797	caucasian	Normal	Low gene count	Bact1
4.02948	0.61	50	76.7076	caucasian	Normal	High gene count	Rum
2.35547	0.37	38	92.5492	caucasian	Normal	High gene count	Bact1
24.255	1.38	46	79.2516	caucasian	Normal	High gene count	Rum
23.0314	1.36	59	83.2219	caucasian	pre_T2D	Low gene count	Prev
19.2751	1.28	58	88.3178	caucasian	pre_T2D	Low gene count	Bact1
19.9969	1.3	66	91.9548	caucasian	Normal	High gene count	Prev
12.5582	1.1	66	89.307	caucasian	pre_T2D	High gene count	Bact1
16.7708	1.22	22	92.0526	caucasian	Normal	High gene count	Bact1
8.65495	0.94	55	92.2803	caucasian	Normal	High gene count	Prev
6.46484	0.81	46	91.0162	caucasian	Normal	High gene count	Rum
17.6338	1.25	63	67.3501	caucasian	T2D	High gene count	Rum
6.02188	0.78	24	87.0621	non_caucasian	Normal	High gene count	Prev
17.0613	1.23	67	85.3315	caucasian	Normal	Low gene count	Prev
19.5845	1.29	64	80.5066	caucasian	pre_T2D	High gene count	Bact1
15.6735	1.2	44	98.8469	non_caucasian	Normal	High gene count	Prev
29.1343	1.46	62	96.2804	caucasian	Normal	High gene count	Bact1
26.1083	1.42	67	91.9548	caucasian	pre_T2D	Low gene count	Bact1
102.995	2.01	58	65.428	caucasian	Normal	High gene count	Rum
18.6593	1.27	49	75.3793	caucasian	Normal	High gene count	Rum
57.4285	1.76	69	87.504	caucasian	pre_T2D	High gene count	Rum
18.4569	1.27	58	75.6088	caucasian	pre_T2D	High gene count	Rum
16.2958	1.21	62	78.2101	caucasian	Normal	High gene count	Prev
15.6672	1.19	69	74.1608	caucasian	Normal	High gene count	Bact1
38.3456	1.58	54	93.0201	caucasian	Normal	Low gene count	Prev
155.737	2.19	61	91.0517	caucasian	pre_T2D	Low gene count	Bact1
26.6677	1.43	48	109.807	caucasian	Normal	High gene count	Prev
25.0265	1.4	54	84.4379	caucasian	pre_T2D	Low gene count	Bact1
92.1453	1.96	32	80.7358	caucasian	Normal	Low gene count	Bact1
264.534	2.42	70	96.8365	caucasian	pre_T2D	High gene count	Rum
6.58113	0.82	60	71.6802	caucasian	Normal	High gene count	Rum
18.1094	1.26	47	78.8108	caucasian	pre_T2D	Low gene count	Prev
25.3988	1.4	44	93.5184	caucasian	Normal	Low gene count	Bact1
13.8674	1.14	68	77.0702	caucasian	T2D	High gene count	Rum
18.4987	1.27	53	79.8219	caucasian	Normal	High gene count	Rum
12.5384	1.1	34	107.673	non_caucasian	Normal	High gene count	Rum
83.2703	1.92	63	103.803	caucasian	pre_T2D	Low gene count	Rum
17.0007	1.23	55	78.8704	non_caucasian	Normal	High gene count	Prev
36.6306	1.56	65	76.2868	caucasian	pre_T2D	Low gene count	Bact2
26.223	1.42	42	90.4925	caucasian	Normal	High gene count	Prev
17.4409	1.24	46	114.675	caucasian	pre_T2D	Low gene count	Prev
7.07347	0.85	43	116.812	caucasian	Normal	Low gene count	Bact1
28.5607	1.46	46	83.184	caucasian	Normal	Low gene count	Bact2
15.0872	1.18	46	89.4266	caucasian	Normal	Low gene count	Bact2
69.7176	1.84	63	61.7385	caucasian	T2D	Low gene count	Bact2
534.525	2.73	55	95.778	caucasian	T2D	High gene count	Bact1
34.9104	1.54	64	65.7319	caucasian	T2D	Low gene count	Prev
14.6043	1.16	39	68.1892	caucasian	Normal	Low gene count	Prev
26.5976	1.42	42	109.621	caucasian	T2D	Low gene count	Prev
39.2689	1.59	28	80.611	caucasian	Normal	Low gene count	Rum
29.518	1.47	47	101.326	caucasian	Normal	Low gene count	Prev
25.1988	1.4	37	103.87	caucasian	pre_T2D	Low gene count	Bact1
13.3374	1.13	33	85.3436	caucasian	Normal	Low gene count	Prev
17.1496	1.23	50	79.1717	caucasian	pre_T2D	Low gene count	Prev
23.837	1.38	61	59.7395	caucasian	T2D	High gene count	Bact1
37.7152	1.58	68	86.5335	caucasian	T2D	High gene count	Prev
33.2393	1.52	62	95.3683	caucasian	pre_T2D	Low gene count	Prev
17.5482	1.24	47	89.2141	caucasian	Normal	Low gene count	Bact1
87.5481	1.94	22	92.0526	caucasian	pre_T2D	Low gene count	Bact2
32.2617	1.51	51	120.068	caucasian	Normal	Low gene count	Prev
18.1352	1.26	34	89.9292	caucasian	Normal	Low gene count	Bact2
139.196	2.14	71	74.1711	caucasian	T2D	Low gene count	Bact2
33.9829	1.53	22	129.317	caucasian	Normal	Low gene count	Prev
33.1665	1.52	32	96.4545	caucasian	Normal	High gene count	Prev
26.3557	1.42	35	74.7379	caucasian	Normal	Low gene count	Prev
23.2189	1.37	71	74.8863	caucasian	T2D	High gene count	Rum
48.0218	1.68	31	93.8106	caucasian	Normal	Low gene count	Bact2
11.261	1.05	46	87.8881	non_caucasian	Normal	Low gene count	Bact1
230.153	2.36	37	61.8711	caucasian	pre_T2D	Low gene count	Bact2
15.6007	1.19	38	82.3722	caucasian	pre_T2D	Low gene count	Prev
20.0195	1.3	64	52.1441	caucasian	pre_T2D	Low gene count	Bact2
13.4197	1.13	58	70.0438	caucasian	pre_T2D	High gene count	Prev
10.873	1.04	33	89.1537	caucasian	Normal	High gene count	Rum
47.2752	1.67	53	75.0474	caucasian	T2D	Low gene count	Rum
51.2227	1.71	56	101.683	caucasian	pre_T2D	High gene count	Bact1
8.07776	0.91	46	133.934	caucasian	T2D	Low gene count	Prev
49.2507	1.69	60	87.7017	caucasian	T2D	Low gene count	Bact2
14.357	1.16	53	111.424	caucasian	pre_T2D	Low gene count	Prev
9.1315	0.96	31	105.634	caucasian	Normal	High gene count	Bact1
35.0957	1.55	68	82.7694	caucasian	T2D	High gene count	Prev
47.801	1.68	39	86.4736	caucasian	pre_T2D	Low gene count	Bact2
14.3143	1.16	24	76.5319	caucasian	Normal	Low gene count	Bact1
16.7109	1.22	50	92.3619	caucasian	Normal	Low gene count	Prev
21.3068	1.33	32	74.5995	caucasian	pre_T2D	Low gene count	Prev
409.794	2.61	57	88.6357	caucasian	pre_T2D	Low gene count	Bact1
22.0365	1.34	63	105.174	caucasian	T2D	High gene count	Rum
65.5277	1.82	59	60.711	caucasian	T2D	Low gene count	Bact1
33.3287	1.52	44	87.1994	caucasian	Normal	Low gene count	Bact2
41.0635	1.61	58	53.4879	caucasian	T2D	Low gene count	Prev
35.4073	1.55	37	91.682	caucasian	pre_T2D	Low gene count	Bact2
12.0148	1.08	23	139.365	caucasian	pre_T2D	Low gene count	Bact1
27.1629	1.43	45	90.4167	caucasian	Normal	Low gene count	Bact1
65.7991	1.82	56	74.963	caucasian	pre_T2D	Low gene count	Bact2
23.7074	1.37	28	99.1978	caucasian	Normal	Low gene count	Prev
13.1615	1.12	56	67.5381	caucasian	Normal	High gene count	Bact1
4.78806	0.68	41	77.4406	caucasian	Normal	Low gene count	Bact1
12.3921	1.09	34	103.672	caucasian	pre_T2D	Low gene count	Prev
43.3471	1.64	33	100.491	caucasian	Normal	Low gene count	Bact1
36.9267	1.57	66	68.244	caucasian	T2D	Low gene count	Prev
14.3762	1.16	65	95.3466	caucasian	T2D	High gene count	Rum
38.1321	1.58	56	73.033	caucasian	pre_T2D	Low gene count	Prev
12.8288	1.11	62	95.3683	caucasian	T2D	High gene count	Bact1
121.685	2.09	72	76.5922	caucasian	T2D	High gene count	Prev
108.268	2.03	71	66.4364	caucasian	T2D	High gene count	Rum
15.5297	1.19	64	83.5224	caucasian	T2D	Low gene count	Bact2
52.7128	1.72	66	66.1822	caucasian	pre_T2D	Low gene count	Bact1
12.0403	1.08	32	120.679	caucasian	Normal	Low gene count	Bact1
107.908	2.03	60	63.2107	caucasian	T2D	High gene count	Bact1
13.7974	1.14	52	66.0036	caucasian	Normal	Low gene count	Bact1
42.874	1.63	56	50.0597	caucasian	pre_T2D	High gene count	Bact1
56.9696	1.76	50	112.072	caucasian	T2D	Low gene count	Prev
30.9839	1.49	56	87.383	caucasian	Normal	Low gene count	Bact1
81.1586	1.91	66	73.2612	caucasian	T2D	Low gene count	Prev
24.3248	1.39	72	124.686	caucasian	T2D	High gene count	Rum
8.47766	0.93	48	72.0319	caucasian	Normal	High gene count	Rum
18.5046	1.27	58	71.346	caucasian	Normal	High gene count	Rum
20.5347	1.31	73	75.4103	caucasian	T2D	Low gene count	Bact1
9.55654	0.98	41	74.057	caucasian	Normal	Low gene count	Bact1
28.6401	1.46	53	123.49	caucasian	Normal	Low gene count	Bact1
29.9527	1.48	64	72.9583	caucasian	pre_T2D	Low gene count	Prev
88.1461	1.95	29	216.038	caucasian	Normal	Low gene count	Bact1
9.66248	0.99	46	109.007	caucasian	T2D	Low gene count	Prev
30.1995	1.48	39	109.302	caucasian	pre_T2D	Low gene count	Prev
17.5667	1.24	69	81.6598	caucasian	T2D	High gene count	Prev
85.5002	1.93	48	81.0804	caucasian	Normal	Low gene count	Prev
10.8639	1.04	64	86.5416	caucasian	Normal	High gene count	Bact1
38.5248	1.59	49	69.3939	caucasian	Normal	Low gene count	Bact2
12.5093	1.1	73	82.7336	caucasian	Normal	High gene count	Bact1
6.55636	0.82	51	97.3194	caucasian	Normal	High gene count	Prev
15.3078	1.18	73	58.1614	caucasian	Normal	High gene count	Bact1
12.6476	1.1	53	79.5138	caucasian	Normal	Low gene count	Bact1
10.5181	1.02	55	68.0385	caucasian	T2D	High gene count	Prev
13.3824	1.13	70	63.8256	caucasian	T2D	Low gene count	Bact2
26.563	1.42	74	69.0383	caucasian	pre_T2D	High gene count	Prev
11.6042	1.06	57	93.349	caucasian	pre_T2D	High gene count	Prev
47.3576	1.68	48	96.663	caucasian	Normal	Low gene count	Prev
176.097	2.25	66	96.3397	caucasian	T2D	Low gene count	Bact2
75.2061	1.88	55	106.359	caucasian	T2D	Low gene count	Bact2
64.1019	1.81	71	66.2454	caucasian	pre_T2D	Low gene count	Bact1
73.3302	1.87	60	59.1758	caucasian	T2D	High gene count	Prev
25.509	1.41	49	83.499	caucasian	Normal	Low gene count	Bact1
13.5634	1.13	52	72.6882	caucasian	Normal	Low gene count	Bact1
17.3238	1.24	43	114.197	caucasian	pre_T2D	Low gene count	Bact1
21.513	1.33	64	87.6217	caucasian	pre_T2D	High gene count	Rum
10.5418	1.02	58	78.348	caucasian	Normal	Low gene count	Bact1
17.6719	1.25	75	79.4471	caucasian	Normal	High gene count	Rum
44.9728	1.65	76	90.9434	caucasian	Normal	High gene count	Rum
14.3782	1.16	20	97.8635	caucasian	Normal	Low gene count	Prev
38.6908	1.59	31	68.7656	caucasian	Normal	Low gene count	Bact1
22.8395	1.36	36	98.7312	caucasian	Normal	Low gene count	Bact1
6.20937	0.79	43	89.1277	caucasian	pre_T2D	High gene count	Bact1
28.7423	1.46	53	83.9725	caucasian	Normal	High gene count	Prev
26.2272	1.42	51	76.2502	caucasian	pre_T2D	Low gene count	Bact1
11.3639	1.06	66	84.4694	caucasian	Normal	High gene count	Bact1
8.89079	0.95	66	82.7373	caucasian	Normal	Low gene count	Bact2
13.1919	1.12	63	95.3683	caucasian	Normal	High gene count	Rum
16.3059	1.21	44	85.7426	caucasian	Normal	Low gene count	Bact1
5.99045	0.78	71	78.7593	caucasian	pre_T2D	High gene count	Rum
163.466	2.21	54	94.738	caucasian	T2D	Low gene count	Bact1
20.3368	1.31	31	130.747	caucasian	Normal	Low gene count	Prev
15.5263	1.19	45	100.88	caucasian	pre_T2D	Low gene count	Bact1
21.2753	1.33	63	56.4076	caucasian	Normal	High gene count	Bact1
10.6604	1.03	28	116.619	caucasian	Normal	Low gene count	Bact1
28.4693	1.45	54	83.5756	caucasian	Normal	Low gene count	Bact2
49.1466	1.69	49	78.2417	caucasian	Normal	Low gene count	Bact2
19.6342	1.29	52	104.183	caucasian	pre_T2D	High gene count	Bact1
43.5433	1.64	51	89.0902	caucasian	pre_T2D	Low gene count	Rum
9.69945	0.99	62	74.8387	caucasian	pre_T2D	Low gene count	Bact1
22.8321	1.36	71	77.4436	caucasian	Normal	High gene count	Prev
24.8352	1.4	71	51.6586	caucasian	T2D	Low gene count	Bact2
26.0452	1.42	25	94.9382	caucasian	Normal	Low gene count	Prev
32.0363	1.51	65	63.7067	caucasian	Normal	Low gene count	Bact2
8.46984	0.93	68	93.8785	caucasian	Normal	High gene count	Bact1
24.4226	1.39	75	84.5746	caucasian	Normal	High gene count	Bact1
12.4989	1.1	47	92.1007	caucasian	T2D	Low gene count	Bact1
16.9412	1.23	45	72.6706	caucasian	Normal	Low gene count	Prev
11.188	1.05	56	82.6466	caucasian	Normal	High gene count	Bact1
16.9719	1.23	41	80.2622	caucasian	T2D	Low gene count	Prev
10.3716	1.02	31	101.774	caucasian	Normal	Low gene count	Bact2
56.4706	1.75	54	85.572	caucasian	Normal	Low gene count	Bact1
19.7246	1.3	37	142.728	caucasian	Normal	Low gene count	Prev
16.4551	1.22	45	94.7901	caucasian	Normal	Low gene count	Prev
59.8719	1.78	26	78.9208	caucasian	T2D	Low gene count	Bact2
13.9235	1.14	73	74.5102	caucasian	T2D	High gene count	Prev
50.4326	1.7	71	42.2741	caucasian	T2D	Low gene count	Bact1
74.4077	1.87	31	102.454	caucasian	Normal	Low gene count	Prev
66.4316	1.82	74	98.8104	caucasian	T2D	Low gene count	Prev
15.218	1.18	47	83.184	caucasian	Normal	High gene count	Bact1
24.5566	1.39	41	98.8632	caucasian	Normal	Low gene count	Bact1
10.0316	1	46	89.0285	caucasian	Normal	Low gene count	Bact1
31.8662	1.5	51	78.8541	caucasian	Normal	Low gene count	Prev
28.1063	1.45	67	71.2838	caucasian	pre_T2D	High gene count	Rum
36.391	1.56	67	67.2347	caucasian	T2D	Low gene count	Bact1
25.8095	1.41	69	97.1084	caucasian	pre_T2D	High gene count	Rum
49.0457	1.69	75	91.7534	caucasian	T2D	Low gene count	Bact2
11.983	1.08	42	89.5648	caucasian	Normal	Low gene count	Bact1
13.3293	1.12	50	80.4599	caucasian	Normal	Low gene count	Prev
17.751	1.25	52	99.4515	caucasian	Normal	High gene count	Prev
105.581	2.02	66	85.7282	caucasian	Normal	Low gene count	Bact1
11.9917	1.08	57	115.187	caucasian	pre_T2D	High gene count	Bact1
24.8703	1.4	69	84.8235	caucasian	T2D	Low gene count	Rum
18.901	1.28	44	70.9268	caucasian	Normal	Low gene count	Bact1
6.07239	0.78	52	91.9913	caucasian	Normal	Low gene count	Bact1
25.6086	1.41	69	73.2064	caucasian	Normal	Low gene count	Bact1
18.5537	1.27	63	133.747	caucasian	T2D	Low gene count	Prev
20.6901	1.32	73	73.5229	caucasian	T2D	High gene count	Rum
13.1587	1.12	67	90.3356	caucasian	T2D	High gene count	Rum
44.5601	1.65	51	131.687	caucasian	T2D	Low gene count	Prev
31.5808	1.5	56	77.6546	caucasian	T2D	Low gene count	Prev
8.15514	0.91	61	69.5634	caucasian	Normal	Low gene count	Prev
19.1521	1.28	74	60.5367	caucasian	pre_T2D	High gene count	Prev
8.31925	0.92	50	72.1863	caucasian	Normal	High gene count	Bact1
7.77425	0.89	64	95.059	caucasian	Normal	High gene count	Bact1
32.0078	1.51	65	81.319	caucasian	pre_T2D	Low gene count	Prev
6.88647	0.84	65	84.4694	caucasian	Normal	High gene count	Prev
58.7347	1.77	50	75.5285	caucasian	T2D	Low gene count	Bact2
21.0963	1.32	64	63.0304	caucasian	T2D	Low gene count	Bact1
14.9184	1.17	68	70.9582	caucasian	T2D	High gene count	Rum
57.919	1.76	28	94.2375	caucasian	T2D	Low gene count	Prev
31.6075	1.5	53	87.0645	caucasian	T2D	Low gene count	Prev
19.1249	1.28	72	84.0938	caucasian	Normal	Low gene count	Bact1
10.9365	1.04	28	98.4682	caucasian	Normal	Low gene count	Bact2
11.0214	1.04	25	117.935	caucasian	Normal	Low gene count	Bact1
47.0981	1.67	54	90.9301	caucasian	Normal	Low gene count	Bact1
77.0217	1.89	63	63.4379	caucasian	pre_T2D	Low gene count	Bact1
8.33849	0.92	25	119.333	caucasian	Normal	Low gene count	Prev
65.7904	1.82	50	92.7414	caucasian	Normal	High gene count	Prev
15.6442	1.19	59	77.8014	caucasian	Normal	Low gene count	Bact1
9.4375	0.97	44	81.2531	caucasian	pre_T2D	Low gene count	Bact1
11.107	1.05	39	104.779	caucasian	pre_T2D	High gene count	Bact1
22.2539	1.35	37	119.857	caucasian	Normal	High gene count	Rum
20.797	1.32	28	89.721	caucasian	Normal	Low gene count	Bact2
11.1514	1.05	52	82.4978	caucasian	pre_T2D	Low gene count	Prev
78.1529	1.89	25	86.3338	caucasian	Normal	Low gene count	Bact1
7.69082	0.89	28	89.721	caucasian	Normal	High gene count	Bact1
25.3652	1.4	57	61.3773	caucasian	T2D	Low gene count	Bact2
18.024	1.26	49	78.5699	caucasian	T2D	Low gene count	Prev
8.37716	0.92	24	107.201	caucasian	Normal	Low gene count	Prev
11.001	1.04	65	84.7356	caucasian	Normal	High gene count	Prev
31.9069	1.5	26	116.241	caucasian	Normal	Low gene count	Rum
34.0647	1.53	48	78.9064	caucasian	Normal	Low gene count	Bact2
30.6966	1.49	52	120.109	caucasian	pre_T2D	Low gene count	Bact2
25.5466	1.41	61	81.5682	caucasian	Normal	High gene count	Prev
10.1282	1.01	69	65.6705	caucasian	Normal	High gene count	Rum
27.3975	1.44	76	76.5867	caucasian	T2D	High gene count	Bact1
65.6115	1.82	74	68.8826	caucasian	T2D	Low gene count	Bact2
17.5332	1.24	67	81.0661	caucasian	T2D	Low gene count	Prev
19.0792	1.28	60	70.607	caucasian	Normal	High gene count	Bact1
22.346	1.35	59	76.7903	caucasian	Normal	Low gene count	Bact1
23.7241	1.38	53	91.6294	caucasian	Normal	High gene count	Rum
31.4938	1.5	72	68.0415	caucasian	pre_T2D	Low gene count	Bact1
31.0385	1.49	64	79.0927	caucasian	Normal	Low gene count	Bact2
20.4476	1.31	74	86.2527	caucasian	Normal	Low gene count	Bact1
29.9876	1.48	33	112.478	caucasian	pre_T2D	Low gene count	Prev
17.3369	1.24	35	93.0341	caucasian	Normal	Low gene count	Rum
14.8181	1.17	23	160.322	caucasian	pre_T2D	Low gene count	Prev
9.93011	1	37	102.476	caucasian	Normal	Low gene count	Bact1
9.76658	0.99	23	84.0329	caucasian	Normal	Low gene count	Bact1
12.4946	1.1	46	79.2516	caucasian	Normal	High gene count	Rum
5.72545	0.76	53	111.856	caucasian	pre_T2D	Low gene count	Bact1
140.588	2.15	54	114.578	caucasian	T2D	Low gene count	Bact2
13.4941	1.13	50	66.5418	caucasian	Normal	High gene count	Bact1
13.8327	1.14	52	94.1058	caucasian	Normal	High gene count	Prev
11.3542	1.06	50	91.0712	caucasian	pre_T2D	Low gene count	Bact1
12.1119	1.08	37	88.3987	caucasian	Normal	High gene count	Prev
6.22535	0.79	48	76.4832	caucasian	Normal	Low gene count	Prev
20.1535	1.3	43	99.319	caucasian	Normal	Low gene count	Prev
23.8042	1.38	34	88.5986	caucasian	Normal	High gene count	Rum
8.30322	0.92	20	107.303	caucasian	Normal	Low gene count	Bact1
17.3983	1.24	25	115.393	caucasian	Normal	Low gene count	Prev
11.172	1.05	52	88.3837	caucasian	pre_T2D	Low gene count	Bact1
18.3749	1.26	39	72.685	caucasian	Normal	Low gene count	Bact1
16.1771	1.21	39	124.729	caucasian	Normal	Low gene count	Prev
127.619	2.11	67	49.912	caucasian	T2D	Low gene count	Bact2
23.2649	1.37	59	108.369	caucasian	T2D	Low gene count	Bact1
26.2564	1.42	61	76.2724	caucasian	T2D	Low gene count	Prev
50.6058	1.7	75	84.5746	caucasian	T2D	High gene count	Rum
140.382	2.15	61	142.828	caucasian	T2D	Low gene count	Bact2
6.87495	0.84	64	93.2331	caucasian	T2D	Low gene count	Prev
14.0153	1.15	70	76.3879	caucasian	T2D	High gene count	Prev
123.333	2.09	66	104.509	non_caucasian	T2D	Low gene count	Bact2
8.9653	0.95	66	109.928	caucasian	T2D	High gene count	Bact1
37.0687	1.57	75	43.9285	caucasian	T2D	High gene count	Bact1
62.7668	1.8	69	73.6936	caucasian	T2D	Low gene count	Prev
17.6096	1.25	31	104.113	caucasian	pre_T2D	Low gene count	Prev
27.2822	1.44	57	55.484	caucasian	pre_T2D	High gene count	Prev
17.5431	1.24	57	78.5824	caucasian	T2D	Low gene count	Prev
21.3037	1.33	48	100.454	caucasian	Normal	Low gene count	Prev
30.3698	1.48	51	115.256	caucasian	T2D	Low gene count	Bact1
8.3144	0.92	34	91.5368	caucasian	Normal	Low gene count	Prev
27.2646	1.44	45	132.595	caucasian	T2D	Low gene count	Bact2
22.5071	1.35	57	74.6942	caucasian	T2D	Low gene count	Prev
18.7762	1.27	51	95.4817	caucasian	Normal	Low gene count	Prev
7.82896	0.89	49	75.8389	caucasian	Normal	High gene count	Prev
53.8729	1.73	69	103.36	caucasian	T2D	Low gene count	Prev
14.5722	1.16	64	85.007	caucasian	pre_T2D	Low gene count	Prev
40.9792	1.61	51	93.7057	caucasian	T2D	Low gene count	Prev
39.14	1.59	22	75.8939	caucasian	Normal	Low gene count	Bact1
8.01004	0.9	57	84.0718	caucasian	Normal	High gene count	Bact1
29.4407	1.47	28	98.501	caucasian	pre_T2D	Low gene count	Bact2
7.75743	0.89	46	84.9549	caucasian	Normal	High gene count	Prev
18.0461	1.26	28	123.995	caucasian	pre_T2D	Low gene count	Prev
16.42	1.22	26	96.5757	caucasian	Normal	Low gene count	Prev
35.1698	1.55	60	72.2871	caucasian	pre_T2D	Low gene count	Prev
10.1996	1.01	24	128.073	caucasian	Normal	Low gene count	Bact1
9.63891	0.98	56	105.962	caucasian	pre_T2D	Low gene count	Prev
9.09272	0.96	36	113.106	caucasian	pre_T2D	Low gene count	Prev
28.9931	1.46	61	55.8999	caucasian	pre_T2D	Low gene count	Prev
59.5992	1.78	49	82.1239	caucasian	pre_T2D	Low gene count	Bact2
12.4538	1.1	44	98.8457	caucasian	T2D	Low gene count	Prev
15.0464	1.18	54	79.5138	caucasian	Normal	Low gene count	Prev
106.511	2.03	39	103.854	caucasian	pre_T2D	Low gene count	Bact2
12.7456	1.11	49	94.4698	caucasian	Normal	Low gene count	Prev
191.087	2.28	62	79.6041	caucasian	T2D	Low gene count	Prev
64.7266	1.81	36	76.4742	caucasian	pre_T2D	Low gene count	Bact2
7.00322	0.85	39	95.8948	caucasian	pre_T2D	High gene count	Bact1
49.3884	1.69	50	90.927	caucasian	T2D	Low gene count	Prev
44.225	1.65	35	92.4882	caucasian	Normal	Low gene count	Bact2
18.1869	1.26	43	100.749	caucasian	Normal	Low gene count	Bact1
9.51071	0.98	34	107.738	caucasian	Normal	Low gene count	Bact1
40.4886	1.61	48	100.884	caucasian	pre_T2D	Low gene count	Bact1
19.9369	1.3	26	96.5757	caucasian	Normal	Low gene count	Prev
82.4496	1.92	54	80.8261	caucasian	Normal	Low gene count	Bact2
22.501	1.35	25	91.1337	caucasian	Normal	Low gene count	Bact1
29.8343	1.47	70	77.0314	caucasian	T2D	High gene count	Prev
21.0631	1.32	40	121.218	caucasian	pre_T2D	Low gene count	Prev
36.3866	1.56	25	81.3718	caucasian	Normal	Low gene count	Bact2
15.896	1.2	59	70.0438	caucasian	T2D	High gene count	Rum
28.4896	1.45	25	101.598	caucasian	pre_T2D	Low gene count	Bact2
46.7526	1.67	57	68.2675	caucasian	pre_T2D	Low gene count	Prev
11.3359	1.05	30	81.8362	caucasian	Normal	Low gene count	Bact2
34.542	1.54	57	97.3593	caucasian	pre_T2D	High gene count	Prev
153.767	2.19	56	80.6011	caucasian	T2D	Low gene count	Bact2
127.636	2.11	58	23.2272	caucasian	pre_T2D	Low gene count	Bact1
26.4384	1.42	64	92.531	caucasian	T2D	Low gene count	Prev
26.5955	1.42	61	77.2767	caucasian	Normal	Low gene count	Prev
32.3893	1.51	50	84.9176	caucasian	T2D	Low gene count	Prev
15.5749	1.19	42	89.2932	caucasian	Normal	Low gene count	Prev
16.6457	1.22	38	86.4736	caucasian	Normal	High gene count	Prev
16.3575	1.21	62	85.2835	caucasian	Normal	High gene count	Prev
18.3689	1.26	36	96.0184	caucasian	pre_T2D	Low gene count	Prev
34.051	1.53	42	119.994	caucasian	pre_T2D	Low gene count	Bact1
30.0675	1.48	53	76.5769	caucasian	T2D	Low gene count	Prev
25.2174	1.4	63	86.4045	caucasian	T2D	High gene count	Prev
89.2192	1.95	22	117.76	caucasian	Normal	Low gene count	Bact1
14.4338	1.16	30	92.8804	caucasian	Normal	Low gene count	Prev
54.0272	1.73	58	49.8801	caucasian	Normal	High gene count	Prev
10.5841	1.02	52	150.425	caucasian	T2D	High gene count	Prev
149.687	2.18	64	77.4516	caucasian	T2D	High gene count	Bact1
67.9663	1.83	35	132.189	caucasian	Normal	Low gene count	Bact2
57.2932	1.76	31	101.774	caucasian	T2D	Low gene count	Bact2
13.3648	1.13	64	74.3502	caucasian	pre_T2D	Low gene count	Prev
351.609	2.55	57	97.9665	caucasian	T2D	Low gene count	Prev
103.181	2.01	62	18.5319	caucasian	T2D	High gene count	Prev
28.3798	1.45	58	70.0438	caucasian	pre_T2D	Low gene count	Bact1
23.0995	1.36	42	148.69	caucasian	T2D	Low gene count	Prev
43.2624	1.64	56	82.9495	caucasian	Normal	Low gene count	Bact1
24.6039	1.39	64	86.2654	caucasian	T2D	Low gene count	Rum
13.7616	1.14	42	111.924	caucasian	pre_T2D	Low gene count	Prev
28.1596	1.45	57	69.2657	caucasian	T2D	High gene count	Rum
13.2262	1.12	59	60.3111	caucasian	T2D	Low gene count	Prev
183.06	2.26	47	66.2546	caucasian	T2D	Low gene count	Bact2
66.1974	1.82	28	115.149	caucasian	pre_T2D	Low gene count	Bact2
80.1614	1.9	54	94.3792	caucasian	pre_T2D	Low gene count	Bact1
32.6265	1.51	27	136.066	caucasian	Normal	Low gene count	Bact1
16.9968	1.23	46	92.6593	caucasian	Normal	High gene count	Rum
41.6502	1.62	29	135.656	caucasian	T2D	Low gene count	Prev
8.57957	0.93	50	151.628	caucasian	T2D	Low gene count	Prev
15.2937	1.18	59	70.0438	caucasian	Normal	High gene count	Rum
11.6581	1.07	18	132.93	caucasian	Normal	Low gene count	Bact2
30.8946	1.49	42	84.7344	caucasian	T2D	High gene count	Prev
38.4024	1.58	52	77.8181	caucasian	T2D	Low gene count	Prev
101.131	2	65	29.5069	caucasian	T2D	Low gene count	Bact2
114.912	2.06	54	84.6947	caucasian	Normal	Low gene count	Bact2
36.3933	1.56	26	99.9607	caucasian	Normal	Low gene count	Bact1
47.2952	1.67	34	104.302	caucasian	Normal	Low gene count	Bact1
41.1865	1.61	35	124.642	caucasian	T2D	Low gene count	Bact1
171.82	2.24	28	142.635	caucasian	Normal	Low gene count	Bact2
12.6217	1.1	43	108.799	caucasian	Normal	Low gene count	Prev
43.2744	1.64	40	114.046	caucasian	T2D	Low gene count	Bact2
16.506	1.22	24	130.866	non_caucasian	Normal	Low gene count	Prev
27.0178	1.43	57	73.8108	caucasian	T2D	Low gene count	Prev
23.6683	1.37	48	80.1724	caucasian	Normal	Low gene count	Prev
27.0394	1.43	46	101.958	caucasian	pre_T2D	Low gene count	Rum
11.3795	1.06	59	77.8014	caucasian	pre_T2D	High gene count	Bact1
70.9942	1.85	69	77.2568	caucasian	T2D	Low gene count	Bact2
89.4238	1.95	59	135.1	caucasian	T2D	Low gene count	Prev
58.2488	1.77	57	104.274	caucasian	T2D	Low gene count	Prev
18.8684	1.28	25	149.087	caucasian	T2D	Low gene count	Rum
28.231	1.45	62	102.479	caucasian	T2D	Low gene count	Bact1
40.6213	1.61	73	63.2355	caucasian	T2D	Low gene count	Bact1
26.5095	1.42	65	90.893	caucasian	T2D	Low gene count	Prev
26.8056	1.43	33	140.917	caucasian	T2D	Low gene count	Prev
49.2515	1.69	53	73.8781	caucasian	T2D	Low gene count	Bact1
20.7261	1.32	47	103.077	caucasian	Normal	Low gene count	Bact1
22.8657	1.36	56	117.767	caucasian	T2D	Low gene count	Bact2
37.4162	1.57	72	77.4436	caucasian	T2D	Low gene count	Bact2
68.5375	1.84	74	61.3691	caucasian	T2D	High gene count	Bact1
80.2999	1.9	73	49.6649	caucasian	T2D	Low gene count	Bact1
8.28593	0.92	61	93.8457	caucasian	T2D	Low gene count	Bact2
28.2818	1.45	44	119.546	caucasian	pre_T2D	Low gene count	Prev
20.9077	1.32	37	128.859	non_caucasian	Normal	Low gene count	Prev
108.089	2.03	63	94.2198	caucasian	T2D	Low gene count	Bact2
16.1354	1.21	63	74.3502	caucasian	pre_T2D	Low gene count	Bact1
24.6149	1.39	62	70.1386	caucasian	T2D	High gene count	Rum
70.8606	1.85	69	106.762	caucasian	T2D	Low gene count	Rum
18.1979	1.26	49	108.931	caucasian	T2D	Low gene count	Prev
18.7519	1.27	52	69.249	caucasian	pre_T2D	High gene count	Rum
20.5552	1.31	62	76.0211	caucasian	T2D	Low gene count	Bact2
30.5872	1.49	66	81.5663	caucasian	T2D	Low gene count	Prev
126.562	2.1	57	88.3178	caucasian	T2D	High gene count	Bact1
76.925	1.89	62	76.0211	caucasian	T2D	Low gene count	Rum
46.9204	1.67	73	111.189	caucasian	pre_T2D	Low gene count	Bact1
46.3541	1.67	59	122.607	caucasian	T2D	Low gene count	Prev
31.4947	1.5	64	83.5224	caucasian	T2D	High gene count	Rum
32.4047	1.51	64	77.4516	caucasian	T2D	High gene count	Prev
22.8968	1.36	72	89.0264	caucasian	T2D	High gene count	Rum
38.2528	1.58	60	68.7825	caucasian	T2D	Low gene count	Prev
34.0969	1.53	66	104.509	caucasian	Normal	Low gene count	Prev
18.2257	1.26	53	114.342	caucasian	T2D	Low gene count	Prev
47.6537	1.68	69	64.6666	caucasian	T2D	High gene count	Prev
41.5459	1.62	58	83.7702	caucasian	Normal	Low gene count	Prev
42.1386	1.62	70	52.244	caucasian	T2D	Low gene count	Bact2
28.9608	1.46	74	80.4921	caucasian	T2D	Low gene count	Prev
30.5525	1.49	65	86.2654	caucasian	T2D	Low gene count	Bact2
16.3027	1.21	62	88.4155	caucasian	T2D	Low gene count	Bact1
114.59	2.06	60	78.473	caucasian	T2D	Low gene count	Bact2
37.6342	1.58	62	62.5774	caucasian	T2D	Low gene count	Prev
14.6962	1.17	71	85.5209	caucasian	T2D	High gene count	Rum
29.4227	1.47	50	105.015	caucasian	T2D	Low gene count	Bact1
29.2664	1.47	65	92.6435	caucasian	T2D	Low gene count	Bact1
109.459	2.04	68	89.0348	caucasian	T2D	Low gene count	Bact1
283.87	2.45	74	68.4229	caucasian	T2D	Low gene count	Prev
12.8117	1.11	62	97.2683	caucasian	T2D	Low gene count	Bact1
10.1435	1.01	49	124.464	caucasian	pre_T2D	High gene count	Prev
282.796	2.45	68	94.1804	caucasian	T2D	Low gene count	Bact2
26.6917	1.43	62	86.9722	caucasian	T2D	Low gene count	Bact2
32.8394	1.52	66	84.6797	caucasian	T2D	High gene count	Rum
123.904	2.09	53	142.381	caucasian	pre_T2D	Low gene count	Bact2
17.2283	1.24	66	88.0359	caucasian	T2D	Low gene count	Prev
27.1143	1.43	53	112.636	caucasian	T2D	Low gene count	Bact2
38.6059	1.59	67	91.6745	caucasian	T2D	Low gene count	Bact1
44.2171	1.65	49	71.4252	caucasian	Normal	Low gene count	Bact2
12.5932	1.1	52	81.8228	caucasian	Normal	High gene count	Rum
27.3671	1.44	60	119.954	caucasian	T2D	High gene count	Rum
48.3776	1.68	72	86.7404	caucasian	T2D	Low gene count	Bact2
17.6205	1.25	61	98.0919	caucasian	T2D	Low gene count	Bact2
113.854	2.06	65	56.8307	caucasian	T2D	High gene count	Bact1
19.6997	1.29	69	70.2335	caucasian	T2D	Low gene count	Rum
33.8654	1.53	69	80.8226	caucasian	T2D	High gene count	Rum
32.34	1.51	63	101.81	caucasian	T2D	Low gene count	Bact1
189.503	2.28	62	115.44	caucasian	T2D	Low gene count	Bact2
18.7763	1.27	67	106.247	caucasian	T2D	Low gene count	Bact1
31.7825	1.5	62	91.7702	caucasian	pre_T2D	High gene count	Rum
10.8238	1.03	62	83.2055	caucasian	T2D	High gene count	Prev
46.6918	1.67	56	63.8838	caucasian	T2D	Low gene count	Bact1
106.897	2.03	69	83.6992	caucasian	pre_T2D	High gene count	Bact1
53.7405	1.73	63	70.5001	caucasian	T2D	High gene count	Prev
37.6753	1.58	63	82.1028	caucasian	T2D	High gene count	Bact1
59.0716	1.77	71	56.1903	caucasian	T2D	High gene count	Prev
36.7306	1.57	49	91.4532	caucasian	T2D	Low gene count	Bact1
52.2796	1.72	71	122.992	caucasian	T2D	Low gene count	Prev
47.4134	1.68	59	80.4096	caucasian	T2D	Low gene count	Prev
36.9975	1.57	73	68.4229	caucasian	T2D	High gene count	Prev
8.72872	0.94	42	92.2999	caucasian	Normal	High gene count	Prev
11.1294	1.05	65	91.1796	caucasian	T2D	High gene count	Prev
17.5972	1.25	58	43.0195	caucasian	T2D	Low gene count	Prev
17.0304	1.23	66	100.321	caucasian	T2D	Low gene count	Prev
6.29726	0.8	38	94.1943	caucasian	Normal	Low gene count	Bact2
62.1888	1.79	54	131.212	caucasian	pre_T2D	Low gene count	Bact2
34.3496	1.54	58	90.6952	caucasian	T2D	Low gene count	Bact1
14.1916	1.15	65	76.2868	caucasian	T2D	Low gene count	Prev
19.6811	1.29	54	121.986	caucasian	pre_T2D	Low gene count	Bact1
50.3522	1.7	66	105.93	caucasian	T2D	Low gene count	Prev
13.0584	1.12	37	110.509	caucasian	T2D	Low gene count	Bact1
18.6916	1.27	59	94.8113	caucasian	T2D	Low gene count	Rum
14.4994	1.16	62	86.6856	caucasian	T2D	High gene count	Rum
14.7211	1.17	71	89.2784	caucasian	T2D	High gene count	Rum
17.5396	1.24	67	90.6128	caucasian	T2D	Low gene count	Rum
14.9653	1.18	68	59.1829	caucasian	T2D	Low gene count	Prev
48.0532	1.68	62	102.479	caucasian	T2D	Low gene count	Prev
12.6651	1.1	66	78.8441	caucasian	T2D	Low gene count	Bact1
15.4432	1.19	67	100.546	caucasian	T2D	High gene count	Rum
15.3488	1.19	69	107.079	caucasian	pre_T2D	High gene count	Bact1
14.0608	1.15	32	80.2171	caucasian	Normal	Low gene count	Bact1
113.15	2.05	70	77.6669	caucasian	T2D	Low gene count	Prev
33.6993	1.53	71	83.1754	caucasian	T2D	High gene count	Rum
22.7569	1.36	44	123.763	caucasian	T2D	High gene count	Bact1
16.9641	1.23	29	114.302	caucasian	Normal	Low gene count	Bact2
15.9079	1.2	59	96.3333	caucasian	T2D	Low gene count	Prev
36.2287	1.56	40	87.0107	caucasian	pre_T2D	Low gene count	Bact2
110.549	2.04	69	90.0654	caucasian	T2D	Low gene count	Bact2
124.542	2.1	66	96.3397	caucasian	T2D	Low gene count	Bact2
10.6795	1.03	66	90.6118	caucasian	T2D	High gene count	Bact1
313.556	2.5	66	99.5687	caucasian	T2D	Low gene count	Bact1
20.4212	1.31	61	93.8457	caucasian	T2D	High gene count	Bact1
30.2995	1.48	31	132.882	caucasian	T2D	Low gene count	Bact2
28.3966	1.45	71	84.3329	caucasian	T2D	High gene count	Prev
7.90498	0.9	44	81.6332	caucasian	Normal	High gene count	Prev
15.6191	1.19	36	114.059	caucasian	Normal	Low gene count	Bact1
59.0396	1.77	64	74.1129	caucasian	pre_T2D	Low gene count	Bact1
73.1347	1.86	67	87.7675	caucasian	T2D	Low gene count	Bact1
59.1386	1.77	73	67.8235	caucasian	T2D	Low gene count	Bact1
13.7029	1.14	44	101.342	caucasian	Normal	Low gene count	Prev
12.5642	1.1	66	84.208	caucasian	T2D	Low gene count	Bact1
11.0448	1.04	51	97.3194	caucasian	T2D	Low gene count	Prev
67.7405	1.83	35	115.39	caucasian	Normal	Low gene count	Bact1
113.761	2.06	65	39.1262	caucasian	T2D	High gene count	Prev
14.1405	1.15	68	63.316	caucasian	T2D	High gene count	Bact1
18.4131	1.27	70	55.7258	caucasian	T2D	Low gene count	Bact1
26.6823	1.43	64	83.5224	caucasian	T2D	Low gene count	Bact2
43.129	1.63	58	65.5442	caucasian	T2D	Low gene count	Prev
11.7192	1.07	70	91.2602	caucasian	T2D	High gene count	Rum
13.716	1.14	67	76.0507	caucasian	T2D	High gene count	Prev
58.2425	1.77	59	93.021	caucasian	T2D	Low gene count	Prev
18.7605	1.27	55	86.4123	caucasian	pre_T2D	Low gene count	Prev
11.7656	1.07	49	153.219	caucasian	T2D	High gene count	Prev
12.9907	1.11	46	80.5232	caucasian	pre_T2D	High gene count	Bact1
19.4926	1.29	68	79.4526	caucasian	T2D	Low gene count	Bact2
10.1985	1.01	45	60.955	caucasian	pre_T2D	Low gene count	Prev
17.51	1.24	70	80.1048	caucasian	T2D	Low gene count	Bact1
46.3233	1.67	72	56.993	caucasian	T2D	High gene count	Prev
15.3389	1.19	61	90.7467	caucasian	T2D	Low gene count	Prev
22.0926	1.34	35	92.4882	caucasian	Normal	High gene count	Bact1
88.1408	1.95	64	104.839	caucasian	T2D	Low gene count	Bact2
10.022	1	64	83.2558	caucasian	T2D	Low gene count	Bact1
39.9141	1.6	57	58.099	caucasian	T2D	Low gene count	Prev
23.0904	1.36	60	80.1357	caucasian	T2D	Low gene count	Prev
21.9427	1.34	70	83.4153	caucasian	T2D	Low gene count	Prev
74.0885	1.87	67	73.6513	caucasian	T2D	Low gene count	Prev
12.3943	1.09	30	92.1205	caucasian	Normal	High gene count	Rum
16.0949	1.21	42	71.5997	caucasian	Normal	Low gene count	Rum
14.3804	1.16	32	81.9629	caucasian	Normal	High gene count	Rum
49.4804	1.69	68	81.9057	caucasian	T2D	Low gene count	Bact1
14.4769	1.16	26	73.6499	caucasian	Normal	High gene count	Bact1
71.7767	1.86	28	136.661	caucasian	Normal	Low gene count	Bact2
30.2931	1.48	70	71.7119	caucasian	T2D	Low gene count	Rum
10.4563	1.02	37	101.908	caucasian	Normal	High gene count	Bact1
21.6805	1.34	31	106.34	caucasian	Normal	Low gene count	Bact1
68.1229	1.83	72	56.2708	caucasian	Normal	Low gene count	Bact2
59.5527	1.77	67	97.7143	caucasian	T2D	Low gene count	Prev
16.4824	1.22	52	68.8326	caucasian	T2D	High gene count	Prev
24.3089	1.39	27	95.8386	caucasian	pre_T2D	Low gene count	Bact1
55.3607	1.74	54	82.5648	caucasian	T2D	Low gene count	Bact1
26.2977	1.42	43	97.0082	caucasian	T2D	Low gene count	Bact2
37.8652	1.58	32	97.7811	caucasian	Normal	Low gene count	Bact1
9.37042	0.97	59	92.6977	caucasian	T2D	High gene count	Rum
6.04416	0.78	74	92.2582	caucasian	pre_T2D	High gene count	Bact1
130.716	2.12	73	58.1614	caucasian	T2D	Low gene count	Prev
157.044	2.2	64	79.3459	caucasian	T2D	Low gene count	Prev
42.7433	1.63	68	98.6609	caucasian	T2D	Low gene count	Prev
76.5307	1.88	72	91.7001	caucasian	T2D	Low gene count	Prev
103.591	2.02	58	68.2675	caucasian	T2D	Low gene count	Bact2
43.8135	1.64	66	82.1562	caucasian	T2D	Low gene count	Bact1
30.7823	1.49	40	97.1399	caucasian	pre_T2D	Low gene count	Bact1
10.6845	1.03	63	91.7691	caucasian	T2D	High gene count	Prev
29.9669	1.48	70	81.4181	caucasian	T2D	Low gene count	Bact1
190.884	2.28	62	74.1772	caucasian	T2D	Low gene count	Prev
142.219	2.15	60	101.964	caucasian	T2D	High gene count	Rum
182.896	2.26	68	71.0698	caucasian	T2D	High gene count	Prev
18.1223	1.26	62	104.146	caucasian	T2D	Low gene count	Bact1
119.301	2.08	35	92.4882	caucasian	Normal	Low gene count	Bact2
20.6954	1.32	63	114.565	caucasian	T2D	Low gene count	Prev
91.4303	1.96	71	91.9609	caucasian	T2D	Low gene count	Bact1
19.9361	1.3	61	93.4372	caucasian	T2D	Low gene count	Bact1
24.9951	1.4	65	89.5842	caucasian	T2D	Low gene count	Prev
39.1346	1.59	74	91.1915	caucasian	T2D	Low gene count	Bact2
17.7612	1.25	59	96.9342	caucasian	pre_T2D	Low gene count	Bact1
20.6001	1.31	60	88.7962	caucasian	T2D	Low gene count	Prev
342.327	2.53	51	71.8967	caucasian	T2D	Low gene count	Rum
6.31796	0.8	26	90.688	caucasian	Normal	Low gene count	Bact1
16.9557	1.23	66	80.2536	caucasian	T2D	High gene count	Rum
11.9973	1.08	69	66.6307	caucasian	T2D	High gene count	Bact1
15.262	1.18	70	99.1122	caucasian	pre_T2D	Low gene count	Prev
58.1339	1.76	49	86.3819	caucasian	pre_T2D	Low gene count	Bact1
24.7086	1.39	66	93.624	caucasian	T2D	Low gene count	Rum
18.978	1.28	54	81.8681	caucasian	pre_T2D	Low gene count	Bact2
105.102	2.02	47	101.326	caucasian	T2D	Low gene count	Bact2
15.2755	1.18	63	76.9754	caucasian	T2D	High gene count	Rum
12.7921	1.11	65	95.3466	caucasian	T2D	Low gene count	Prev
24.7667	1.39	57	84.0718	caucasian	T2D	Low gene count	Bact1
135.196	2.13	59	80.4096	caucasian	T2D	Low gene count	Bact2
67.3436	1.83	63	81.8366	caucasian	T2D	Low gene count	Prev
47.7334	1.68	70	71.8527	caucasian	T2D	Low gene count	Bact2
19.9771	1.3	67	78.7281	caucasian	T2D	Low gene count	Prev
20.5369	1.31	29	92.8804	caucasian	Normal	Low gene count	Prev
18.5748	1.27	52	60.9523	caucasian	pre_T2D	High gene count	Bact1
177.107	2.25	65	67.4434	caucasian	T2D	Low gene count	Bact1
19.4664	1.29	47	101.326	caucasian	pre_T2D	Low gene count	Prev
119.442	2.08	71	87.6188	caucasian	T2D	Low gene count	Bact1
26.4665	1.42	68	75.5454	caucasian	T2D	High gene count	Bact1
34.7321	1.54	68	77.4861	caucasian	pre_T2D	Low gene count	Bact1
28.6515	1.46	52	80.0886	caucasian	T2D	High gene count	Rum
50.4748	1.7	62	37.0074	caucasian	T2D	Low gene count	Prev
24.324	1.39	67	95.9191	caucasian	pre_T2D	High gene count	Bact1
31.3039	1.5	65	116.261	caucasian	T2D	Low gene count	Prev
20.936	1.32	66	102.494	caucasian	T2D	High gene count	Bact1
35.1158	1.55	58	67.2239	caucasian	pre_T2D	High gene count	Rum
98.308	1.99	64	59.3072	caucasian	T2D	High gene count	Rum
11.2545	1.05	53	94.7391	caucasian	pre_T2D	High gene count	Rum
35.6058	1.55	70	96.8365	caucasian	Normal	High gene count	Prev
32.1538	1.51	68	90.0654	caucasian	pre_T2D	High gene count	Bact1
15.2825	1.18	59	71.4452	caucasian	Normal	High gene count	Prev
20.2724	1.31	50	120.561	caucasian	pre_T2D	High gene count	Rum
14.347	1.16	54	121.524	caucasian	Normal	High gene count	Bact1
40.8649	1.61	67	75.773	caucasian	pre_T2D	High gene count	Bact1
8.12912	0.91	52	104.97	caucasian	pre_T2D	High gene count	Rum
15.1392	1.18	67	103.868	caucasian	pre_T2D	High gene count	Bact1
59.7443	1.78	69	66.6307	caucasian	pre_T2D	High gene count	Bact1
158.374	2.2	64	81.8366	caucasian	pre_T2D	High gene count	Bact1
35.2222	1.55	65	83.531	caucasian	pre_T2D	Low gene count	Bact1
9.99804	1	58	122.658	caucasian	pre_T2D	High gene count	Rum
30.6001	1.49	66	100.853	caucasian	T2D	Low gene count	Prev
20.7974	1.32	62	87.9067	caucasian	pre_T2D	High gene count	Prev
25.8031	1.41	48	95.2723	caucasian	Normal	Low gene count	Bact1
99.3676	2	69	70.2335	caucasian	Normal	High gene count	Bact1
15.2175	1.18	51	90.6985	caucasian	pre_T2D	Low gene count	Rum
24.2935	1.39	50	105.447	caucasian	Normal	High gene count	Prev
279.319	2.45	68	137.198	caucasian	Normal	High gene count	Rum
16.7343	1.22	66	72.504	caucasian	T2D	High gene count	Rum
16.5149	1.22	66	76.0047	caucasian	pre_T2D	High gene count	Bact1
29.7836	1.47	62	128.529	caucasian	T2D	Low gene count	Bact2
10.4346	1.02	58	93.35	caucasian	Normal	High gene count	Prev
24.5975	1.39	69	87.504	caucasian	pre_T2D	Low gene count	Bact1
19.8887	1.3	56	89.7419	caucasian	Normal	High gene count	Rum
84.3127	1.93	65	99.8826	caucasian	Normal	High gene count	Prev
60.0947	1.78	62	97.4412	caucasian	pre_T2D	High gene count	Bact1
31.9468	1.5	66	139.388	caucasian	Normal	High gene count	Bact1
74.626	1.87	51	45.2108	caucasian	pre_T2D	Low gene count	Prev
251.549	2.4	69	116.599	caucasian	T2D	Low gene count	Rum
102.682	2.01	68	75.5454	caucasian	T2D	Low gene count	Bact1
18.7849	1.27	74	78.3164	caucasian	T2D	High gene count	Rum
29.0643	1.46	59	100.244	caucasian	T2D	High gene count	Bact1
12.5762	1.1	46	150.658	caucasian	T2D	Low gene count	Bact1
96.9783	1.99	69	108.925	caucasian	pre_T2D	Low gene count	Bact2
56.6623	1.75	72	79.8745	caucasian	T2D	High gene count	Bact1
31.6375	1.5	71	104.672	caucasian	Normal	High gene count	Rum
75.8083	1.88	62	78.5521	caucasian	T2D	Low gene count	Bact2
15.2925	1.18	56	199.703	caucasian	pre_T2D	High gene count	Prev
26.3548	1.42	57	99.1187	caucasian	Normal	High gene count	Rum
35.3454	1.55	57	84.9426	caucasian	T2D	High gene count	Bact1
40.2525	1.6	56	103.003	caucasian	Normal	High gene count	Rum
140.693	2.15	45	73.2611	caucasian	pre_T2D	Low gene count	Bact1
19.8395	1.3	62	83.4806	caucasian	pre_T2D	High gene count	Rum
27.7642	1.44	65	99.8826	caucasian	pre_T2D	High gene count	Bact1
42.1519	1.62	68	95.047	caucasian	Normal	High gene count	Bact1
16.9494	1.23	67	84.4176	caucasian	pre_T2D	Low gene count	Bact1
25.9979	1.41	64	114.199	caucasian	T2D	High gene count	Bact1
123.817	2.09	64	101.81	caucasian	Normal	Low gene count	Bact2
55.3059	1.74	58	69.2657	caucasian	pre_T2D	High gene count	Bact1
33.4121	1.52	71	94.7966	caucasian	T2D	High gene count	Bact1
15.8293	1.2	51	84.6437	caucasian	pre_T2D	High gene count	Prev
21.8136	1.34	59	127.335	caucasian	Normal	High gene count	Rum
20.8751	1.32	62	77.9524	caucasian	pre_T2D	Low gene count	Bact1
73.0395	1.86	70	92.226	caucasian	T2D	High gene count	Bact1
897.861	2.95	68	45.0473	caucasian	pre_T2D	High gene count	Bact1
18.1838	1.26	68	79.7614	caucasian	Normal	Low gene count	Bact1
118.835	2.07	69	99.9472	caucasian	Normal	High gene count	Prev
114.22	2.06	71	77.0314	caucasian	Normal	High gene count	Rum
29.5378	1.47	61	89.7558	caucasian	pre_T2D	High gene count	Rum
40.3606	1.61	56	115.288	caucasian	pre_T2D	High gene count	Bact1
18.5561	1.27	56	111.792	non_caucasian	pre_T2D	Low gene count	Prev
186.25	2.27	65	89.8666	caucasian	pre_T2D	High gene count	Bact1
101.57	2.01	71	87.6188	caucasian	T2D	Low gene count	Prev
25.0216	1.4	55	137.039	caucasian	T2D	High gene count	Prev
14.3656	1.16	68	91.6745	caucasian	T2D	Low gene count	Bact1
26.5738	1.42	67	143.19	caucasian	Normal	Low gene count	Bact2
11.9403	1.08	61	94.1611	caucasian	Normal	High gene count	Bact1
36.6608	1.56	61	99.6232	caucasian	T2D	Low gene count	Prev
44.1883	1.65	64	96.8152	caucasian	pre_T2D	High gene count	Rum
58.798	1.77	64	64.9473	caucasian	pre_T2D	High gene count	Prev
12.7603	1.11	64	87.6217	caucasian	pre_T2D	High gene count	Rum
47.6595	1.68	71	94.7966	caucasian	T2D	High gene count	Rum
29.5005	1.47	66	88.0359	caucasian	pre_T2D	High gene count	Bact1
17.9717	1.25	64	69.4647	caucasian	Normal	High gene count	Prev
67.3726	1.83	64	92.8272	caucasian	pre_T2D	High gene count	Bact1
97.0913	1.99	64	70.5001	non_caucasian	T2D	Low gene count	Prev
60.8521	1.78	68	98.958	caucasian	Normal	Low gene count	Bact1
35.428	1.55	72	79.648	caucasian	Normal	Low gene count	Prev
18.1457	1.26	58	89.1049	caucasian	pre_T2D	High gene count	Bact1
13.5261	1.13	62	81.295	caucasian	Normal	Low gene count	Bact1
131.407	2.12	70	95.348	caucasian	pre_T2D	Low gene count	Bact1
85.317	1.93	69	66.1178	caucasian	pre_T2D	High gene count	Rum
13.7594	1.14	31	140.222	caucasian	T2D	Low gene count	Bact1
19.4854	1.29	69	100.244	caucasian	T2D	High gene count	Prev
72.2314	1.86	68	86.2737	caucasian	T2D	Low gene count	Bact1
45.0104	1.65	61	102.823	caucasian	Normal	High gene count	Bact1
93.4612	1.97	64	89.8666	caucasian	T2D	High gene count	Bact1
16.5631	1.22	61	67.7927	caucasian	Normal	High gene count	Bact1
34.4333	1.54	62	89.1603	caucasian	T2D	High gene count	Bact1
47.0208	1.67	62	94.8389	caucasian	pre_T2D	High gene count	Rum
43.2296	1.64	71	74.1711	caucasian	T2D	Low gene count	Bact1
498.928	2.7	56	71.6028	caucasian	T2D	Low gene count	Prev
15.8925	1.2	61	101.623	caucasian	Normal	High gene count	Prev
88.6884	1.95	58	116.504	caucasian	pre_T2D	High gene count	Prev
50.7971	1.71	66	79.2139	caucasian	T2D	High gene count	Bact1
68.1702	1.83	65	130.247	caucasian	pre_T2D	High gene count	Prev
16.8409	1.23	64	116.633	caucasian	pre_T2D	High gene count	Prev
66.9675	1.83	44	100.311	caucasian	Normal	Low gene count	Prev
16.1624	1.21	43	131.365	caucasian	T2D	High gene count	Bact1
148.949	2.17	59	120.782	caucasian	pre_T2D	Low gene count	Bact1
246.319	2.39	69	142.337	caucasian	T2D	Low gene count	Bact2
51.9151	1.72	72	85.5209	caucasian	T2D	Low gene count	Bact2
38.1865	1.58	66	135.204	caucasian	Normal	Low gene count	Bact2
20.5935	1.31	61	70.5852	caucasian	pre_T2D	High gene count	Rum
19.1831	1.28	71	90.9978	caucasian	pre_T2D	Low gene count	Bact1
53.5101	1.73	47	103.528	non_caucasian	pre_T2D	High gene count	Prev
30.3076	1.48	67	79.7614	caucasian	T2D	High gene count	Rum
167.755	2.22	71	74.8863	caucasian	T2D	Low gene count	Bact2
17.8086	1.25	66	81.0674	caucasian	Normal	High gene count	Bact1
270.709	2.43	71	95.0699	caucasian	pre_T2D	Low gene count	Bact1
24.4211	1.39	62	97.5899	caucasian	T2D	Low gene count	Prev
18.5347	1.27	56	79.8714	caucasian	pre_T2D	High gene count	Prev
34.3512	1.54	54	74.3577	caucasian	pre_T2D	Low gene count	Prev
80.9456	1.91	75	37.8788	caucasian	T2D	High gene count	Rum
93.1287	1.97	63	114.937	caucasian	pre_T2D	Low gene count	Bact1
234.482	2.37	75	93.7477	caucasian	pre_T2D	High gene count	Prev
179.091	2.25	74	79.4253	caucasian	T2D	Low gene count	Bact2
89.3362	1.95	74	68.8826	caucasian	pre_T2D	High gene count	Rum
44.434	1.65	66	80.0052	caucasian	T2D	Low gene count	Prev
70.733	1.85	74	47.8365	caucasian	pre_T2D	High gene count	Prev
170.052	2.23	75	74.3047	caucasian	pre_T2D	High gene count	Bact1
100.393	2	67	95.9191	caucasian	T2D	Low gene count	Prev
102.045	2.01	59	151.38	caucasian	T2D	Low gene count	Bact2
266.874	2.43	65	93.624	caucasian	T2D	Low gene count	Bact2
36.5256	1.56	63	84.3362	caucasian	Normal	Low gene count	Prev
502.338	2.7	71	93.6278	caucasian	T2D	Low gene count	Bact1
39.4886	1.6	75	112.884	caucasian	T2D	Low gene count	Bact2
14.0084	1.15	68	78.4916	caucasian	T2D	High gene count	Prev
178.48	2.25	74	67.6641	caucasian	pre_T2D	Low gene count	Bact1
75.581	1.88	65	116.261	caucasian	T2D	High gene count	Bact1
45.0529	1.65	58	82.06	caucasian	T2D	High gene count	Bact1
46.8396	1.67	50	148.712	caucasian	T2D	Low gene count	Bact2
17.6304	1.25	58	93.021	caucasian	T2D	Low gene count	Bact1
209.074	2.32	73	76.378	caucasian	pre_T2D	High gene count	Prev
81.3027	1.91	71	96.2764	caucasian	pre_T2D	High gene count	Bact1
598.056	2.78	67	55.934	caucasian	Normal	High gene count	Rum
27.7761	1.44	47	77.6772	caucasian	pre_T2D	Low gene count	Rum
34.7044	1.54	62	97.4412	caucasian	pre_T2D	High gene count	Rum
14.2116	1.15	59	108.745	caucasian	T2D	High gene count	Rum
17.4227	1.24	51	104.594	caucasian	Normal	Low gene count	Prev
312.529	2.49	73	82.9396	caucasian	Normal	High gene count	Prev
64.2714	1.81	58	112.5	caucasian	T2D	Low gene count	Bact2
51.1192	1.71	56	91.3552	caucasian	pre_T2D	High gene count	Prev
22.8374	1.36	57	95.0735	caucasian	pre_T2D	High gene count	Prev
18.8271	1.27	55	NA	caucasian	T2D	Low gene count	Prev
10.3364	1.01	50	87.5343	caucasian	Normal	Low gene count	Bact1
48.8352	1.69	47	97.0781	caucasian	Normal	High gene count	Rum
21.244	1.33	55	77.8925	caucasian	T2D	High gene count	Rum
10.2451	1.01	62	84.0712	caucasian	pre_T2D	High gene count	Prev
74.7306	1.87	68	73.9156	caucasian	pre_T2D	High gene count	Bact1
102.183	2.01	64	63.2322	caucasian	T2D	High gene count	Rum
17.207	1.24	53	100.415	caucasian	T2D	Low gene count	Bact1
8.65035	0.94	62	121.379	caucasian	T2D	High gene count	Bact1
48.8831	1.69	68	95.631	caucasian	T2D	Low gene count	Prev
24.0957	1.38	53	75.6571	caucasian	Normal	High gene count	Prev
15.1367	1.18	50	139.761	caucasian	Normal	Low gene count	Bact2
59.5157	1.77	54	88.2617	caucasian	T2D	Low gene count	Bact1
20.2939	1.31	68	103.556	caucasian	Normal	High gene count	Prev
110.566	2.04	68	90.3366	caucasian	T2D	Low gene count	Bact1
21.9141	1.34	53	116.583	caucasian	Normal	High gene count	Bact1
16.3909	1.21	59	101.546	caucasian	T2D	High gene count	Bact1
166.544	2.22	60	92.3831	caucasian	pre_T2D	Low gene count	Bact1
19.6517	1.29	53	82.5648	caucasian	pre_T2D	Low gene count	Bact1
44.665	1.65	69	100.244	caucasian	pre_T2D	High gene count	Bact1
21.1806	1.33	67	97.7143	caucasian	pre_T2D	High gene count	Bact1
15.5221	1.19	61	129.387	caucasian	T2D	High gene count	Rum
58.5971	1.77	64	148.212	caucasian	T2D	Low gene count	Prev
66.1796	1.82	53	100.983	caucasian	pre_T2D	Low gene count	Bact1
36.2043	1.56	66	119.848	caucasian	pre_T2D	High gene count	Prev
11.4825	1.06	69	63.4615	caucasian	pre_T2D	High gene count	Rum
5.82312	0.77	57	89.9376	caucasian	pre_T2D	Low gene count	Bact1
192.562	2.28	58	100.311	caucasian	Normal	Low gene count	Prev
21.9863	1.34	68	101.875	caucasian	T2D	High gene count	Rum
45.2829	1.66	63	151.571	caucasian	T2D	Low gene count	Prev
68.5187	1.84	62	69.3442	caucasian	pre_T2D	High gene count	Rum
540.291	2.73	72	82.9396	caucasian	pre_T2D	High gene count	Bact1
32.5864	1.51	47	98.9468	non_caucasian	pre_T2D	Low gene count	Prev
28.7128	1.46	68	49.205	caucasian	pre_T2D	High gene count	Rum
255.052	2.41	60	75.59	caucasian	Normal	Low gene count	Bact1
16.0993	1.21	67	93.8785	caucasian	pre_T2D	Low gene count	Rum
17.8655	1.25	64	100.637	caucasian	pre_T2D	High gene count	Bact1
27.4539	1.44	67	74.8331	caucasian	pre_T2D	Low gene count	Prev
6.63374	0.82	43	111.391	caucasian	pre_T2D	High gene count	Rum
128.335	2.11	66	64.6041	caucasian	Normal	High gene count	Rum
11.997	1.08	57	73.5461	caucasian	pre_T2D	High gene count	Rum
564.654	2.75	60	62.3952	caucasian	pre_T2D	High gene count	Prev
98.1783	1.99	69	40.9512	caucasian	T2D	Low gene count	Bact1
44.7276	1.65	51	92.7663	caucasian	pre_T2D	Low gene count	Prev
7.58392	0.88	53	111.856	caucasian	pre_T2D	High gene count	Bact1
18.4726	1.27	55	113.469	caucasian	pre_T2D	High gene count	Bact1
6.63908	0.82	67	99.7058	caucasian	pre_T2D	High gene count	Bact1
89.6183	1.95	64	101.81	caucasian	pre_T2D	High gene count	Rum
158.43	2.2	53	34.9697	caucasian	Normal	High gene count	Bact1
35.0497	1.54	63	72.1802	caucasian	T2D	Low gene count	Prev
29.7973	1.47	44	95.5886	caucasian	pre_T2D	Low gene count	Bact1
11.132	1.05	43	74.4306	caucasian	T2D	Low gene count	Bact1
100.459	2	63	56.1085	caucasian	pre_T2D	High gene count	Bact1
19.2831	1.29	62	79.8673	caucasian	Normal	High gene count	Rum
190.903	2.28	71	130.492	caucasian	pre_T2D	High gene count	Bact1
24.8824	1.4	50	103.804	caucasian	pre_T2D	High gene count	Bact1
32.637	1.51	64	79.718	caucasian	T2D	High gene count	Rum
39.7297	1.6	57	120.197	caucasian	T2D	Low gene count	Bact1
34.4386	1.54	69	103.556	caucasian	pre_T2D	Low gene count	Rum
206.41	2.31	73	66.2912	caucasian	pre_T2D	Low gene count	Bact1
122.836	2.09	75	46.1239	caucasian	Normal	Low gene count	Bact2
53.4094	1.73	70	78.0311	caucasian	pre_T2D	High gene count	Prev
50.0307	1.7	74	59.96	caucasian	Normal	High gene count	Rum
50.8531	1.71	66	47.2076	caucasian	T2D	Low gene count	Bact1
16.7766	1.22	75	83.5321	caucasian	T2D	Low gene count	Rum
43.3235	1.64	36	98.7261	caucasian	pre_T2D	High gene count	Bact1
13.7243	1.14	53	135.33	caucasian	pre_T2D	High gene count	Bact1
149.664	2.18	64	116.633	caucasian	T2D	Low gene count	Bact1
138.918	2.14	68	61.5999	caucasian	T2D	High gene count	Prev
196.514	2.29	72	97.5227	caucasian	pre_T2D	Low gene count	Bact1
194.722	2.29	67	113.142	caucasian	T2D	High gene count	Rum
41.2623	1.62	50	105.447	caucasian	pre_T2D	High gene count	Bact1
27.6021	1.44	55	71.6935	caucasian	pre_T2D	High gene count	Prev
26.0161	1.42	60	84.8994	caucasian	Normal	High gene count	Prev
37.7365	1.58	73	76.5922	caucasian	Normal	High gene count	Prev
222.659	2.35	68	70.2335	caucasian	T2D	Low gene count	Bact1
25.1493	1.4	48	85.2738	caucasian	Normal	High gene count	Prev
10.7643	1.03	60	92.0048	caucasian	T2D	Low gene count	Bact1
70.241	1.85	58	161.991	caucasian	T2D	Low gene count	Prev
54.5573	1.74	69	88.7674	caucasian	T2D	High gene count	Rum
43.5255	1.64	54	143.339	caucasian	T2D	High gene count	Bact1
40.0492	1.6	53	84.7589	caucasian	pre_T2D	Low gene count	Bact1
31.7065	1.5	51	61.7433	caucasian	pre_T2D	High gene count	Bact1
21.9595	1.34	68	74.3809	caucasian	T2D	High gene count	Bact1
21.1643	1.33	46	106.808	caucasian	Normal	High gene count	Bact1
15.0875	1.18	65	104.509	caucasian	Normal	High gene count	Rum
31.961	1.5	66	70.8798	caucasian	Normal	High gene count	Rum
12.8443	1.11	65	88.3091	caucasian	Normal	High gene count	Rum
481.309	2.68	70	71.5028	caucasian	T2D	High gene count	Rum
42.0349	1.62	57	84.9426	caucasian	T2D	High gene count	Rum
39.6131	1.6	47	79.4316	caucasian	pre_T2D	High gene count	Prev
581.767	2.76	69	68.6151	caucasian	pre_T2D	High gene count	Bact1
30.9095	1.49	54	104.169	caucasian	pre_T2D	Low gene count	Bact1
16.6499	1.22	44	98.3867	caucasian	Normal	High gene count	Rum
27.2079	1.43	51	85.7675	caucasian	Normal	Low gene count	Prev
54.831	1.74	60	65.6624	caucasian	pre_T2D	High gene count	Prev
67.7645	1.83	67	96.2123	caucasian	Normal	High gene count	Prev
453.226	2.66	61	129.387	caucasian	T2D	Low gene count	Bact2
34.3117	1.54	46	128.961	non_caucasian	pre_T2D	Low gene count	Bact1
28.7428	1.46	51	61.7433	caucasian	pre_T2D	High gene count	Prev
37.0897	1.57	67	91.9548	caucasian	pre_T2D	Low gene count	Bact1
14.7966	1.17	53	85.0873	caucasian	T2D	High gene count	Rum
23.5947	1.37	63	49.4491	caucasian	pre_T2D	High gene count	Rum
165.932	2.22	54	39.2429	caucasian	pre_T2D	High gene count	Bact1
49.3879	1.69	63	92.8272	caucasian	T2D	High gene count	Rum
8.51172	0.93	62	91.7691	caucasian	Normal	Low gene count	Bact1
39.3596	1.6	70	81.1807	caucasian	Normal	High gene count	Rum
24.7903	1.39	73	76.378	caucasian	T2D	High gene count	Bact1
70.0789	1.85	44	104.955	caucasian	T2D	Low gene count	Bact2
42.7739	1.63	67	72.1414	caucasian	pre_T2D	Low gene count	Prev
23.238	1.37	68	73.9156	caucasian	Normal	Low gene count	Bact1
64.7393	1.81	62	84.615	caucasian	Normal	High gene count	Rum
50.276	1.7	66	81.319	caucasian	Normal	Low gene count	Bact1
17.2213	1.24	68	126.521	caucasian	Normal	High gene count	Rum
32.9063	1.52	59	37.1913	caucasian	pre_T2D	Low gene count	Bact2
63.5072	1.8	70	84.8235	caucasian	pre_T2D	High gene count	Rum
29.1473	1.46	71	87.9929	caucasian	Normal	High gene count	Bact1
40.582	1.61	68	83.0187	caucasian	pre_T2D	High gene count	Rum
54.8113	1.74	58	90.3756	caucasian	Normal	Low gene count	Bact1
64.4258	1.81	70	48.6614	caucasian	T2D	High gene count	Rum
25.1276	1.4	48	101.081	caucasian	Normal	High gene count	Bact1
11.1511	1.05	60	101.546	caucasian	pre_T2D	High gene count	Rum
20.5976	1.31	56	88.8196	caucasian	pre_T2D	High gene count	Bact1
59.2125	1.77	64	71.3309	caucasian	T2D	High gene count	Prev
14.4479	1.16	59	73.033	caucasian	Normal	Low gene count	Bact1
38.1878	1.58	66	99.5687	caucasian	pre_T2D	Low gene count	Bact1
20.5776	1.31	68	88.7674	caucasian	T2D	High gene count	Bact1
38.8916	1.59	61	121.816	caucasian	pre_T2D	Low gene count	Prev
126.486	2.1	74	55.8743	caucasian	pre_T2D	Low gene count	Prev
178.118	2.25	72	89.2795	caucasian	pre_T2D	High gene count	Prev
23.7747	1.38	55	66.2546	caucasian	Normal	High gene count	Rum
15.1767	1.18	65	110.274	caucasian	pre_T2D	High gene count	Rum
27.6541	1.44	46	96.0977	caucasian	pre_T2D	Low gene count	Bact1
323.443	2.51	73	65.549	caucasian	Normal	Low gene count	Prev
23.0812	1.36	61	82.3743	caucasian	pre_T2D	Low gene count	Bact1
26.7262	1.43	69	95.1788	caucasian	T2D	High gene count	Rum
123.59	2.09	66	56.4768	caucasian	Normal	High gene count	Bact1
18.2244	1.26	69	79.2175	caucasian	T2D	Low gene count	Prev
157.671	2.2	69	89.7988	caucasian	T2D	High gene count	Rum
113.918	2.06	55	95.778	caucasian	T2D	Low gene count	Bact2
24.8523	1.4	52	80.0886	caucasian	pre_T2D	Low gene count	Prev
35.6471	1.55	65	73.469	caucasian	T2D	High gene count	Bact1
86.6268	1.94	73	122.291	caucasian	T2D	High gene count	Rum
41.2845	1.62	60	91.3629	caucasian	pre_T2D	Low gene count	Prev
29.6744	1.47	69	88.5047	caucasian	Normal	High gene count	Bact1
17.9772	1.25	71	83.2081	caucasian	pre_T2D	Low gene count	Bact1
38.9394	1.59	54	110.754	caucasian	pre_T2D	High gene count	Rum
27.8378	1.44	61	78.473	caucasian	pre_T2D	High gene count	Bact1
44.3973	1.65	55	87.9275	caucasian	pre_T2D	High gene count	Bact1
13.7666	1.14	65	83.531	caucasian	pre_T2D	High gene count	Rum
7.96583	0.9	65	87.5714	caucasian	Normal	Low gene count	Bact1
35.6967	1.55	70	58.6402	caucasian	Normal	High gene count	Rum
20.0582	1.3	75	62.2118	caucasian	Normal	High gene count	Bact1
6.66339	0.82	65	96.3397	caucasian	Normal	High gene count	Bact1
14.7561	1.17	65	72.729	caucasian	Normal	High gene count	Rum
33.8808	1.53	60	68.5482	caucasian	Normal	Low gene count	Prev
303.768	2.48	65	79.0927	caucasian	Normal	Low gene count	Prev
12.3151	1.09	70	79.2175	caucasian	pre_T2D	Low gene count	Bact1
20.4321	1.31	59	74.4309	caucasian	Normal	Low gene count	Rum
10.2586	1.01	55	76.4283	caucasian	Normal	High gene count	Bact1
258.476	2.41	65	115.895	caucasian	pre_T2D	High gene count	Rum
20.1358	1.3	50	81.7665	caucasian	pre_T2D	High gene count	Prev
15.991	1.2	65	71.8369	caucasian	Normal	Low gene count	Bact1
98.9616	2	75	48.8246	caucasian	pre_T2D	High gene count	Rum
89.4792	1.95	60	111.728	caucasian	pre_T2D	High gene count	Rum
7.41789	0.87	65	72.729	caucasian	Normal	High gene count	Rum
12.1724	1.09	70	72.7768	caucasian	Normal	High gene count	Rum
23.2471	1.37	70	68.2125	caucasian	pre_T2D	High gene count	Bact1
24.6973	1.39	55	106.359	caucasian	Normal	High gene count	Rum
27.212	1.43	65	104.621	caucasian	Normal	Low gene count	Bact1
18.6066	1.27	70	91.2602	caucasian	Normal	High gene count	Bact1
15.6797	1.2	65	70.7472	caucasian	pre_T2D	High gene count	Prev
15.9787	1.2	60	71.6802	caucasian	Normal	High gene count	Bact1
12.1062	1.08	65	77.4516	caucasian	pre_T2D	High gene count	Rum
13.4669	1.13	60	58.9742	caucasian	Normal	High gene count	Prev
90.1582	1.96	75	62.3815	caucasian	T2D	High gene count	Rum
86.5065	1.94	65	88.3091	caucasian	pre_T2D	High gene count	Rum
11.5971	1.06	60	102.823	caucasian	Normal	High gene count	Rum
22.8744	1.36	50	91.0712	caucasian	pre_T2D	Low gene count	Bact1
37.1631	1.57	50	86.9194	caucasian	pre_T2D	High gene count	Rum
34.5029	1.54	70	114.165	caucasian	pre_T2D	High gene count	Prev
11.1444	1.05	70	83.4515	caucasian	Normal	High gene count	Rum
16.6319	1.22	50	92.7414	caucasian	Normal	High gene count	Bact1
318.692	2.5	70	92.226	caucasian	pre_T2D	High gene count	Rum
12.9462	1.11	65	75.0654	caucasian	Normal	Low gene count	Bact1
13.7011	1.14	75	77.8879	caucasian	Normal	High gene count	Bact1
59.454	1.77	70	76.6114	caucasian	T2D	High gene count	Bact1
292.217	2.47	70	116.599	caucasian	T2D	High gene count	Prev
121.098	2.08	70	104.672	caucasian	pre_T2D	High gene count	Rum
17.7918	1.25	55	76.4283	caucasian	pre_T2D	High gene count	Rum
21.8151	1.34	64	81.8366	caucasian	pre_T2D	Low gene count	Bact1
272.582	2.44	70	76.0554	caucasian	pre_T2D	Low gene count	Bact1
23.343	1.37	54	68.7205	caucasian	pre_T2D	High gene count	Prev
32.6736	1.51	64	74.1129	caucasian	Normal	High gene count	Rum
43.4488	1.64	60	106.221	caucasian	pre_T2D	High gene count	Prev
70.3807	1.85	59	78.7412	caucasian	pre_T2D	High gene count	Rum
104.012	2.02	65	88.3091	caucasian	pre_T2D	High gene count	Rum
85.1083	1.93	55	72.4706	caucasian	Normal	High gene count	Rum
157.262	2.2	70	76.0554	caucasian	Normal	High gene count	Rum
401.03	2.6	74	87.1261	caucasian	Normal	High gene count	Rum
222.301	2.35	75	131.691	caucasian	Normal	High gene count	Rum
8.1924	0.91	69	80.5835	caucasian	Normal	High gene count	Bact1
16.2304	1.21	65	75.0654	caucasian	pre_T2D	Low gene count	Bact1
37.152	1.57	75	54.5012	caucasian	pre_T2D	Low gene count	Bact1
34.4736	1.54	59	87.5628	caucasian	pre_T2D	High gene count	Rum
22.5001	1.35	69	88.7674	caucasian	pre_T2D	High gene count	Bact1
76.6163	1.88	59	83.475	caucasian	Normal	High gene count	Prev
59.9625	1.78	59	77.7543	caucasian	pre_T2D	High gene count	Rum
85.9799	1.93	75	68.8504	caucasian	pre_T2D	High gene count	Prev
96.0857	1.98	74	59.96	caucasian	Normal	High gene count	Bact1
39.6561	1.6	59	86.6612	caucasian	pre_T2D	High gene count	Rum
131.309	2.12	64	60.327	caucasian	pre_T2D	High gene count	Prev
18.1753	1.26	58	103.032	caucasian	Normal	Low gene count	Rum
30.2563	1.48	65	88.3091	caucasian	T2D	High gene count	Rum
22.6879	1.36	54	70.0302	caucasian	pre_T2D	Low gene count	Rum
15.1775	1.18	55	76.7136	caucasian	Normal	High gene count	Rum
72.3806	1.86	65	66.4715	caucasian	pre_T2D	High gene count	Bact1
30.6513	1.49	69	81.9941	caucasian	pre_T2D	High gene count	Rum
95.8758	1.98	65	59.7167	caucasian	pre_T2D	Low gene count	Bact2
15.2069	1.18	64	91.1806	caucasian	pre_T2D	High gene count	Bact1
48.2041	1.68	70	73.2612	caucasian	Normal	High gene count	Rum
9.51127	0.98	54	85.0167	caucasian	Normal	Low gene count	Rum
72.3591	1.86	64	92.8272	caucasian	pre_T2D	High gene count	Rum
26.2774	1.42	69	75.3219	caucasian	pre_T2D	High gene count	Rum
49.4023	1.69	69	77.2568	caucasian	pre_T2D	High gene count	Rum
18.1822	1.26	59	108.369	caucasian	pre_T2D	High gene count	Prev
12.4867	1.1	65	80.4364	caucasian	pre_T2D	High gene count	Rum
56.0386	1.75	70	73.2612	caucasian	Normal	High gene count	Rum
30.1303	1.48	64	77.7902	caucasian	T2D	Low gene count	Bact1
38.7832	1.59	55	74.4746	caucasian	pre_T2D	High gene count	Bact1
10.2646	1.01	55	72.1334	caucasian	Normal	High gene count	Prev
23.5772	1.37	59	104.826	caucasian	pre_T2D	High gene count	Rum
12.1042	1.08	69	91.5271	caucasian	pre_T2D	High gene count	Rum
12.6671	1.1	55	81.5638	caucasian	T2D	High gene count	Rum
15.968	1.2	65	76.5272	caucasian	T2D	High gene count	Prev
157.888	2.2	55	76.9371	caucasian	pre_T2D	Low gene count	Bact2
722.914	2.86	66	96.0416	caucasian	Normal	High gene count	Bact1
44.5842	1.65	59	83.2219	caucasian	pre_T2D	High gene count	Prev
35.5057	1.55	70	72.5837	caucasian	pre_T2D	High gene count	Bact1
18.8564	1.28	64	74.6062	caucasian	T2D	Low gene count	Bact1
371.802	2.57	75	61.8827	caucasian	pre_T2D	High gene count	Rum
17.9697	1.25	69	110.832	caucasian	pre_T2D	Low gene count	Prev
18.7022	1.27	59	75.6088	caucasian	Normal	High gene count	Bact1
17.298	1.24	60	71.6802	caucasian	T2D	High gene count	Prev
33.4743	1.52	50	79.7406	caucasian	pre_T2D	Low gene count	Prev
19.4356	1.29	70	89.7988	caucasian	pre_T2D	Low gene count	Prev
19.6056	1.29	50	103.804	caucasian	Normal	High gene count	Rum
12.4287	1.09	55	84.6947	caucasian	T2D	High gene count	Rum
157.764	2.2	65	73.88	caucasian	pre_T2D	High gene count	Bact1
8.85911	0.95	59	96.6682	caucasian	pre_T2D	High gene count	Bact1
12.2562	1.09	60	62.9954	caucasian	Normal	High gene count	Prev
20.8914	1.32	54	80.52	caucasian	pre_T2D	High gene count	Bact1
386.985	2.59	75	88.2917	caucasian	pre_T2D	High gene count	Rum
26.7274	1.43	45	92.9355	caucasian	Normal	High gene count	Rum
40.8739	1.61	65	104.839	caucasian	pre_T2D	High gene count	Rum
21.2488	1.33	44	81.2531	caucasian	Normal	Low gene count	Bact1
10.2934	1.01	49	78.2417	caucasian	pre_T2D	Low gene count	Prev
10.1478	1.01	55	90.592	caucasian	Normal	High gene count	Prev
213.432	2.33	69	103.25	caucasian	pre_T2D	High gene count	Bact1
42.4004	1.63	54	61.8321	caucasian	pre_T2D	Low gene count	Bact1
107.148	2.03	69	83.6593	caucasian	pre_T2D	High gene count	Prev
31.2619	1.5	65	74.3717	caucasian	T2D	High gene count	Rum
23.9045	1.38	60	101.2	caucasian	pre_T2D	High gene count	Bact1
35.4772	1.55	60	67.4962	caucasian	pre_T2D	High gene count	Bact1
33.1674	1.52	59	76.112	caucasian	pre_T2D	Low gene count	Bact1
132.526	2.12	71	69.8215	caucasian	pre_T2D	Low gene count	Bact1
31.4594	1.5	70	73.2612	caucasian	pre_T2D	High gene count	Rum
17.0456	1.23	67	75.0623	caucasian	pre_T2D	High gene count	Rum
25.6166	1.41	70	87.245	caucasian	pre_T2D	High gene count	Rum
73.5386	1.87	69	71.9248	caucasian	pre_T2D	High gene count	Rum
41.8268	1.62	64	71.8369	caucasian	pre_T2D	Low gene count	Bact1
28.1895	1.45	66	82.7373	caucasian	pre_T2D	High gene count	Prev
125.311	2.1	67	74.8335	caucasian	pre_T2D	Low gene count	Bact2
28.4973	1.45	70	88.2466	caucasian	pre_T2D	High gene count	Rum
141.321	2.15	68	85.3315	caucasian	pre_T2D	High gene count	Bact1
93.4754	1.97	71	73.7319	caucasian	pre_T2D	High gene count	Rum
19.3144	1.29	70	95.1788	caucasian	Normal	High gene count	Bact1
31.5682	1.5	65	87.0675	caucasian	pre_T2D	High gene count	Bact1
13.5861	1.13	65	81.5663	caucasian	T2D	High gene count	Rum
71.0647	1.85	65	78.4456	caucasian	T2D	High gene count	Bact1
89.3029	1.95	54	96.1421	caucasian	pre_T2D	Low gene count	Bact1
28.5866	1.46	67	93.0498	caucasian	Normal	High gene count	Rum
6.97778	0.84	65	77.5458	caucasian	Normal	Low gene count	Bact2
11.6415	1.07	59	86.446	caucasian	pre_T2D	High gene count	Rum
20.4418	1.31	65	83.2558	caucasian	pre_T2D	High gene count	Bact1
25.4877	1.41	65	81.8235	caucasian	pre_T2D	High gene count	Rum
23.1685	1.36	68	85.2102	caucasian	pre_T2D	High gene count	Bact1
9.15643	0.96	62	88.1974	caucasian	pre_T2D	High gene count	Bact1
9.97298	1	66	64.4042	caucasian	pre_T2D	High gene count	Bact1
41.0724	1.61	65	53.8592	caucasian	Normal	Low gene count	Bact1
8.28679	0.92	54	85.8973	caucasian	pre_T2D	Low gene count	Rum
26.7645	1.43	65	82.671	caucasian	Normal	Low gene count	Bact1
37.0678	1.57	62	85.4958	caucasian	pre_T2D	Low gene count	Bact1
66.3189	1.82	60	77.7543	caucasian	pre_T2D	High gene count	Bact1
80.9429	1.91	71	77.6669	caucasian	pre_T2D	High gene count	Rum
22.3724	1.35	51	66.0036	caucasian	Normal	High gene count	Prev
22.436	1.35	58	89.6206	caucasian	Normal	High gene count	Rum
21.7663	1.34	62	111.354	caucasian	pre_T2D	Low gene count	Prev
7.02234	0.85	71	91.2602	caucasian	T2D	High gene count	Bact1
19.432	1.29	68	74.605	caucasian	pre_T2D	High gene count	Bact1
18.1265	1.26	48	90.4408	caucasian	Normal	High gene count	Rum
384.823	2.59	68	78.3606	caucasian	pre_T2D	High gene count	Bact1
12.3521	1.09	64	81.8235	caucasian	pre_T2D	High gene count	Rum
46.2034	1.66	60	85.8531	caucasian	pre_T2D	Low gene count	Bact2
74.7207	1.87	67	74.8335	caucasian	pre_T2D	High gene count	Rum
28.2922	1.45	57	69.2657	caucasian	pre_T2D	High gene count	Rum
13.5104	1.13	62	93.5364	caucasian	pre_T2D	High gene count	Bact1
36.3799	1.56	54	61.8321	caucasian	pre_T2D	High gene count	Rum
37.1212	1.57	66	109.588	caucasian	pre_T2D	High gene count	Bact1
30.2941	1.48	65	85.8581	caucasian	pre_T2D	High gene count	Bact1
81.4737	1.91	65	74.1129	caucasian	pre_T2D	Low gene count	Bact1
310.482	2.49	69	76.5043	caucasian	T2D	High gene count	Prev
173.839	2.24	67	117.656	caucasian	T2D	Low gene count	Prev
15.3925	1.19	72	96.273	caucasian	pre_T2D	Low gene count	Bact1
311.804	2.49	64	69.688	caucasian	pre_T2D	High gene count	Rum
12.7583	1.11	69	112.468	caucasian	Normal	High gene count	Bact1
12.4726	1.1	69	68.8356	caucasian	pre_T2D	High gene count	Prev
5.31339	0.73	54	92.6247	caucasian	T2D	Low gene count	Rum
63.2549	1.8	66	75.0654	caucasian	pre_T2D	Low gene count	Prev
20.0973	1.3	70	86.9906	caucasian	T2D	High gene count	Rum
30.2218	1.48	72	68.0415	caucasian	Normal	High gene count	Rum
12.257	1.09	64	66.8945	caucasian	Normal	High gene count	Rum
12.687	1.1	66	85.9943	caucasian	Normal	High gene count	Rum
34.8993	1.54	68	71.1719	caucasian	pre_T2D	High gene count	Prev
92.8344	1.97	58	98.9428	caucasian	pre_T2D	Low gene count	Prev
103.699	2.02	71	78.0311	caucasian	Normal	High gene count	Rum
28.1465	1.45	65	89.8666	caucasian	Normal	High gene count	Bact1
14.2288	1.15	68	76.8387	caucasian	pre_T2D	High gene count	Bact1
37.6996	1.58	60	58.426	caucasian	T2D	Low gene count	Bact1
32.5143	1.51	55	81.5638	caucasian	pre_T2D	High gene count	Rum
18.3243	1.26	56	75.2377	caucasian	Normal	Low gene count	Bact1
62.3031	1.79	65	60.949	caucasian	T2D	Low gene count	Bact2
28.546	1.46	57	110.186	caucasian	pre_T2D	Low gene count	Bact2
33.4802	1.52	63	96.9529	caucasian	Normal	High gene count	Bact1
53.024	1.72	56	66.0127	caucasian	Normal	High gene count	Prev
28.7413	1.46	51	109.784	caucasian	pre_T2D	Low gene count	Bact1
17.0567	1.23	57	91.0217	caucasian	Normal	High gene count	Bact1
99.5894	2	54	79.1647	caucasian	pre_T2D	High gene count	Rum
24.7475	1.39	55	90.0708	caucasian	Normal	High gene count	Bact1
234.414	2.37	54	102.063	caucasian	Normal	High gene count	Rum
23.8749	1.38	57	78.63	caucasian	Normal	High gene count	Bact1
16.5351	1.22	63	79.718	caucasian	pre_T2D	Low gene count	Bact1
82.8894	1.92	53	94.7391	caucasian	pre_T2D	Low gene count	Bact1
258.011	2.41	67	83.2726	caucasian	pre_T2D	Low gene count	Bact2
25.5596	1.41	51	76.7076	caucasian	Normal	Low gene count	Prev
102.681	2.01	56	113.048	caucasian	pre_T2D	High gene count	Rum
39.1544	1.59	59	100.311	caucasian	Normal	Low gene count	Bact1
64.6095	1.81	57	87.2807	caucasian	Normal	High gene count	Bact1
71.5009	1.85	63	76.0211	caucasian	pre_T2D	High gene count	Bact1
30.9194	1.49	68	74.6088	caucasian	pre_T2D	High gene count	Rum
21.331	1.33	54	71.0673	caucasian	Normal	High gene count	Rum
13.087	1.12	57	76.3812	caucasian	Normal	High gene count	Prev
25.2913	1.4	71	99.3692	caucasian	Normal	High gene count	Rum
31.3526	1.5	66	70.0542	caucasian	pre_T2D	High gene count	Prev
8.57547	0.93	62	85.2835	caucasian	Normal	High gene count	Rum
98.4553	1.99	60	82.6511	caucasian	Normal	Low gene count	Prev
29.81	1.47	66	120.22	caucasian	T2D	High gene count	Rum
13.6661	1.14	61	81.4972	caucasian	Normal	High gene count	Bact1
10.4068	1.02	60	92.6977	caucasian	pre_T2D	High gene count	Bact1
33.6652	1.53	58	86.7517	caucasian	Normal	High gene count	Bact1
24.6443	1.39	58	88.0066	caucasian	Normal	Low gene count	Bact1
35.8997	1.56	64	69.688	caucasian	Normal	High gene count	Bact1
37.4449	1.57	52	88.3837	caucasian	Normal	High gene count	Rum
14.9535	1.17	53	86.8401	caucasian	Normal	Low gene count	Bact1
27.4564	1.44	50	72.1863	caucasian	Normal	High gene count	Rum
8.70221	0.94	46	79.2516	caucasian	Normal	High gene count	Bact1
18.4602	1.27	70	74.1608	caucasian	pre_T2D	High gene count	Bact1
13.0524	1.12	46	96.5274	caucasian	Normal	Low gene count	Prev
19.5888	1.29	49	88.8336	caucasian	Normal	High gene count	Rum
58.5498	1.77	45	90.4167	caucasian	pre_T2D	High gene count	Prev
13.0704	1.12	64	84.7356	caucasian	pre_T2D	High gene count	Bact1
24.5156	1.39	48	84.6032	caucasian	pre_T2D	Low gene count	Prev
23.5419	1.37	43	89.6218	caucasian	pre_T2D	High gene count	Rum
73.0646	1.86	55	127.196	caucasian	pre_T2D	Low gene count	Prev
27.3695	1.44	53	87.0645	caucasian	pre_T2D	High gene count	Rum
13.2131	1.12	44	100.749	caucasian	Normal	Low gene count	Bact1

## Sheet: 2c
imp_residuals	Subdoligranulum_variabile	Eggerthella_lenta	Bacteroides_dorei_vulgatus	Dorea_longicatena	Veillonella_atypica	Clostridium_bartlettii	Eubacterium_eligens	Bacteroides_ovatus	Veillonella_parvula	Bacteroides_xylanisolvens	Pseudoflavonifractor_capillosus	Bifidobacterium_longum	Clostridium_scindens	Clostridium_ramosum	Dorea_formicigenerans	Faecalibacterium_prausnitzii	Clostridium_symbiosum	Coprococcus_comes	Ruminococcus_gnavus	Clostridium_bolteae
0.77431	0	1.85714	1020.25	0	0	0	0	149.286	0	72.125	3.66667	55.1818	4.6	5.5	4.55556	206.7	3.8	28	2	3.7
-0.532223	113.2	0	108.8	17.9	0	12	327.5	2.71429	0	4	0	1.28571	0	0	2.6	783.975	0	16	0	0
-0.386856	65.9	0	29.8182	11.8	1.85714	1.75	2.5	21.1429	2.75	15.125	2.75	9.9	0	0	3.44444	393.769	0	6	0	0
0.0473318	2.5	2	282.833	7.6	1	2.14286	0	8.5	54.25	18.5	0	7.2	0	0	2.6	0	0	2	11.2	2
0.0355864	166.6	0	1312.42	0	2	0	165.9	83.7143	0	42.6667	0	2	0	0	5.875	606.361	0	12.7778	0	1.16667
-0.463037	97.7	0	187.75	12.1	0	0	56.2	1.2	0	5.875	0	1.6	0	0	2.14286	263.931	0	8.11111	0	0
-0.26233	2.5	1.6	204.5	26.2	3.44444	2.625	0	142.556	5.4	106.25	4.125	55	0	0	3.55556	369.783	0	0	1.88889	3.375
0.503221	5.35714	2	557.833	6.9	1	0	28.2	14.2857	6.63636	262.875	1.5	0	1.5	1.33333	0	2.57143	8.4	0	0	69.4
-0.0282579	45.2	0	1184	33.3	2.83333	0	30.5	374.714	5.27273	265	0	48.25	0	1.4	8.5	270.775	0	0	1	1
0.0787943	77.4	0	48.4167	8.3	47.3636	1.14286	4	2.42857	38.1538	1.33333	0	6	0	0	2.5	290.09	0	5.88889	0	0
-0.293411	183.975	0	192.1	8.4	0	2.55556	339	34.7143	2.14286	21.875	1.25	11.7	0	0	6.7	427.225	0	10.1111	0	2
0.13629	77.6	0	256.417	2.5	0	0	28.6667	8.14286	0	0	1.2	2.25	0	0	5.77778	202.425	1.5	5	2	0
0.0191338	251.2	0	256.083	20	1.4	1.71429	7.1	13.4286	1.375	9.5	0	20	0	0	10.6	385.778	0	21.6667	0	0
-0.435978	49.5	0	110.083	3.125	0	0	143.9	9.5	0	17.25	0	0	0	0	1.83333	321.503	0	8.33333	0	0
0.347129	29.5	1.25	68.3	0	0	0	0	59.875	0	38.3333	2	33	0	0	0	39.8778	6.8	23.2222	78.1	8.6
-0.107712	91.8	0	164.333	13.6	0	0	0	25.4286	0	31.5	0	0	0	0	3.6	233.55	1.25	14.5556	0	0
-0.18063	302.2	1.5	304.231	24.1	6.1	10.7	10.5714	11.5	12.1538	9.25	0	73.4545	0	0	7.3	559.4	0	23	0	0
-0.43252	51.2	0	90.8333	5.88889	0	0	41.4	5.42857	0	6.25	0	0	0	0	4	54.3056	0	5.66667	0	0
0.390096	1.5	1.71429	393.636	5.9	0	0	0	26.1429	0	20	0	0	0	0	3.42857	1.5	0	3.33333	12.5	3.9
-0.0448045	86.9	0	31.0909	10.6	1.5	3	1.75	13.6	3.3	6.28571	3.22222	2.44444	0	0	3.33333	171.792	0	3.77778	0	0
-0.325921	95.9857	0	227.583	26.5	0	1.57143	2.5	83.1429	0	25.25	3.5	19.6364	0	0	6.3	357.071	0	3.88889	12.2	1
-0.0818209	56.7	0	229.308	21.4	1	2.57143	1.7	22	4.81818	8	2.33333	5.9	0	0	11.5	312.325	0	26.8889	0	0
0.555754	50.5	0	752.3	20	0	3.8	0	91.125	0	131.875	0	18.9091	0	0	3.66667	218.025	1.85714	12.6667	7.125	1.16667
-0.478676	14.4	1	590.8	8.5	0	0	0	12	0	6.14286	2	14	0	1.5	2.7	191.8	0	5.22222	1.33333	0
-0.452472	33	0	147.1	2.25	0	0	96.1	22.5	0	14	1.5	3.1	0	0	8.6	215.304	0	3.22222	0	1.25
0.404369	64.2	2.5	1455.18	0	1	4.44444	0	140.714	0	97.2	3.66667	0	2.14286	1.5	9.2	454.5	0	0	17.7	16.8
-0.353856	157.6	0	1136.5	6.5	0	1.33333	6.7	35	0	16.5	0	6.63636	0	0	5.1	164.455	0	8.88889	0	0
0.56921	0	0	429.167	5.33333	0	0	0	14.875	2.66667	8	2	4.1	0	0	0	0	0	0	3.9	4.6
-0.742768	117.9	1	708.9	7.8	0	0	0	113.375	1	43.5714	1.66667	16.5455	0	0	1.66667	260.379	0	5.77778	0	1
-0.361472	159.2	0	193.5	37.4	0	1	12.1	15.8	0	32.875	2.625	3	0	0	2.88889	148.281	0	16.3333	0	1
0.228913	93.4	0	316.8	11.9	4.63636	1.88889	102.7	15	1.88889	5.625	2.42857	3.4	0	0	6	286.007	0	5.77778	0	0
0.144689	75.7	0	243	4.5	0	1.33333	0	0	0	31.125	1.25	6	0	0	1	755.9	1.83333	6.11111	0	1.75
0.673586	0	15.1	676.182	0	0	2	0	313.167	0	246	12.3333	0	0	51.7273	0	0	0	0	44.3	17
0.0549494	31.1	0	318.818	5.6	0	1	8.3	0	0	6.25	1	1	0	0	2.85714	107.043	0	1.33333	0	1.66667
-0.235152	0	1	217.6	21.4	0	0	38.5	0	0	29.1429	0	0	0	0	3.16667	155.386	0	6	1.5	0
-0.295042	37.7	0	73.6364	7.9	0	0	22.75	8.85714	0	3.16667	1	3	0	0	1.28571	97.3083	0	6.77778	0	1.2
-0.0333792	219.1	0	447.4	9.1	0	2	18.4	122.429	0	48.25	1.14286	7.4	0	0	1.85714	211.278	0	6.11111	0	0
-0.0317316	4.11111	2.125	403.091	0	1	0	0	221	1.5	62.2	4	0	2.33333	2.1	0	162	0	0	4.11111	5.5
-0.104011	61.6	0	26.9	6.55556	0	1	1.33333	9.14286	1	19.5	0	9.5	0	0	3.2	224.806	0	8	0	0
-0.128496	143	0	159.9	4.66667	0	2.2	18.125	59.75	1.33333	22	2.6	9.75	0	0	1.875	295.329	0	0	0	1.75
-0.226781	8.8	3	185.154	34.1	0	0	0	129.714	0	29	4	24.6364	0	6	0	47.275	0	27.2222	9.1	4.28571
-0.349868	67.5	0	154.75	5.9	0	1	0	31.1429	0	6.33333	1.33333	1.85714	0	0	4.1	93.3206	0	2.75	1	2
-0.455745	246.1	0	644.1	7.6	2.33333	2	40.2	26	3	120.25	2.5	12.9	0	0	3.4	565.875	0	6.77778	0	0
-0.500987	66.8	0	180.2	5.4	0	0	115.714	9.71429	0	4.14286	0	0	0	0	1.83333	177.721	0	7.77778	0	0
-0.309099	61.1	0	558.583	4.125	0	1.33333	58.4	50.5714	0	18.75	2.5	1.625	0	0	6.7	235.075	1	8.22222	4.2	1.8
-0.216452	0	0	0	0	0	0	0	0	0	337.625	0	0	0	0	4.1	0	0	0	0	216.7
-0.27329	125	1.5	388.364	6.2	0	0	0	10.5714	0	6.66667	0	7.16667	1	0	3.77778	153.739	0	4	0	2
-0.243965	123.2	2.33333	321.4	20	0	0	0	105.286	0	31.5	3.2	1.88889	0	0	7.3	342.979	0	8.66667	0	2.125
-0.408402	125.4	0	103.308	5.8	2.75	3	71	36.5714	0	15	1	10.4	0	0	2.125	378.775	0	7.77778	0	0
-0.325101	36.5	0	284.9	5	0	0	40.1	53.125	0	8.375	1.5	12.7	0	0	4.875	208.421	1.5	0	0	1
-0.342663	123.8	1.5	348.1	6.88889	0	1	60.4	100.429	1.33333	298.375	2.5	92.8182	0	0	5.2	671.431	0	22	0	1
0.511717	60.1	1.83333	4	0	0	1.2	0	0	0	939.375	0	4.14286	0	0	0	11.55	0	0	3.9	100.9
0.0790387	34.8	0	15.5	10.4	0	0	3.1	0	0	1.75	1.33333	0	0	0	1.83333	353.646	0	16.8889	0	0
-0.241795	0	2	520.7	0	0	0	0	1.33333	0	186.143	1.66667	0	1.83333	4.4	0	52.9	0	26	5	20.7
0.772907	0	2.14286	317.5	4	0	1.57143	162.5	0	0	0	1.33333	17.6667	2.14286	6.66667	0	303.3	0	26	5.5	8.5
-0.276408	63.2778	1	161.917	3.4	0	0	15.6	3.14286	0	7.75	2.28571	1.5	0	1	1.875	163.441	0	0	0	4.11111
-0.318173	37.8	0	152.9	7.3	0	1.77778	3	11	0	6.25	0	31.1	0	0	1.5	87.6968	0	2.125	0	0
0.17289	1	3.14286	521.8	4.83333	0	1	0	24.125	0	68.5	1.5	46.5833	1	0	4	338.278	0	7.375	17.9	1.57143
-0.328516	70.6	0	184.083	6.2	0	0	36.1	1.25	0	34.2857	0	0	0	0	3	138.6	0	3.33333	0	0
0.022484	184.2	0	435.5	18.3	1.8	1.16667	12.5714	48.7143	2.25	28	1.5	47.8182	0	0	5.9	1238.07	0	25.5556	2.625	2.33333
0.44521	0	2.2	1236.9	20.4	0	1.66667	0	193.625	0	102.333	0	40.9	0	4	11.6	0	0	0	35.2	7.7
0.13847	251.3	0	136.636	10.2	0	1.16667	0	18.6667	0	50.5	5.5	71.3	0	0	4	210.9	0	4.55556	0	0
0.284832	31	0	443.5	2.22222	1.2	0	0	4	1.4	8.375	1.33333	0	0	0	2.4	131.482	0	0	0	3
0.462914	0	1.5	735.818	0	0	0	0	58.5714	0	635.5	4.66667	11.4545	2	11.8	0	0	2.7	0	32	28.8
-0.0911049	12.1	0	93	6.3	1	4.4	20.7	3.16667	1.5	20.2857	0	0	0	0	8.3	120.486	0	14.1111	0	0
0.193531	127.557	0	979.167	13.3	0	0	0	309.429	2.33333	57.25	2	23.6	0	0	3.66667	195.644	0	32.4444	2.125	2.14286
0.0214864	63	2	566	4.71429	0	2.14286	0	65.5714	0	21.5	3.33333	0	0	0	3.5	190.272	0	8	0	5.5
0.638419	55.5	7.5	791.833	11.6	43.2727	3.55556	1.25	1189.33	12.4167	639.375	7	20.4	7.55556	3	0	378.1	23.6	0	36.5	27.3
-0.00044019	61.7	0	97.5833	4.6	1.66667	0	21.8	5.71429	1.66667	6	0	1	0	0	4.22222	339.021	0	3.6	0	0
-0.0798694	45.6	0	115.2	9.7	0	1	0	0	0	8.42857	1.66667	1	0	0	4	80.3333	0	3.42857	0	1
-0.029304	76.6	0	131.2	6.3	4.18182	1	167.2	6.25	4.90909	10	2.6	2.11111	0	0	2.625	329.589	0	4.875	0	1
0.478691	0	3	259.769	0	1.16667	0	0	6.14286	13.9091	9.66667	1	4.2	0	1.33333	0	0	0	0	8.9	3.9
0.870094	155.9	1.6	855.75	7.3	60.4167	1	41.4	19.2222	78.1538	137.625	2.5	5.1	0	0	8.3	497.793	1.66667	16.3333	0	2.7
0.200711	0	2	489.917	0	5.63636	1.5	86.6	0	5.33333	0	1.33333	27.5455	0	1.4	0	768.667	0	21.1111	16.6	1
-0.0819208	29.6	1	471.25	8.5	0	2.5	50.7	14	0	9	2.5	0	0	0	7.8	82.8667	0	6.77778	4.33333	3.7
-0.197505	200.3	3.6	0	13.5	1.4	1.8	1.85714	0	2.16667	36.7143	2.875	41.1	0	0	2	651.45	0	16.8889	1	0
0.200573	3	1.8	94.2	3	0	0	0	17.6667	0	18.8571	1	14.2	0	1.33333	0	1369.58	0	0	2.5	18.8
-0.131178	132.8	0	380	4	0	0	14.8	107.875	0	63.5	0	0	0	0	3	263.5	0	15.7778	0	0
0.288178	73.3	2	302.1	48.5	0	2	89	88.1429	1.33333	72	0	7.9	0	0	14.6	335.25	0	6.25	0	0
0.0346412	49.4	0	97.5	4	0	0	2.28571	1.2	0	5	0	4.25	0	0	3.75	223.95	0	5.22222	0	0
0.0825401	33.1	0	297.417	2.33333	0	1	2.4	43.8571	0	15	1.25	55.4545	0	0	4.1	272.886	0	10.2222	0	0
0.130154	23.1	0	65.9167	3.5	0	1.5	26.7	5.57143	0	8	1	1	0	0	2.28571	84.9948	0	1.5	0	0
-0.343184	78.4	0	382.091	4.2	0	0	135.1	17.8571	0	14	2.66667	3.66667	0	0	1.5	214.675	0	7	0	2
-0.0561477	0	1.2	775.2	0	1	0	0	49.1429	1.66667	229.5	1	31.9	0	9.8	0	196.6	2	0	22.7	12.7
0.243186	94	0	381.583	5	0	1	1	52.5714	1.5	45	0	1	0	0	1.8	569.851	0	9.55556	0	0
-0.303352	218.3	0	301.917	18.2	0	1	86.4	8.28571	0	9.125	2.25	9.3	0	0	7.8	825.494	0	17.8889	0	0
-0.0697006	2.4	2.83333	463	3.8	0	5.3	47.8	51.75	0	98.375	3	0	0	1.33333	1.55556	198.043	2.11111	0	2.5	2
-0.293762	33.7	0	96.8333	3	1.875	1	69.1	2.66667	4.1	7.375	0	2.33333	0	0	2.11111	339.142	0	3.4	0	0
-0.0399119	24.7	0	429.167	3.7	0	1.33333	0	75.2857	0	19.3333	0	0	0	0	5	210.3	0	0	11.4444	2.25
0.0436975	0	1.5	264.1	0	0	0	0	23.2857	0	6.4	1.5	0	1.33333	5.4	0	0	2.22222	10	6.1	28.1
0.0396356	92.6	1	52.75	6.5	0	1	58.6	12.3333	0	7.125	1.4	3.5	0	0	2.85714	305.789	0	5.77778	0	0
-0.769625	57	0	194.5	16.7	0	1	28.4	0	1.6	13.75	0	1.4	0	0	4.1	258.725	0	5.77778	0	0
0.612496	123.9	0	300.818	1.4	0	0	6.2	20	0	40.125	1.5	142.167	0	0	3.8	715.203	1	3.33333	0	1.6
0.00150635	13.7429	1	255	23.4	2	0	36.5	15.3333	1.33333	13.6667	1.75	79.5455	0	0	10.2	677.997	0	3.33333	0	0
-0.192313	36.9	0	8.66667	7.8	1.2	0	271.7	1.2	4	1.33333	0	1	0	0	2.55556	254.956	0	4.77778	0	1
0.212949	109.5	0	54.0833	8.7	7.36364	4.7	97.6	4	6	10.5	0	1.66667	0	0	4.9	280.484	0	20.8889	0	0
-0.369999	99.5	0	44.9	5.2	0	1.875	49.6	3.33333	0	2.33333	0	3.625	0	0	1.71429	238.081	0	2.2	0	1.33333
-0.135535	60.5	0	331.2	7.8	0	2.6	105.9	0	0	9.57143	0	10	0	0	4.1	183.229	0	7	1.85714	13.3
-0.472734	19.2	1.5	426.75	22.8	163.75	1.5	118.111	36.8	13.8462	22.5	2	0	0	0	3.33333	155.9	2.75	30.7778	0	3.44444
0.41765	588.1	1.33333	756.1	6.4	1	1	0	0	2	0	4.14286	22.8889	0	1	7.5	0	1.6	0	1	17.8
-0.140751	58.9	0	137.5	7.5	0	3	30.5	3.4	0	3.16667	1	4.8	0	0	2.85714	217.597	0	4.66667	0	0
-0.051677	74.5	0	37.6923	4.5	0	8.6	38	2	5.63636	2.83333	0	1	0	0	1.57143	363.817	0	4.55556	0	1
0.411139	166.7	6.1	783.5	9.5	0	0	0	73.4286	0	65.5	3.33333	3	0	0	0	183.1	3	13	8.3	10.8
-0.192739	123.5	2	181.667	3.77778	0	0	90.6	20.8571	0	24.75	0	0	0	0	2.2	250.733	0	7.88889	0	1.2
-0.195834	45.725	0	67.25	3.66667	0	1	12.9	4	0	4.83333	1.66667	1.2	0	0	1.83333	146.536	0	10.6667	0	0
0.300105	173.3	1.5	661.7	32	0	1.16667	0	330.125	0	214.333	6.33333	43.0833	0	0	2.85714	416.018	0	32.4444	2.42857	1
0.449715	168.3	0	496.583	14.6	1.375	2	92.9	114	1	58	1	4.1	1.66667	0	2.9	192.924	1.88889	21.8889	1	1.33333
-0.706177	27.4	0	118.917	1.66667	0	0	6	3.33333	1.5	3.66667	1.25	3	0	0	1.625	159.43	0	2.5	0	0
-0.172664	106.3	0	398.667	7.7	0	2.5	0	114.625	0	176.5	1.33333	14.1	0	0	3.16667	173.439	0	2.75	0	1.75
1.36099	328.4	0	242.083	7.8	0	1.4	40.7	132	1.625	114.5	1	42.0833	0	0	3.88889	670.798	0	12.1111	0	0
-0.0212336	44.1	1.25	28.3	4.55556	0	0	12.3	3.8	1.5	6.66667	0	5.5	0	0	2.55556	178.336	0	7.11111	0	0
0.085336	114.6	0	268.364	21	0	1	1.8	3.33333	0	28.5714	1	1.5	0	0	3.125	262.976	0	3	0	0
-0.260068	40.4333	1	466.4	6.2	0	1	60.9	45	0	18.375	1	1.5	0	0	2.77778	379.967	0	9.55556	1.8	1
0.0138356	62.4	0	884.333	13.3	0	0	0	0	1.75	87	3.66667	7.8	1	0	8.3	104.422	1.83333	0	3.75	1.625
0.257591	65.1	1	322.6	3.77778	0	2.2	0	11.5714	0	7.25	4.25	21.1	0	2.33333	1	3.37143	1.25	5	0	6.1
0.311215	16.6667	0	342.333	5.3	0	0	0	90.625	0	42.5	0	0	0	0	4	60.275	0	0	0	2
-0.190347	39	2.5	587.2	11.1	0	1	0	44.4286	0	15.6	1	10.6	0	0	7.6	162.644	0	5.55556	0	2
0.220298	75.7	0	168.833	3	0	0	5.16667	9	0	23.375	1.5	6.2	0	0	1.8	212.885	0	6	0	0
-0.25885	244.7	0	350	4	1	1	72.2	62.5	1	59.75	1	65	0	0	2.7	470.72	0	5.14286	0	1
-0.191225	65.7	1.5	407.333	7.8	0	0	168.7	25.1667	0	16.75	0	0	0	0	8	358.633	0	12.8889	0	1
-0.135503	9.175	0	123.727	3.55556	0	1	2.25	11.7143	0	5.66667	0	1.83333	0	0	1.25	140.511	0	10.2222	0	0
-0.273794	167.1	0	93.0833	2.9	0	0	14.6	27.2857	0	11.1667	1	2.44444	0	0	3	152.664	0	7.44444	0	0
-0.214659	98.1	0	414.917	13.2	0	1.33333	1.75	42.875	0	22.6667	1.66667	3.8	0	0	2	213.35	0	9.44444	0	1.28571
-0.559745	9.3	0	300.9	3.6	0	0	81.9	2.83333	0	3.5	1.5	0	0	2	3.2	293.569	1	4.22222	0	1.85714
0.479425	0	1.5	1783.45	0	36.0909	0	0	0	0	0	0	0	3.1	2.5	1.4	0	2	0	5.55556	54.9
-0.0672273	43.6333	2.3	764.273	11	3.7	0	140.7	45.2857	1	121	0	46.6	0	1	4.66667	134.783	0	0	2.66667	2.55556
0.396277	70.8	0	121.909	11.1	0	0	5	3	0	6.125	0	1.875	0	0	1	239.908	0	15.3333	1.66667	1.4
0.310891	15.975	0	558.667	10.9	0	0	0	183.5	10.4545	99.25	0	16.5833	0	0	3.1	26.4889	0	5.33333	6.5	1.25
-0.0205474	11.8714	0	214.909	4.1	1	2.11111	2	14.6	1	8.42857	0	5.3	0	0	2.7	86.575	0	1.125	0	0
0.0926983	70.6	0	135.308	9.6	0	1.33333	14	36.7143	0	10.75	1.5	9.9	0	0	1.4	292.268	0	4.55556	0	0
-0.306028	190.4	1.71429	720.3	2.5	1	1	0	180.625	0	144.5	2.16667	17	0	0	1.85714	606.239	0	3.44444	0	0
-0.151708	64.5	0	129.5	16	0	1.33333	0	13.5714	0	4.33333	2.57143	8	0	0	3.6	350.244	0	23.3333	0	2.375
0.1745	54.6	0	126.667	1.66667	0	0	10.9	6.875	1	4.66667	0	2.42857	0	0	0	249.225	0	2	0	1
0.10643	16.1714	0	105.083	4	2.54545	0	0	7.57143	4.25	5.5	0	0	0	0	7.2	476.7	0	4	0	0
0.878205	0	1.6	880.6	0	0	0	0	293.429	0	94	5	28.8	4.7	4.1	1.9	111.4	0	0	28.9	39.2
-0.114128	43.5	0	257.083	3.125	0	0	15	1.66667	0	15.875	1	1.66667	0	0	4	148.854	0	7.55556	0	0
0.319514	210.557	1	201.9	8.4	2	1.66667	0	32.8333	4.2	16.6	2.25	30.2727	0	0	2.44444	286.101	0	3	0	0
-0.149177	11.3	1	86.1	4.1	0	0	50.8	23	2.3	17.375	1.66667	3.5	0	0	3.77778	207.6	0	2	0	0
0.103016	146.1	1.25	892.333	13.3	0	1	7.8	67.5714	1.2	150.375	2.875	10.1667	2	0	5.2	241.011	0	0	0	1.5
0.471103	47	0	49.25	2.71429	0	0	38.4	7.42857	0	8.5	1.25	1.5	0	0	2.77778	159.65	1	5	0	0
-0.323319	34.1	0	323.833	6.6	0	0	25.8	51.5714	0	20.125	0	4.44444	0	0	2.42857	137.8	0	5.55556	1	1.625
0.256229	106.4	0	132.818	5.7	0	0	131.6	8.2	0	15.5	1.33333	0	0	0	4	266.395	0	15.8889	0	0
-0.0124103	3.25	1	384.8	15.8	2	0	0	3	5.71429	8.375	2	1.83333	0	1.16667	1	2	0	14.2222	2.66667	15.4
0.914579	51.4	1.83333	407.5	0	4.90909	1.71429	0	0	4.88889	0	1.33333	18.75	2.57143	1.5	0	480.567	0	0	8.9	9.2
-0.165034	82.4	0	54.3636	19.1	1	1	32.3	20.875	1.4	11.25	1	2	0	0	8.4	152.95	0	15.5556	3.75	1
0.609254	154.233	2.125	516.455	30.5	1.83333	1.8	37.1	12.7143	4.7	8.5	1	76	0	0	9	967.65	0	5.22222	0	1
0.0383616	171.1	4.4	336.5	6	0	0	0	0	0	16.875	0	0	0	0	2.28571	231.5	0	4.55556	1	1.375
0.0837885	35.3	0	59.7	6.7	0	1.66667	12.5	1.5	0	3.875	0	2.28571	0	0	4.44444	253.725	0	7.77778	0	0
-0.370945	8.775	0	11.9091	4.375	0	0	1.71429	3.71429	1	2	0	2.5	0	0	1.75	99.3667	0	1.66667	0	0
0.132404	2.16667	1.5	476.727	2.6	0	0	0	57	0	39.75	1.5	0	0	2	2	1	1	5.55556	2.88889	39.8
-0.0359885	58.1444	1	297.667	30.4	0	0	5.4	29.7143	0	14.3333	2	8.90909	0	0	5.2	427.478	0	63.8889	3.77778	2.66667
0.0621194	14.4889	1.5	299.333	12.4	0	0	0	45	0	31.75	1.6	2.22222	0	2	2.33333	178.917	0	7	0	1.6
0.232397	96	2.8	120.1	27.2	0	0	119.1	25.5	0	20.8571	1.8	2.77778	0	0	2.14286	328.61	0	7.66667	0	0
0.43723	0	0	0	17.2	0	1.42857	0	5	0	9.5	2.33333	21.3	0	0	3.9	513.5	0	0	2.77778	2.375
-0.14104	291.2	0	122.167	1.5	0	0	4.4	2	1.2	2.83333	0	62.9091	0	0	1.25	797.358	1	7.44444	0	0
-0.241457	61.6667	1	600.1	0	0	0	73.9	12.5	1	9.5	2	2.3	0	0	5.44444	322.7	0	7.88889	1.75	1.85714
-0.0226478	128.225	1.75	608.9	33.2	4.8	1	32.1	46	1.25	11.4286	0	208	0	0	4.125	843.8	1.4	17.5556	18.6	1.5
0.11185	36.8333	1.66667	175.7	7.4	0	2.25	3	3.83333	0	36.5	2.33333	3.3	0	0	1.5	358.622	0	1.57143	1.2	1.33333
-0.0294719	11.6	1	216.75	0	0	0	239.9	1.33333	0	12.5	0	0	1	1	1.66667	94.3889	1	2	1	3
1.05934	149.1	1.33333	218.333	5.7	1.25	0	89.2857	7.28571	0	5.57143	1	17.7273	0	0	4.9	397.894	0	27.4444	2	0
-0.169838	152.6	0	264.5	14.6	0	2.375	79.5	51.4286	1	37.3333	2	13.7	0	0	2.375	467.239	0	13.8889	0	0
0.0248827	199.6	0	435.25	5	0	0	1.42857	75	0	33.75	3	7.6	0	0	2.88889	219.725	0	6.22222	0	0
0.62132	194.857	2.2	172	12.5	0	1	0	0	0	5	2.33333	29.3636	1	0	4	505.558	0	11.8889	0	1.33333
0.30404	0	8	0	0	0	1.5	1.5	677.875	4.9	212.5	5	77.5	0	1.4	3.7	6.5	0	0	21.6	27.2
0.606087	0	1.33333	930.6	0	0	0	0	0	1	226.375	4.66667	17.0909	2.11111	2	0	525.5	1	0	11.8	15.4
0.619865	16.9	0	149.333	4.25	0	0	0	6.57143	0	3.4	1	1.83333	0	0	2.75	164	0	0	0	5
-0.137241	15.0286	0	50.7	3.7	0	1.25	3.125	0	0	5.6	0	4.54545	0	0	1.42857	139.962	0	4.88889	0	0
-0.234427	125.1	2.25	402.9	12.2	0	1.33333	64	87.3333	0	55.75	1	50.5455	0	0	3.2	879.7	1.5	28.7778	4.7	0
-0.149466	0	5.1	716.727	0	0	0	0	126.143	0	53.6	2.5	19.5455	3.88889	0	0	158.656	1.66667	0	6	3.55556
-0.427377	47.3	0	198.5	3.5	1	0	101.2	31.2857	1	35.6667	1	3	0	0	3.7	394.983	0	5.11111	0	0
-0.355289	110.2	0	422.8	7.1	0	0	1	23.8571	1.66667	17.6667	1	7	0	1.42857	2.33333	257.1	0	13.6667	2.33333	1
-0.101235	63.8	0	231.333	4.8	1.5	1	5.4	19.875	0	27	0	3.66667	0	0	3.66667	265.554	0	6.44444	0	0
0.100605	39.9	1.5	244.308	0	0	0	54.5	15.8571	1.33333	9.8	1	1.5	0	0	2.125	337.966	1	1.2	0	1.14286
-0.479156	123	1.33333	98.6364	36.1	0	1	27.8	20.5	0	15.8	2.25	5.44444	0	0	2.5	73.4	0	18.5556	1	3.375
-0.182832	104.8	0	278.273	9.5	0	1.6	41.1	9.6	0	14.5714	1	4.375	0	0	3.75	404.61	0	11.1111	1	0
0.106759	17.775	0	36.5833	4.2	1.5	0	115.6	7.66667	1.33333	8.125	0	0	0	0	2.5	338.175	0	3.375	0	0
0.175301	56.9	0	30.4167	2.375	2.66667	0	52.5	2.83333	3.4	2.57143	0	2.2	0	0	1.5	124.658	0	2.77778	0	0
-0.296875	7.8	0	17.1667	2.14286	0	0	6.7	2.6	0	0	1.33333	0	0	0	7	161.171	0	5.55556	0	1
0.0324692	78.2	0	45.2	3	0	0	27.3	11.2857	0	6	0	6.2	0	0	1	117.027	0	4.55556	0	0
-0.34616	49.2	0	109.417	10.9	0	1	2.25	1.33333	0	51.8571	1.5	3	0	0	4.4	390.869	0	0	0	0
0.49188	12.9	2.9	447.083	8.3	0	0	0	71.125	0	49	2	4.7	0	0	0	146.474	1	17.7778	1	3.3
-0.118103	29.8	0	4.25	6.8	1.33333	1	0	10	1.8	6.75	0	4	0	0	2.33333	233.1	0	6.33333	0	0
-0.457728	117.7	0	171.7	10	1	2.375	52.1111	13.5	2	22	0	3.2	0	0	2.77778	245.018	0	8	0	0
0.245563	0	3.28571	478.2	26.2	0	1.5	10.9	263.571	1.5	76.375	4.66667	63	0	2.85714	2.8	57.4	0	2.88889	8.3	2
-0.289957	0	1.83333	464.7	5.2	1.33333	0	86.5	152.429	0	57.6667	1	4.22222	0	2	0	295.3	1	0	1.66667	4.3
0.284449	16.2	0	16.6	2.2	0	0	22.3	6.5	0	3.375	0	0	0	0	1.42857	138.678	0	4.11111	0	0
-0.441946	0	2.42857	1011.73	2	0	0	0	3.33333	2.77778	5.28571	2.875	0	0	1	2.8	0	3.14286	0	5.2	3.8
0.369965	49.6778	0	243.3	6.9	1.5	0	19	51.7143	0	25.6667	1	3.8	0	0	8.2	165.116	0	5.77778	0	0
-0.365452	12.6	1	409.8	5.5	0	0	0	15.1667	0	14.3333	2.25	0	1.5	5.375	0	249.4	1.2	3.77778	3	3.22222
-0.375351	64.4	0	39.8	5.9	0	0	14	6	0	2.28571	1	3	0	0	2.44444	227.632	0	4.33333	0	0
-0.268909	113.5	1	188.583	4.9	2.4	0	193.8	45.125	1	31.5714	1.625	9.1	0	0	1	214.4	0	5.25	1.5	0
-0.0452855	18.9667	0	0	0	31	2.11111	0	516.857	9.09091	488.2	2.83333	36.1818	1.88889	1.33333	0	116.353	0	36.3333	22.1	3.2
0.203251	68	0	187.583	0	0	0	0	42.875	0	16	4	2.4	0	0	2.33333	13.9	0	0	1	2.42857
-0.384456	49.1	0	171.8	14.1	1.5	0	29.4286	21.4286	1.75	5.2	3.5	7.72727	0	0	2.375	181.975	0	4.22222	0	0
-0.344328	98.1889	2.2	808.2	3.66667	2.42857	0	0	10.4286	14.5	192.125	3	8.09091	0	0	10.3	226.114	0	0	2	1.66667
-0.0721447	15.1	2.66667	705	30.8	0	0	22.5	100	0	69	1	0	0	0	4.9	35.7222	0	6.55556	1	0
0.360149	0	6.5	479.25	3.5	0	2.5	0	6.8	0	78	11.3333	0	4.9	4.55556	0	227.05	1.75	0	18.2	33.8
-0.617904	25.075	0	221.909	1	0	0	22.2	5.83333	0	2	0	0	0	1.57143	1.33333	211.822	0	2.75	7	1
0.198018	1	1.75	556.75	11.1	0	0	0	0	2	0	0	2.5	0	0	2.71429	3.875	1.5	0	4.9	2
0.531012	84.8	2.6	606	0	5	1.2	0	205.571	3.16667	123.5	3.66667	2.42857	1	0	2	0	0	0	3.6	28.4
-0.296702	161.8	0	246.833	5.1	0	1	116.8	10.2857	0	4.5	0	12	0	0	1.8	323.381	0	2.77778	0	0
0.297431	35.5	0	63.7	5	50.8182	3.88889	4.28571	3.5	172.154	0	1	4.5	0	0	3.375	101.011	0	4.33333	1.66667	0
-0.168264	111.9	1	385.8	3.28571	0	1.33333	146.714	1	3.5	12.25	0	42.6	0	0	5	414.998	0	47.3333	1.6	1
-0.204392	21.3	0	325.667	3.4	0	0	0	14.4286	1.85714	18.25	3.28571	0	0	0	1	243.2	0	5.77778	0	1.75
0.435216	5.475	0	196.583	28.6	0	0	0	30.5714	0	30.4286	0	6.44444	0	0	0	37.2	0	0	2	12.1
-0.0416114	1.5	0	60	3.1	1.8	0	63.9	31.4286	2.28571	4.42857	1.5	1	0	0	1	194.522	1.5	10.7778	0	2.33333
0.126843	1.75	0	505.917	0	0	0	0	120.5	0	93	2	5.5	0	1.25	1.4	0	1.42857	0	3.22222	7.6
-0.259659	73.1	1	232.1	2.5	0	0	0	30	0	18.75	0	12.5	0	0	2.25	47.1	0	5.33333	0	0
0.197547	44.4	1.25	673.5	4	0	0	0	54.25	0	25	2	0	0	1.6	5.1	0	1.33333	4.33333	3.33333	4.33333
-0.122105	68.5	0	140.4	5.55556	5.9	2.25	109.444	2.33333	6.84615	18.375	0	11	0	0	2.42857	339.55	0	8.33333	0	0
-0.491386	14	0	188.8	9.4	0	0	95.7	1	1.5	13.625	0	0	0	0	4.8	101.779	0	4.88889	0	3.11111
0.708424	2.5	1	350.5	0	0	1.66667	0	0	0	8.875	2.66667	6	2.5	0	9.4	237.5	4.2	0	2.6	2.66667
-0.311688	7.4	0	20.0833	5.1	0	4.66667	0	0	0	1	1	0	0	0	7.7	29.95	0	6.55556	4.77778	0
0.336202	35.4	0	1039.9	15.4	0	0	2.5	96.2857	0	46.875	0	2.28571	0	1.5	2	19.8194	0	7.33333	2	4.3
-0.618951	36.6	0	58.1818	31.4	0	1	6.625	3.8	2.7	4.375	0	1.875	0	0	1.5	206.492	0	16.6667	0	0
-0.440711	60.8	0	225.455	4.7	0	0	303.444	20.2857	0	34.875	0	3.1	0	0	3	288.067	0	2.875	0	1.5
-0.458935	31.8	0	228.455	7.9	0	0	89.1429	4.33333	0	3.5	0	0	0	0	1.25	391.017	0	4.66667	0	1.4
-0.50436	66.6	0	100.231	3	0	1.71429	66.7	41.2857	1	22.625	0	0	0	0	2.5	199.894	0	5.22222	0	1
-0.23322	3.90278	1	36.7273	4.44444	1	0	33.6	0	1.5	3.14286	0	0	0	0	2.5	278.963	0	4.71429	1.5	0
-0.0120573	20	0	58	4	0	0	5.3	14.25	1.5	13.6667	0	9.54545	0	0	2.88889	96.625	0	2.66667	0	0
1.01932	96	1.5	105.8	20.5	0	1.5	26.6667	60	0	39.6667	1	9.27273	0	1.66667	1.88889	330.906	3	7.22222	0	1.2
-0.359348	49.5	0	138.667	4.3	0	1	0	19.4286	0	10	2	2.75	0	0	2.125	202.275	0	6	2.85714	0
-0.388578	20.8	0	746.1	7.9	1.85714	0	5.6	0	6.36364	38.2857	0	5.2	0	0	7.2	38.7389	0	5.77778	3.3	4.22222
0.176566	1	4.22222	302.9	0	0	0	0	24.1429	0	10.1667	5.5	0	2.71429	1.33333	0	0	0	0	2	16.3
0.761498	154.9	0	349.417	4.5	0	0	0	38	1	31	1.5	0	0	0	2	361.456	0	12.8889	0	1.28571
-0.399019	75	0	37.7692	9.6	1	2.28571	45.2857	3.66667	1.16667	4.5	0	0	0	0	2.28571	351.61	0	7.33333	0	0
-0.272051	91.1	0	158.75	7.2	0	0	2.57143	17	2	4	1	4.44444	0	0	3	116.561	0	10.2222	0	0
0.557465	85.5	0	280.4	7.4	0	0	0	16.1667	0	134.25	1	10.6	1.66667	2	4.22222	169.643	1	0	3.14286	2.875
0.217539	1.16667	0	912.273	2	0	0	0	148.571	0	101.25	0	2.5	0	1.375	1.6	3.66667	0	2.14286	10	20.7
-0.222164	31.5	1	49	1.33333	0	0	74.5	1	0	2	1	8.72727	0	0	2.16667	373.275	0	7.33333	0	0
0.522356	12.7857	1	182.333	19.8	13	0	0	80.375	3.18182	42.125	2.85714	5.6	0	2.33333	6.77778	137.65	1	23.5556	4.3	1.5
-0.145737	175.3	1	409.8	12.5	1	0	55	106.857	0	39	1.6	0	0	0	1.71429	461	0	5.22222	2.33333	1
0.121504	27.4	0	828.833	15.8	0	0	1.75	49.125	0	12.25	1	4.22222	0	2.625	1.66667	55.9	0	0	7.9	49.5
-0.468216	6.6	0	672.5	2.8	0	0	0	31.5	0	102.125	2.5	0	0	0	3.6	10.8	1	2.5	0	4.5
-0.616259	15.2	0	19.3636	5.2	0	0	31	1.85714	0	0	0	0	0	0	4.9	82.6159	1.5	1.66667	0	1
0.00161241	72.2	0	106.417	11.2	0	1	84.5	3.28571	0	4.375	1	0	0	0	1.16667	234.018	0	1.8	0	0
0.0220151	103.2	1.5	233.692	0	0	0	6.1	20	0	21.5	1.25	3.88889	2.5	1.2	1.16667	99	2	5.55556	0	1.33333
-0.0325374	153.5	0	317.167	7.9	0	2.25	0	37.75	0	64.4286	0	8.36364	0	0	1.5	334.385	0	3.75	0	0
0.0798296	0	1.44444	1522.3	0	2	0	0	300.143	0	208	1	7.27273	2	9.36364	0	0	0	0	26.5	28.7
0.153447	167.4	1.33333	574.727	5.5	0	0	0	0	0	199	0	0	0	0	3.9	164.678	0	6	0	0
0.332087	80.7	1.5	217	2.875	1.2	0	0	12.75	0	17.25	1	2.8	0	0	4.66667	19.8667	0	7.22222	3.28571	1.75
-0.0777406	86.1	2	393	7	0	0	167.4	2	0	2.375	3.33333	6.45455	2.66667	2.5	10.9	72.7	1.57143	7.55556	5.9	5.3
-0.0726216	51.2	0	116.6	2.33333	2.25	0	29.6667	23.1429	2.375	20	0	1.66667	0	1.33333	4.4	82.8893	1.16667	0	0	1.66667
-0.0190223	89.4	0	277.8	9.9	0	2	83.9	5.25	0	8.57143	0	2.8	0	0	3.2	261.194	0	5.33333	0	0
0.298331	135.1	5	1716.36	3.42857	1	1.5	0	78.125	4.1	63	1.5	35.6667	0	1.4	0	121.5	1.5	25.4444	9.3	2.375
-0.0753444	53.8	0	50	5	0	0	71.6	16.25	0	18.75	1	0	0	0	5.4	137.979	0	0	0	1
0.237028	78.8	0	159.5	7.6	0	0	69.2	23.7143	0	20.2	0	2.9	0	0	1.42857	194.828	0	6.11111	0	0
-0.369213	0	1.8	592	0	5.66667	1	0	143.444	119.667	359.167	0	17.4545	0	0	0	0	0	0	0	0
-0.66231	77	2.85714	760	6.14286	0	0	159.7	99.2857	1.5	28.2857	0	0	0	0	5.3	170.033	1.625	3.33333	5	4.1
0.0721065	157.2	0	107.167	15.1	0	0	34.8571	21.8333	0	25.625	0	17.6667	0	4.22222	3.3	91.2131	1	16.2222	0	1
0.207825	69.9	0	294.2	10.4	0	1	0	19.6667	0	43.5	1.5	11.7	0	0	2	307.4	0	17.8889	1.5	0
-0.199457	0	3	400.9	8.8	1	0	0	6.57143	2	6.42857	0	0	0	2.33333	3.16667	26.3	3.33333	3.14286	4.33333	4.22222
-0.373094	84.4	0	105.75	20.7	0	2.125	142.9	10.5	0	7.75	1	2.4	0	0	4.7	163.218	0	7.44444	0	0
-0.227019	48.4	0	133.5	9.9	0	0	24	1.4	0	3.625	0	0	0	0	6.6	170.699	0	3.11111	0	2.5
0.203247	95.4333	2.16667	132.25	9.7	0	0	8.5	31.1429	0	13.6667	0	0	0	0	2.11111	32.3556	0	3.33333	0	0
-0.233966	73.2	0	92	3.6	0	2.14286	185.556	2.8	1.66667	12.25	0	0	0	0	3.11111	194.497	0	3.22222	0	0
-0.0921124	107.1	0	462.4	1.71429	1	1.33333	19.6	74.625	0	15	1	0	0	0	3.7	226.092	0	6.11111	0	0
-0.28161	5.77778	0	129.333	2.85714	0	0	7.7	14	0	59.5	0	0	0	0	2.875	39.2556	0	1.33333	1.42857	1.25
0.511811	60.4	0	346.9	4.5	0	1.4	40.5714	9.83333	0	11.375	1.75	13.4	0	0	2.16667	361.15	0	5.66667	0	1
-0.106341	13.7	0	8.3	8.7	0	2.25	2.875	4.14286	0	5.2	0	2.875	0	0	2.3	138.345	0	7.55556	0	0
-0.00874983	110.7	0	91.4167	4.125	2.25	1.75	104	1.5	1.33333	2	0	0	0	0	2.6	111.865	0	7.33333	0	0
-0.29009	106.8	1.5	323	5.6	1.85714	1.6	107	8.85714	1.25	20.75	2.8	6.27273	0	0	3.3	363.978	0	6.44444	1	2.14286
-0.187134	39.7222	0	136.615	1.83333	0	1	17.9	1.66667	0	3.83333	0	0	0	0	2.16667	165.946	0	4	0	0
0.204727	161.2	0	109.615	11.8	0	0	0	0	0	22.7143	1	2.2	0	0	3.66667	202.758	1	6.55556	0	2.5
0.190696	54.1	0	137.083	8.2	0	0	136.2	4.71429	0	3.6	0	3.22222	0	0	5.4	203.627	0	4.375	0	1.14286
0.340803	0	0	0	9.4	0	1	0	345.333	0	163.333	4.55556	0	1	4.44444	3.5	41.9	0	2	4.3	7.8
-0.454502	20.3	0	37.5	2.5	1.66667	2.7	277.2	10.5714	1.5	10.25	0	0	0	0	2.44444	342.497	0	6.77778	0	0
0.05929	231.4	2.6	313	5.88889	0	0	0	22	0	67.25	0	1.5	0	1	3.5	97.6	2	7.77778	0	2.22222
-0.241844	111.333	0	301	6.8	0	0	74.25	21.7143	0	9.25	2.16667	10.1	0	1	2	337.335	0	20.8889	0	0
-0.376472	39.6667	1.42857	481.667	5.2	0	3.33333	41.8	82.5714	0	20.875	3	0	0	0	4.3	37.2	0	9.22222	2.2	1
0.357946	53.4	1	93.1818	3.77778	0	0	0	13.25	0	9.42857	4.25	1.75	0	0	0	199.638	1.75	17	0	12.4
0.205757	88.5	1	534	1.5	1.33333	1.44444	6.3	29	0	13	0	9.75	0	0	1.85714	302.647	0	13.6667	0	2.28571
0.0763433	101	0	89.1818	4.9	0	1	133	45.8571	1.5	24.75	1	8	0	0	2.7	298.883	0	3.77778	0	3
0.795479	0	0	1517.7	0	1.6	0	0	0	10.75	0	0	53.2	0	7.18182	0	194.1	0	0	6.66667	37.4
-0.00987003	103.4	2.75	236.846	19.4	0	1	0	39.625	0	16.25	6.33333	25.9	0	0	0	0	0	1	6.4	3.77778
0.153325	0	1.4	764.182	0	0	0	0	22.7143	0	84.875	3	0	1	12.7273	0	0	0	0	19.1	59.9
0.147594	111.857	0	353.417	7.6	0	0	0	64	0	47	2.5	0	0	0	7.9	105.3	1.44444	0	2.75	3.8
-0.192858	20.9	0	54.6154	16.9	1	0	0	6.5	0	6.25	0	4.1	0	0	5.2	183.677	1	3.375	0	1.4
0.309198	0	0	1337.6	0	0	0	0	278.5	0	110.5	0	0	0	5.44444	0	1.75	0	0	75.1	14
-0.0383876	0	3.25	0	0	0	1.5	220.6	0	2.5	0	11.2	12	3	1.66667	0	0	0	0	5.3	137.4
0.00294188	0	1	423.5	9.5	0	0	0	63.625	0	58	2	2	0	0	1.5	0	0	2	8.1	12.8
0.135604	0	2.71429	625.545	1.25	0	0	0	6	0	3.66667	3	2.375	0	0	1.4	107.5	2	5.22222	2.5	2.16667
-0.456556	27.9	0	466.182	2.5	0	0	0	7.85714	0	4.25	1	1.875	0	0	2.22222	155.918	0	3	0	1.42857
0.838693	15.6	0	813.3	4	0	0	0	105.286	0	154.667	2.5	0	0	1.66667	0	0	0	0	3	42.6
0.934517	33.4	0	230.833	5.8	0	0	173.4	1	0	4	1	4.125	0	0	3.6	87.573	0	10.4444	0	0
0.648103	74.5	1.5	463.4	7.8	2.33333	12.2	0	315.875	0	320.667	4.83333	14.9	0	3.4	0	171.9	11.8	0	0	15.9
1.09736	12.8	0	411.333	4.66667	13.4	0	95.1	6	2	5	0	4.77778	0	0	3.6	101.092	0	1.66667	0	1
0.0693118	43.5	0	156.583	0	0	0	34.4	0	0	4	0	0	0	0	2.28571	183.793	0	9	0	0
-0.161569	330.8	1.66667	179.545	6.7	0	1.75	2	6.28571	9.08333	20.125	1.5	8.1	0	1.66667	5.6	126.55	0	2.44444	7	1
-0.407443	15.7	0	67.5	5.7	0	0	1	6	0	3.8	0	1.85714	0	0	2.14286	106.242	0	2.42857	0	0
-0.42425	121.2	1	250.75	3.88889	0	1.33333	31.6	22.2857	2.5	13.5	1	1.8	0	0	1.625	219.7	0	12.5556	0	0
0.426052	83.9	1.16667	997.2	0	0	1.33333	0	222.286	0	59.875	2.25	15	0	6.81818	7.9	128.662	2	1.75	6.4	5.8
-0.428609	33.8	0	142.818	26.8	0	4.6	73.7	9.33333	0	17.875	3.22222	3.44444	0	0	9.2	171.767	0	9.66667	3.75	0
-0.0321849	0	1	330.909	0	0	0	0	10	0	7.66667	3	0	0	1.5	2.375	88.3	1.66667	0	4.375	15.6
0.75527	0	1	659.75	0	0	0	0	243.429	0	77.5	1.5	12.1818	2.25	1.4	0	0	0	0	2	37.6
-0.0927647	14.5	1.75	3.7	4.6	0	0	11.3	1	0	3.14286	0	3.6	0	0	1.5	74.0139	0	5	0	1.5
-0.109379	26.05	0	422.636	4.66667	0	0	3	217.5	0	181.75	2.66667	5.81818	0	1	7.2	173.117	1.25	0	1.6	4
0.129372	200.7	0	114	3.1	0	0	12.8	15.8571	0	9.4	1.8	0	0	0	2	227.25	1	4.22222	0	3.8
-0.259349	0	2	749.273	11.7	0	0	0	0	0	167.714	4.66667	0	0	1.6	0	0	1.57143	0	2.77778	10.1
0.0269398	210	0	1074.5	13.6	67	1.5	24.7	51.8	42.8462	39.875	0	60.9	0	0	6.5	846.973	0	18.1111	0	0
0.00319672	88.6	1	208.636	15	2.28571	4.2	107.1	113.667	1.25	39.7143	2.4	3.8	0	0	3.5	391.35	1	33.7778	1.5	1.83333
-0.459284	13.5889	0	2.66667	6.8	2.66667	0	95.5	3	3.375	7.375	0	0	0	0	5.66667	311.885	0	6.55556	2.66667	0
0.713021	0	1.75	443.917	0	0	0	23.6	0	1.33333	0	4	43.1818	1.66667	0	0	109.567	0	0	0	27.1
0.225998	117.1	0	524.833	0	5.4	1	0	8.42857	6.16667	29.375	1.25	0	0	1.33333	0	191.529	0	6.33333	4.11111	7.7
0.343207	107.9	0	96.5833	6.4	0	0	80.9	105.5	0	66	2.2	9.9	0	0	1.9	509.85	0	7.88889	0	1.4
-0.280557	108.7	0	470.167	18.6	2.33333	1	77	44.625	1.66667	9	3	17.5	0	0	5.875	546.797	0	13.4444	1.5	1.6
0.872028	53.7	3.625	901.3	16.3	14.6364	0	0	172.875	51.7692	84.3333	1	22	0	0	0	3.4	0	0	3.1	73.4
-0.249392	63.1	0	259.083	3.22222	0	0	0	36.875	0	7.85714	2	1.8	0	0	2.55556	26.5306	0	5.125	0	8.4
-0.174443	22.7	0	109.167	2.57143	0	0	78.7	4.28571	0	3.5	0	0	0	0	3.4	90.9865	0	2.16667	0	0
-0.17607	6.3	0	11.8182	5.33333	0	0	0	2.5	0	6.5	2.33333	0	0	0	3.5	167.662	0	10.1111	0	0
-0.417052	108.1	0	122.727	2.55556	0	0	20.8	13.4286	1.57143	3.5	0	11	0	0	4.44444	188.797	0	9.66667	0	0
0.428082	57.2333	0	155.667	3.5	0	0	0	6	0	14.875	1.5	0	2	0	1.5	182.861	0	2.33333	1.6	1.4
0.728828	21.2	0	201.3	4	1.2	1.5	55.8	0	1.75	17.8571	3.5	8.6	0	0	12.2	315	5	5.4	0	0
-0.305358	256.9	0	114	13.1	0	0	0	42.7143	1	42	0	47.8182	0	0	2.7	305.242	0	9.55556	0	0
-0.46252	11.7083	0	368.083	29.9	0	0	0	2.75	0	0	0	0	0	0	4.66667	141.1	1	4.33333	0	8.6
-0.111703	62.6	1	259.417	4.2	0	0	22.7	6.14286	0	4.4	1.5	0	0	0	7.4	144.059	0	5.66667	0	0
-0.275426	107.7	0	169.417	7	0	0	0	12.8571	0	6.66667	0	3.5	0	0	2.88889	334.461	0	1.2	0	0
0.321512	6.52222	0	39.5	7.2	0	0	0	2.83333	0	3.85714	0	1	0	0	2.66667	63.3611	0	2.22222	0	0
0.0877462	114.2	0	89.2	4.8	0	0	78.1	0	0	44.4286	0	4.27273	0	0	1.66667	724.125	0	1.33333	0	0
-0.0660389	25.2	0	283.091	0	1.33333	0	0	17.3333	0	39.5	2	1.71429	0	0	2.75	57	2.16667	8.77778	0	7.4
0.1315	46.4	2.5	718.9	4.5	0	0	0	86.25	0	28.125	0	8.8	0	0	1.25	193.528	0	4.5	0	0
1.07041	33.4	0	200.1	0	0	0	138.3	41.375	0	23	1	2.2	2.6	0	0	45.8	3.125	0	0	33.3
0.782945	45.4	2.11111	173.8	0	0	0	0	25.8571	0	171	2	5.90909	14.6	9.09091	0	27	6	0	13	35.3
0.165868	16.8	2	301.7	4.6	1	0	50.6	29.4	0	30.6667	1.4	4.33333	0	0	2.9	374.311	0	14.5556	0	2
-0.379642	66.1	0	48.5	10.2	0	0	5.6	8.85714	0	0	0	6.8	0	0	2.85714	233.239	0	4.375	0	0
-0.365196	21.8	0	5.08333	6.1	0	1	1.66667	0	0	1	1	2.8	0	2	1.42857	50.9357	0	4.44444	0	0
-0.0671636	64.7	0	82.6	8	0	0	36.2	22.5714	0	14.7143	0	0	0	0	3.1	153.113	0	1.66667	0	0
-0.239182	75.1	1.4	815.727	2.5	2	1.6	21.7	23.125	2	128.375	3.33333	2.85714	0	0	1.83333	137.348	0	9	0	7.8
0.536718	46.5	0	188.25	3.83333	3.33333	4	25.7	9.28571	14.5833	6.42857	0	2.75	0	0	2	226.475	0	7.77778	42.5	0
-0.329609	115.3	0	54.7692	11	0	0	178.375	13.2857	0	7.5	0	6.22222	0	0	2.375	222.175	0	9.22222	0	0
-0.325422	53.5	1.6	83	14.2	0	0	25	13.7143	0	14.5	3.8	8	0	0	2.55556	94.3651	0	40.8889	0	0
-0.732461	68.9	0	163.9	6.2	2.83333	0	0	4.66667	0	6.42857	0	2.28571	0	0	4.8	195.247	0	6.11111	0	0
-0.343707	52.7	0	192.818	6.1	0	0	115	4.16667	0	21.125	0	10.4545	0	0	2.14286	495.164	0	4.33333	0	0
-0.325478	51.7	0	22.25	2.3	0	0	113.4	18.8571	1	16.8	0	0	0	0	2.5	264.085	0	6.22222	0	0
-0.35591	19	0	135.75	1.6	0	0	112.667	3.33333	0	16	0	0	0	0	1.42857	159.183	0	8.88889	0	0
0.0350078	91.3	0	647.083	2	0	0	83.875	204.375	0	41.7143	0	3.33333	0	0	2.375	323.62	0	2.375	0	1
0.520723	222.833	0	573.462	5.8	27.9091	1	109.5	91.5	17.3077	29.5	0	3.875	0	0	2.16667	360.7	0	8.55556	3	0
0.000914347	0	2.5	713.154	11.4	0	0	0	368.714	0	0	3.5	4.77778	0	0	2.14286	180.9	10.5	0	3.7	12.7
0.355491	19.7	0	465.364	0	0	1	233	27.4286	1.4	34	2	2.7	0	2.4	1.8	110.567	1	4.75	4.14286	6.4
-0.207815	22.3	0	88.5455	2.88889	0	0	0	13.8571	0	10.6667	0	3.5	0	0	1.4	30.4778	0	1.75	0	1
0.508309	16.15	0	540.833	2.71429	0	0	4.25	6.16667	0	340.5	0	7	0	0	1.75	25.2417	0	0	1	2.5
-0.550978	8.5	0	499.1	4.1	0	0	0	45.3333	0	24	0	0	0	0	3.6	70.3333	0	4.5	2.66667	1.25
-0.270495	11.2333	3.7	551.3	13.2	0	1.6	0	62.4286	0	20.5	2.5	1.75	0	0	0	0	1	3.375	15.8	21.8
-0.366577	21.9714	0	273.538	3.5	0	1.5	268.8	21	0	8.625	3.5	1.75	0	0	1.5	225.289	0	2.25	0	1
1.50644	53.1	0	323.7	2.16667	1.25	0	94.6	13.5714	1.42857	9	1.75	4	0	0	6.6	283.6	0	0	1.2	0
-0.147729	19.8	0	140.5	5.77778	0	0	0	7.5	0	3.75	0	0	0	0	3.4	171.079	0	4.33333	0	1
0.908829	1	14.9	407.917	0	0	0	1	415.5	0	102	13.6667	94.1667	2	2	0	0	7.6	2.5	4.1	33.1
-0.547201	51.2	0	58.3333	5.2	0	2	264.444	11.4286	1.66667	19.75	0	2.57143	0	0	1.625	295.603	0	3	0	0
-0.354778	109.6	1.16667	491.2	13.3	47.3636	0	518.7	13.7143	30.5385	11	0	3.7	0	1	5.6	528.953	0	13.1111	10.4	0
0.429504	0	3.44444	816.727	0	0	1	0	182.714	0	230.5	2.66667	21.3	0	1.5	0	0	0	0	11.2222	152.7
-0.478146	17.5	0	176.8	2.22222	0	2.5	122.2	9.5	0	7.2	0	1.57143	0	0	2.55556	452.647	0	1	4.33333	2.22222
-0.356385	57.8	1	172.8	2	0	0	10.8571	83.375	0	68.875	0	1	0	0	2.33333	83.5766	1.5	5.22222	0	0
-0.361148	92.7	0	487.667	16.9	0	0	0	153.571	0	116.5	1.4	12.9	0	0	1.5	296.751	0	4.375	0	0
-0.20535	85.7	0	104.5	3.44444	0	0	32.6	1	0	8.875	0	4	0	0	1	134.293	0	8.11111	0	0
0.695234	84	0	404.636	0	0	0	66.4	28.8571	1	13.875	1	7.27273	0	0	1.7	321.167	0	3.14286	0	0
0.0240378	0	2.44444	906.25	0	0	0	284	90.8571	2	20.875	6	102.1	3.83333	8	0	298.233	0	0	41.2	10
0.859984	0	2	655.545	0	12.8182	1.5	0	201.714	0	140.6	1.66667	5	0	3.16667	0	96.8	9.5	0	2.125	46.5
0.125997	54.7	1.2	176.6	2.22222	0	2.14286	175.4	16.7143	0	5.28571	0	1.28571	0	0	0	346.25	0	3.875	0	0
-0.61903	38.6	0	708.6	28.6	0	2.2	0	154	0	94.8	3.66667	7.3	0	0	11.9	231.333	0	53.4444	0	0
0.077036	77.2	0	182.333	2.16667	0	2	93.2	12.1429	0	7.75	3.25	3.22222	0	0	1.66667	243.914	1	10.7778	2.25	1
0.0790311	48.5	0	414.636	7.2	0	0	2.5	1.2	1.33333	29.875	0	1.33333	0	0	5.25	210.551	0	5.625	0	0
-0.542822	73.1	0	75.25	1.5	1.6	0	30.6	18.5714	1	3.42857	0	0	0	0	2.14286	145.6	0	1.5	0	0
0.110972	136.7	0	362.923	1.5	0	1	0	24.8571	1	7.66667	1.6	5.3	0	0	1	327.278	0	0	0	2.25
-0.51034	0	2.125	132.333	8.7	2.6	0	0	28.875	1.5	99.875	2.5	3	0	2.42857	13.2	273	1.33333	3.66667	4.22222	4
-0.376564	76.0571	0	76.9167	7	1.25	0	122.3	3	1.14286	3.42857	1.5	2.75	0	0	3.33333	152.125	0	7.11111	0	0
-0.0511719	360	0	243.25	49.2	0	2	52.6	7.25	0	6.125	2	9.22222	0	0	5.75	344.748	0	2.66667	2	0
-0.383669	80.1	0	366.75	2.85714	4.09091	0	119.6	51.5	3.11111	16.5	1	6.36364	0	0	2	193.578	0	7.77778	0	0
0.0492649	7.8	0	814.9	4.2	0	0	114.9	380.556	1.4	167.8	5.71429	0	1	0	2	192.3	2.6	0	1.4	10.4
0.0645079	593.4	1.5	639.6	21.3	2.71429	9.3	189.1	26.6667	12	29.625	0	3.63636	0	0	4.22222	292.253	0	9.77778	0	1.33333
0.409723	73.8	0	205.167	9.3	0	2	6.4	2.71429	0	11	0	5.18182	0	0	1.55556	168.986	0	10.2222	0	0
0.154771	9.5	1	51.2	3.14286	0	0	0	2.66667	0	2.66667	2.4	0	0	0	2.33333	26.0583	0	1.75	2.42857	1.33333
-0.514609	127.367	0	83.6667	3.75	3.77778	1.5	6.14286	3.66667	3.38462	9.57143	0	0	0	0	2	136.586	0	4.625	0	0
0.0912881	8	1.6	243.818	5.9	0	0	0	6.2	0	43.875	1.66667	2.66667	0	0	0	5.66667	0	5.55556	1	51.1
0.336175	0	2.57143	336.5	0	0	1.2	0	26	1.8	17.5	3	3.5	1.8	2.6	0	29.6667	17.2	0	2.71429	32.6
0.305289	155.8	1	544	3.5	2.33333	0	1.5	178.5	1.33333	106	0	3.55556	0	1.4	3.55556	147.293	1.66667	10.6667	2.66667	1.85714
-0.501059	10.1667	0	18.0909	2.5	0	0	3	5.75	0	2	1	1	0	0	1	155.35	0	2.33333	0	0
-0.190851	237.4	1.33333	633.833	15.5	2	3	0	16	1.375	8.16667	1	91.1	1.25	0	7.88889	268.2	1.75	13.3333	0	2.71429
0.337367	32.7	0	166.333	3.44444	2	0	49.3	10.5714	3	3.42857	0	2.11111	0	0	2.71429	49.55	0	9	0	1
0.158318	25.9	7.2	87	19.6	0	1	0	8	0	3.6	2.75	0	1.875	8.4	9.2	28.6	1.5	0	37.7	0
0.153184	26.7	1.5	234.917	8.2	0	0	11.6	9.42857	1.5	4.5	1	14.1818	0	0	3.77778	381.193	0	7	0	1
-0.556103	34.8	0	108	4.77778	0	0	94.3	5.8	0	6.25	0	7.72727	0	0	6.3	414.867	0	5.22222	0	0
-0.355055	32.7	1	438	2.5	0	0	0	1.8	0	14.75	0	7.41667	0	0	5	363.388	0	12.5556	0	1
0.106768	0	2.66667	469.545	0	1.33333	0	0	217.857	0	300.5	1.66667	18.5455	12.1	8.54545	0	742.033	1.25	0	14.7	11.8
-0.762155	9.1	1.5	555	13.9	0	0	0	100.222	0	84.875	0	0	1.5	0	7.4	285.592	1	0	1.5	11.3
-0.360297	128.4	1	1083.1	1	0	0	51	83	1.83333	168.286	0	21.4	0	0	1.4	679.881	0	5.66667	0	2.5
-0.298353	0	1.5	453	6	0	0	0	109.6	0	57.375	0	0	0	1.75	2.77778	19.6	0	6.25	9.4	3.3
-0.258123	141.7	1.66667	297.5	10.1111	0	2	15.5	75.75	1	44.5	1.6	2.28571	0	0	4.6	276.111	0	4.75	0	1.875
-0.287583	0	2	742.8	8.1	1	0	0	0	4.3	0	2	1.5	0	21.5455	0	0	12.6	0	2	102
0.589282	21.5	0	670	9.9	2	0	9.1	28.2857	0	11	0	4.77778	0	0	8.22222	66.5	1	0	1.5	2.25
0.420795	1.25	3.66667	734.8	0	0	0	0	187	0	87.5	7	2.90909	0	4.63636	2.85714	0	0	0	45	181.2
0.385831	0	1.33333	1018.83	0	0	0	0	235.5	25.7273	82.5	0	19.7	0	2.5	0	0	0	0	30	63.4
-0.118647	200.8	0	52.2727	3	0	0	59.4	3.71429	0	3.5	0	0	0	0	4.44444	123.573	1	6.66667	0	0
0.155522	125.1	0	104.083	8	0	0	178.8	27.8571	0	9.8	0	5.1	0	0	2.14286	175.667	0	18	2.375	0
-0.33974	81.1	0	95.5	7	0	0	9	7.25	1	2	1.33333	1.66667	0	0	2.7	153.519	0	11.1111	0	0
-0.23987	37.3	2	122.2	6.6	0	0	119.1	90.125	0	96.125	0	0	0	0	9	149.558	0	15.3333	1.83333	1
-0.413142	112.3	0	133.833	5.2	0	0	31	10.8571	0	7.25	0	2.11111	0	0	2.14286	332.745	0	6.55556	0	1
-0.642692	38.8	0	116.833	2.75	0	0	2.2	5	0	4.66667	0	1	0	0	5.2	35	1	51.5556	2.16667	2.85714
-0.0097072	193.4	0	112	6	3.5	12	63.3	28.4286	1.88889	14.6667	1.25	31	0	0	1	207.375	0	2.16667	0	0
0.808338	20.2	0	394	0	0	1	30.9	29.8571	0	6.16667	6.125	4.44444	0	0	0	74.4889	0	0	0	13.9
-0.422819	16.1	1	295.636	8.3	0	0	146.8	59.5	1	25.25	2.66667	1.5	0	0	11.6	4.93651	1.6	11	6.2	8.7
-0.297947	9	0	9.25	4.7	0	0	52.3	0	0	2	0	1	0	0	1.625	99.8373	0	3	0	0
-0.511227	117.5	0	352.692	3.125	0	0	58.3	5.14286	0	19.625	0	2.5	0	0	2	217.578	0	6.375	0	2.85714
-0.0182399	59.1	0	104	6.8	1	3	125.7	19	1	7.125	0	0	0	0	2	206.648	0	4.42857	0	1
0.419809	56.6	0	294.083	13.6	0	1	14.8571	27.2857	0	11	2.25	7.18182	0	0	3.4	138.4	1.6	1.25	1.5	1.55556
0.140434	56.1667	14.4	710.3	0	0	0	320.1	0	0	0	6.77778	0	2.25	1.8	2.25	291.567	6.3	12.1111	5	3
-0.117779	230.1	0	477.667	13.1	0	2.77778	23.8	97.2857	2.77778	53.2	1.5	5.81818	0	0	3	332.875	0	10.4444	0	0
-0.35667	18.1	1.33333	405.6	2	0	0	0	77.75	1	84.3333	1.5	1.5	0	0	2.14286	161.275	1.25	4.55556	1.83333	2
-0.537565	69.6	2	758.846	1.75	0	0	0	3.33333	0	25.25	2	0	0	2	1.55556	92.4	0	8	2	9.5
-0.122461	0	1.4	238.636	0	0	0	0	3.42857	0	0	5.25	48.5	6.88889	1.42857	0	5.1	2.5	7.55556	4.11111	3.1
-0.459538	3.5	0	408.273	1.66667	0	0	93.9	0	0	2.875	0	2	2	0	1.875	194.664	1.16667	11.3333	0	1.5
0.610817	46.5	0	278.917	3.22222	0	0	0	6.83333	0	94	0	0	0	1	2.5	92.2	6.3	0	1	6.2
0.589716	0	2.2	582.6	11.4	0	0	0	335.286	0	268.875	1	48.0909	0	2.33333	0	156.9	6.6	0	0	5.11111
-0.217159	132.6	0	204.75	3.2	1	2.33333	230.1	35.5714	0	15.7143	0	8.6	0	1	2	401.353	0	11.1111	0	0
-0.215036	36.7	0	116.2	6.9	0	0	5	4.28571	0	5.625	0	0	0	0	3.75	116.144	0	2.83333	0	1
-0.321629	35.8429	1.16667	134.2	3	0	0	0	0	0	0	1.5	0	0	0	3.11111	66.4778	0	6.77778	0	2.625
-0.0886238	49.3	2.625	222.909	4.44444	0	0	149	9.42857	0	2.66667	7	0	1	3.3	6	14.8	8.3	0	7.9	17.6
-0.375904	7.9	0	345.917	31.3	0	0	65.4444	7.4	0	34.125	0	0	1.33333	0	5.11111	140.3	2	12.7778	0	2.625
0.354057	1.57143	3.88889	488	0	1.33333	1	1	4.5	0	4	5	2	0	3.375	3.8	168.433	0	0	35.7	93
-0.0747174	140.5	2.6	303.4	54.3	0	0	77.5	39.5714	0	22.875	2.5	63	1	0	8.3	262.222	0	18.7778	0	1.5
0.341705	0	1	1032.3	2	4.5	0	0	138	7.27273	240	0	10.7	0	0	4.7	130	0	0	2	2.85714
-0.0123715	65.3	0	21.9091	2.66667	6.36364	1.875	227.3	22.25	2.625	4.75	0	1.6	0	0	3.22222	211.664	0	3.875	0	0
0.169081	44.5	3.16667	485.1	0	0	0	57.6	70	2.14286	89.4286	3.5	3.83333	2.375	1.875	0	138.7	1.83333	0	7.4	15.4
0.0532114	81.25	1.66667	241.167	7.2	0	0	0	22.7143	0	60.625	2	0	0	0	3.85714	168.103	0	3.625	11.8	10.4
-0.274537	28.9	0	69.0833	8	1	2.33333	88.3	8.42857	1.44444	5.25	0	6.8	0	0	6.9	185.389	0	2.75	0	0
-0.417152	150.9	0	167.667	5.5	0	1	306.4	151.25	1.85714	101.5	1.5	3.66667	0	0	1.33333	169.033	0	2.5	0	1.83333
-0.0869971	147.5	1.8	482.9	3.7	0	1	21.2	64.2857	0	18	1.5	0	0	0	6	271.021	2.375	0	0	1
-0.357916	3	0	78.9167	3.66667	0	0	0	31.2857	0	25.875	1	1	0	0	2.5	4.16667	0	1	0	0
-0.0477541	134.1	0	183	9.8	0	0	73.8	4.85714	0	2	1.8	0	0	0	3	191.5	0	2.14286	0	0
0.977293	4.2	3.22222	538.727	0	0	0	0	139.75	0	79.625	2.5	4.875	1.8	6.9	0	3.33333	1	0	12.5	26.5
0.464648	0	1.6	1	2.625	7.1	1.8	7.5	767.857	0	347.333	2	69.5	0	1.2	2.4	698.7	0	1	6.1	5.44444
-0.475653	16.9556	0	193.417	5	0	0	0	3.28571	0	3.125	0	2.77778	0	0	4.6	103.714	0	7	0	1.33333
0.554779	12.2	1.28571	933.75	0	0	0	0	0	0	46.25	3	8.2	0	2.44444	0	117.4	1	0	1.14286	16
-0.412381	59.3	0	96.4	12.1	0	0	9.1	4.33333	0	4.85714	0	2.16667	0	0	5.6	194.014	0	8.44444	0	0
0.0300934	0	0	1136.45	0	1.33333	0	0	198	0	286.5	0	0	0	1	0	2	0	0	74	2.25
1.00894	0	2.28571	656.417	0	0	0	0	3.83333	159	32.625	4.25	0	0	0	0	0	0	0	0	0
-0.531964	41.3111	2	394.667	4.55556	0	0	4.5	5.66667	0	29	0	2.28571	0	0	6.9	282.211	0	5.11111	1	0
0.678184	0	9.3	1445.8	0	0	0	0	0	0	0	4.5	0	4.88889	6.81818	0	0	0	0	30.7	104.4
-0.328585	136.9	0	43.0833	14.2	1	0	27.7	2.71429	0	2.83333	0	0	0	0	5	214.173	0	17.1111	0	1
0.354608	1	3.5	399	0	0	0	0	22.2857	0	6.6	10	0	0	2.44444	0	1.33333	0	0	7.1	13.8
-0.331732	16.8333	1.75	195.538	3.7	0	0	14.4	3.83333	1	12.5	2.16667	0	0	0	2.22222	79.8639	1.83333	3.42857	1.5	2.28571
0.877879	0	2.33333	619.75	3.2	1	0	0	0	9	495.25	2.66667	2.5	4.6	14.5	0	5	23.2	2.4	139.4	165.1
0.601141	28.1	0	31	8.7	0	1	47.125	12.8571	0	9	0	1.66667	0	0	3.11111	168.558	0	2.2	0	0
0.0200218	0	3	1054.27	3.5	0	0	0	188.25	1.75	45.2857	3	0	0	1	3.83333	328	1	0	3.33333	3.3
-0.022906	95.1	2.5	391.273	17.2	1.5	2.125	35.5	167.4	1.33333	182.333	3.14286	9.72727	0	1.2	6.6	311.1	0	4.625	5.9	4.8
0.983446	100.8	0	585.909	5.22222	0	1.33333	0	17.2857	0	6.375	5.66667	20.5	0	0	5	10	0	12.7778	1.88889	1.875
-0.382817	0	0	322.917	0	0	0	0	46.5714	0	11.875	0	5.2	1.5	0	0	234.8	0	16.2222	1.25	6.8
0.250032	16.3333	1	208.25	1.71429	1.33333	1	5.57143	22.1429	1.33333	14.25	0	1.66667	3.33333	17.8182	2.57143	244.376	16	0	0	10.2
0.682018	4.77778	1.33333	626.7	4.5	0	1.75	297.8	266.286	0	100.667	2	5.25	1.4	5.4	5.1	30.4786	5.8	2.33333	2.42857	3.3
-0.579307	105.9	0	46.2	5.3	0	1	53.5714	2.33333	0	2.6	1.33333	26.3	0	0	3.22222	353.546	0	3.22222	2.55556	0
-0.0305645	85.8	2.25	756.6	14.8	1.4	0	0	138.667	1.66667	102.75	0	1.16667	0	0	13.6667	312.467	0	16.8889	2.22222	1
0.451568	46.5	0	1366.5	4.1	0	0	482.1	173	1.33333	60.2	2.5	4.25	2.28571	1.85714	0	465.4	1.66667	36	2	5.875
-0.349243	41	0	134.385	10.6	0	0	45.3	4.28571	0	3.5	3.14286	23.8	0	0	4.125	168.378	0	4	0	1.75
0.849701	15.5	1	182.7	0	2	0	0	253.125	2.16667	131.75	1.66667	10.4	0	28.1	8.3	19.3	17.5	0	7.5	15.1
0.318336	62.95	1	585.917	11.7	0	0	82.5	99.4286	0	33.75	1.5	2.88889	0	0	7.9	201.171	1	13.6667	0	2
0.32344	31.7	0	189.6	5.6	1	0	0	0	2	3.875	0	1.5	0	0	4.22222	31.1417	0	0	2	2
0.996153	38.2	0	116.25	4.625	0	0	106.429	9.57143	0	2	0	0	0	0	5.66667	215.977	0	6.77778	0	0
0.261698	38	4.5	0	0	0	2.33333	25.7143	13.7143	0	29.625	4	77.3	1	2.22222	0	129.2	1.6	1	0	1.71429
-0.239282	13.3333	0	86.5	2	0	0	0	20.625	0	9.875	1.66667	1	0	0	5.2	41.3333	0	0	1	3.7
-0.555645	267.2	0	73.0769	7.1	0	0	151.4	25.5714	0	9.2	0	1.33333	0	0	4.22222	208.863	0	9.22222	0	1
-0.396406	57.9	0	61.0769	3.75	0	0	25.1429	1	0	0	0	1.71429	0	0	3.6	130.344	0	4.22222	0	0
0.0369448	0	1.33333	879	13.4	1.2	0	0	90.3333	1.5	75	1.66667	0	1.8	0	0	333.843	1.33333	12.6667	1.71429	12.3
-0.71818	37.8	0	103.25	4.25	0	2.5	165	6.33333	0	12.6667	1.5	4.90909	0	0	1.83333	284.85	0	5.22222	0	1.33333
0.708027	24.4	0	730.3	3	2.875	0	0	107	3	40.125	1	4.8	0	0	4.22222	112.686	0	2.71429	1.25	1.8
0.18952	0	0	70.7273	0	6.88889	0	51	25.625	8.15385	14.4	1.33333	1.8	2	0	3.4	84.2571	4.9	0	1.5	12.6
-0.41251	28.2	0	795.9	8.9	0	0	0	24.8571	0	7.875	0	2.72727	0	0	4	46.1667	0	3.375	1	1.25
0.90426	26.1	0	78.5	5.7	0	0	0	8.42857	0	11	0	1.5	0	0	2.6	42.6444	0	1.66667	0	0
0.700501	29.9	2.11111	236.9	8.2	0	0	4.88889	2.16667	0	0	1.5	0	1	0	2.25	2	2.44444	1.4	0	6.2
0.0276162	41.4	0	34.7	4.1	0	2.5	61	24.5714	0	12.25	0	1.33333	0	0	2.125	198.9	0	3.55556	0	0
-0.286757	16.725	0	353.7	4.77778	0	0	29.4	8	0	9.75	0	2.5	0	0	1.5	132.857	0	4.33333	0	0
-0.178941	20.3	1.5	250.7	3.85714	0	0	164.6	3.42857	0	8.375	0	0	0	0	2.625	476.35	0	2.75	0	0
0.595514	30.8	0	660.8	5.75	1.75	0	0	180.375	0	145.25	0	0	0	0	2.33333	187.336	0	0	1.5	4.6
0.244965	236.2	1	336.636	11.1	0	1	0	107.833	0	59.25	1.83333	8.9	0	0	3.33333	225.15	0	7.44444	0	2
0.623832	8.78889	0	420.2	1.71429	0	0	39.3	6.57143	0	6.75	0	0	0	0	2	73.2841	0	8	0	12
-0.690093	55.5	0	88.6154	11.6	0	0	10.3	9	0	6.875	0	2	0	0	2.55556	176.537	0	2.33333	0	0
0.42347	51.4	0	166.3	4.33333	0	0	18	7.66667	0	5	0	2.11111	0	0	3.33333	323.775	0	6.22222	0	0
-0.32575	117.4	0	92.0909	8.6	0	1.33333	38.7	68.1429	0	13.625	1.25	4.8	0	0	3	277.067	0	8.55556	0	0
0.105635	42.75	0	143.273	11.3	0	0	0	14.7143	0	12.625	2	8.25	0	0	11.4	405.429	1	23.3333	0	5
-0.000181208	9.78571	0	782.091	21.2	3.3	0	0	47.5	2.8	34.7143	1	1.75	0	1	4.1	76.3667	0	10.4444	13.6	1.33333
-0.504561	49	0	363.25	3.7	0	0	150.556	143.714	0	46.75	1	15	0	0	3.3	61.4111	0	1.77778	1	1
0.318107	15	1	294.083	1.66667	1	0	32.125	13.2857	2.33333	30	0	2.63636	0	0	2.375	186.278	0	21.4444	0	1.5
-0.373165	37.9222	0	495.5	3.5	0	0	0	42.5714	0	32.6	0	0	0	0	3.14286	74.5556	0	3.625	0	1
-0.218536	72.7	0	595.25	4.66667	0	4	86	1.5	1	2	2.625	0	0	0	1.5	272.667	1	3.44444	9.8	2.25
-0.463971	163.8	0	274.417	5.2	1.5	0	73.5556	42.7143	3.5	17.625	1	1	0	0	1.16667	321.233	0	5	0	0
-0.412393	34.1	0	301.167	9.1	0	0	26.6	0	0	19.125	1.5	0	0	0	3.125	162.214	0	30	0	0
0.537291	4.2	0	653	0	0	0	0	191.125	0	0	3	0	2.14286	6.18182	3.2	0	0	0	15	78.9
0.0216378	31.2	2.88889	579.167	0	5.9	0	200.2	164.857	2.5	48.25	0	23.4545	0	1	16.9	329.87	3.44444	0	6.3	9.5
-0.156673	21.5	0	268	6.1	0	0	248.2	2.83333	0	3	2.7	1.5	0	1	1.83333	145.028	1	3.75	0	2.77778
0.365871	122	1.4	1066.7	2.125	5.54545	0	53.4286	124.75	9.66667	128.875	0	0	0	0	3.33333	173.436	1.42857	0	8.11111	6.1
-0.448833	115.8	1.5	67.2	1.16667	0	1	146.8	15	0	29	2.66667	2.11111	0	0	2.6	283.783	0	3.5	0	1
-0.358354	148.6	0	127	14.2	0	2.375	79.5	6.14286	0	4	0	1.4	0	0	3.8	487.039	0	11.4444	2.5	2
0.0117955	31.1778	2	201.455	2.8	3	0	0	15.75	0	7.4	2.83333	1	0	1	5.5	24.7	0	0	0	1.83333
0.159031	115.2	0	61.1818	12.6	2	1.5	43.9	22.2857	2	15.1667	0	1.875	0	0	2.25	480.059	0	7	0	0
0.860905	194.3	2	429.417	4.7	1	2.33333	19	15.8571	0	238.25	4.28571	68.9	0	0	1.16667	94.35	1.28571	5.88889	1	1
-0.404801	0	1.77778	1137.5	0	2	0	0	160.75	0	152.25	2.5	2.9	0	3.81818	17.5	0	0	0	255.4	5.1
-0.274375	75.4571	0	207.273	4.8	1.33333	0	165.6	29.7143	0	13.125	0	2	0	1	1.88889	215.6	0	6.33333	2	2.28571
-0.643493	9.5	0	33.5	2.9	0	0	41.9	30.4286	0	21.75	1	3.88889	0	0	1	255.944	0	5.88889	0	1.33333
0.0939701	22.9778	0	41.0833	1.8	1.33333	1	132.6	2	1.2	0	1	0	0	0	3.33333	117.275	0	1.77778	0	1.25
-0.0990684	82	0	40.9	11.2	0	0	88.8	0	0	5.75	0	1.75	0	0	1.8	247.156	0	4.22222	0	0
0.239025	42.8	0	81.4	6.7	0	0	3.125	6.66667	0	4.33333	0	2.875	0	0	2.42857	157.99	0	1.83333	0	0
0.464075	43.4	0	163.333	3.7	0	2.5	4.44444	9.16667	1.33333	36.125	1.6	3.77778	0	0	2	287.083	0	3.125	0	0
-0.0458913	239.9	0	327.25	22	0	0	0	8.42857	1.5	6.28571	2.5	2	0	0	10.5	599.775	0	9.88889	0	1.66667
0.186886	38.4	0	100.333	4.8	6.3	2.5	29.2	2.33333	8.76923	4.28571	0	0	0	0	3.33333	239.892	0	5.55556	0	0
-0.0694196	13.85	0	30.6667	7.4	0	0	0	4	0	4	2.5	0	0	0	7.1	130.037	0	16.7778	0	0
-0.0001654	81	1.2	177.4	4.5	0	1	95.2	12.7143	0	6.75	2.66667	4.90909	0	0	1.5	193.464	0	2.28571	0	0
0.313814	82.5	1	334.2	4	0	0	55.1	2.33333	0	35.1429	0	2.625	0	0	2.33333	187.961	0	2.11111	0	0
0.295553	0	2.625	293.6	8.2	5.54545	2.14286	21.1111	86.1429	1.75	84.5	2.5	7.4	1	1.5	3.77778	278.689	1.66667	0	2.4	3.4
0.0258506	11.2	0	1.57143	5.1	0	1	5.9	0	0	1	0	2.6	0	0	2.33333	150.325	0	3	0	0
-0.111317	104	0	16.9167	11.2	0	0	40.25	2.75	0	3.42857	1.66667	4.11111	0	0	1.85714	273.953	0	8.22222	0	0
0.195308	88.1	1.66667	268.6	5.4	0	0	214.9	40	0	18.375	1	6	0	0	3.88889	462.158	0	20.6667	1.2	2.2
-0.13838	94.3333	0	619.636	8	0	1.33333	141.1	185.5	2.5	154.333	3.2	7.3	0	1.71429	2	250.422	0	7.11111	0	0
-0.2751	0	0	0	5.1	0	1.5	109	98.7143	1.5	40.25	4.11111	0	0	1	4.6	355.4	0	0	1	1.4
0.313479	54.6	0	180.846	4.22222	1.6	1.33333	217.3	0	8.23077	10.5714	2.25	0	0	0	1.6	306.35	1	4.44444	0	0
-0.338051	38.9	0	153.182	1.8	0	1.2	79.5	9.14286	0	4.5	0	0	0	0	2	251.006	0	3.375	0	0
-0.205072	64.8	0	320.417	6.4	2	1.71429	96.4	27	5.45455	19.5	0	2.66667	0	1.5	6.4	211.089	0	0	1.625	0
-0.132668	71	2	500.1	8.5	0	5.6	32.8	44	5.5	19.8	0	35.4545	0	0	2	267.081	0	14.7778	0	2.375
-0.154187	146.8	1	146.3	14.2	0	0	0	17.4286	0	5.42857	0	6.45455	0	0	7.1	442.6	1.5	13.2222	0	2
0.192081	22.5	0	39.3077	5.9	0	0	14.9	0	1.83333	6.375	1.25	0	0	0	3.3	235.992	0	1.5	1.4	0
-0.300708	112.6	0	72.3333	17.6	0	4.2	7.1	2.2	1	4	2.33333	7.72727	0	0	1.75	138.517	0	12.5556	0	0
-0.176176	44.3	0	458.9	4.1	0	1	87.7	2.28571	1	8.875	1	0	0	0	1.5	192.711	0	5.11111	2	1.33333
-0.516136	335.9	0	44.7	9.6	0	3.44444	11.8333	2.66667	0	9.75	1.77778	2.33333	0	0	4.2	506.6	0	10.5556	0	1
-0.235447	52.9	0	136.923	4.22222	0	0	5.7	33.6	0	17.5	0	0	0	0	2	219.328	0	3	0	1.66667
-0.00909172	78.7	0	231.9	1.66667	5.1	1.71429	32.6	47	7.54545	26.5	1	9.27273	0	0	2	497.486	0	5.44444	0	0
0.0621725	113.811	0	240.5	0	0	0	2.33333	19	0	5	0	2.4	1.66667	0	2.88889	108	0	11.2222	0	1.6
-0.396073	121.8	0	34.8333	5.9	0	0	18.2857	19.5714	0	10.8333	0	0	0	0	1.71429	124.826	0	6	0	0
-0.0993262	13.0556	0	9.54545	4.75	1	1	14.6	1.66667	0	3.85714	0	1	0	0	1.88889	152.8	0	2.14286	1.5	0
-0.034291	168.6	0	459.8	2.66667	3.375	0	6.22222	35.4286	2.125	238.375	2	23	0	1	2.875	192.736	0	7.44444	1.8	1.33333
-0.382756	52.6	1	66.5455	1.2	0	0	10	1.5	0	7.75	5.66667	0	0	0	1	143.008	0	3	0	1.25
-0.305269	272	0	625	0	0	0	21.4	0	0	2.33333	2	0	0	0	2.5	138.178	0	10.1111	1.25	1.66667
-0.292686	16.3889	0	7	1.83333	1	0	77.6	1.4	1.85714	4.2	2.5	0	0	0	0	216.4	0	2.6	0	0
-0.216923	42.4	0	97.75	7.3	0	1.625	51.1	5.85714	0	7.625	0	1	0	0	1.55556	155.75	0	5.22222	0	0
-0.612489	141.9	0	477	4.11111	0	0	0	186.143	0	91.5	3.42857	6	0	0	3.875	170.1	0	0	2.16667	2.9
-0.11375	124.3	1.5	459.5	5.7	0	2.28571	202.9	14.5	8.69231	85.125	0	0	0	0	3.2	383.692	0	6.25	0	1
-0.284583	31.2222	1.33333	639.3	3.4	1.25	0	49.7	16.6667	2.75	27.4286	2.16667	0	0	1.33333	12.4	363.753	2	7.33333	0	1.25
-0.226014	0	1.875	252	3.2	0	1.5	173.8	61.8571	1	24	1	0	1	1.66667	3.44444	247.458	3.625	0	6.88889	5.6
0.16108	126.6	0	162.75	12.5	2.66667	1	115.2	32.2857	3.9	29	0	6.63636	0	0	11.5	274.664	0	7	2	1.33333
0.218875	4.6	0	94.25	13.25	3.66667	0	0	13.5714	1.5	15.25	1	2.71429	0	0	17.8	205.767	0	5	0	1.16667
0.221146	90.2	6.8	215.3	18.3	0	1	0	81.4286	0	26.5714	5	31.2727	0	0	2.16667	95.6917	0	10.5556	0	2.125
-0.332316	43.7	0	186.8	2.66667	0	0	2.33333	28.2857	0	13.625	1	5.09091	0	0	1.5	242.5	0	1.25	0	0
-0.12491	79.6	0	38.8333	3.55556	0	0	70.7	0	0	2	0	6.2	0	0	1.6	144.608	0	3.33333	0	0
-0.340038	6.7	2.16667	702.5	6	1.5	0	7.375	208.5	2.57143	152	0	21.5	0	0	4.14286	210.821	0	1.4	0	1.2
0.298361	44.5	1.5	261.6	4.2	5.6	1	692.3	53.4286	2.63636	20.375	0	12.4	0	0	2.875	462.144	0	7.11111	0	0
-0.210199	19.9	0	216.917	2	0	0	97.4	43.125	0	16	1.25	0	0	1	3.6	219.192	0	1.66667	0	0
-0.0119368	67.9	0	36.4167	2.77778	1	0	86.2	1	0	3.14286	0	0	0	0	1.66667	162.504	0	7.44444	0	0
-0.389545	7.58571	0	1.75	1.57143	1.75	1.75	35.8	0	1	0	0	0	0	0	3	95.8333	0	3.125	0	0
-0.283685	217	0	311.7	1	2.16667	1	312.143	45.2	1	31.4	0	21.8333	0	0	1.4	672.247	0	6.88889	0	1.5
0.158107	64	0	326.9	13.9	0	0	0	9.66667	0	4.4	1	46.8182	0	0	2.7	34	2.5	9.22222	0	1
-0.178326	21.8	0	277.5	5	0	1.57143	7.57143	4.42857	3.42857	20.875	0	3	0	0	1.5	178.192	0	2.25	0	1
-0.17267	142	0	134	7.7	0	3.66667	52.2	5.14286	1	3	0	1.5	0	0	2.77778	375.75	0	3.11111	0	0
-0.574657	60.5	1	287.909	3.33333	0	1.83333	15	0	0	0	2	2.22222	0	0	1	267.356	0	6.77778	0	1
1.23263	0	27.3	110.7	0	1.5	0	0	173.429	0	158.25	0	0	3.6	0	1.33333	1	1.28571	0	7.3	48.1
0.251809	4.80357	0	6.9	1.57143	2.875	0	76.7	2.5	4.72727	2.42857	0	0	0	0	2.125	89.275	0	2.4	0	0
0.022513	163.4	0	288.833	19.3	2.9	1.8	348.1	24.8571	7.16667	11	1.66667	14.2	0	2.2	3.2	577.267	0	17.3333	14.9	2.77778
-0.303706	27.4	0	147.667	3.14286	1.42857	0	100.5	1	3.3	17.125	1	1.25	0	0	6.1	239.992	0	20.6667	0	1.5
-0.0242802	91.3	0	129.2	3.7	0	4.44444	0	33.7143	0	18.5	1.66667	5.44444	0	0	1.875	453.2	1	10.6667	3.9	0
-0.128183	12.1	1.85714	69.8182	8.2	0	0	53	3.14286	0	1	1.5	19.0909	0	0	4	72.3167	2.2	1.71429	0	1
0.0827329	25.5	1.33333	142.5	0	3.7	0	59.2	35.5	6.58333	24.75	0	1.875	0	0	1.16667	128.017	1.25	2.42857	1.5	1
-0.340368	109.6	0	107.923	7	0	0	104.3	0	1	22	0	0	0	0	2.2	521.644	0	2.44444	0	0
0.485448	4.5	3.71429	105	2.625	1.14286	1.25	0	14.7143	2	9.5	4.66667	6.7	0	1	1.2	193.511	0	1.25	1	1.2
0.544566	1	0	87.4	82	3.14286	0	2.66667	19.5	3.72727	23.25	0	0	0	0	3.11111	52.6952	0	20.4444	0	0
-0.279354	33.2667	0	7.88889	2.25	1	3.5	29.5	0	1.6	7.875	0	0	0	0	1.5	94.7583	0	4.42857	0	0
0.383849	50.8	4.33333	656.2	0	0	0	0	0	3.4	0	0	0	2.77778	1.8	0	585.433	4.33333	0	3	3.66667
0.0295547	76.5222	0	45.5	6.1	3	1.33333	57.5	15.7143	2.36364	12	0	2	0	3.75	3.77778	378.778	0	5	1.33333	1.66667
0.375272	233.6	0	310.455	4.33333	0	1.5	285.3	99.8571	1.75	76.6667	1	10.9	0	0	5.6	352.108	0	1	0	0
-0.388471	55.8	0	28.25	4.55556	2	0	160.1	6.28571	2.16667	3.8	1	0	0	0	1.16667	258.347	0	1.5	0	0
-0.0369676	76	1	210.1	5.7	0	0	0	16.7143	1.5	8.375	1	0	0	0	3.33333	297.253	1	4.66667	0	1.5
-0.339656	96.9	0	263.417	3.88889	2	1.88889	157.5	27.75	2.2	117.125	0	12.8182	0	0	3	402.1	0	3.88889	0	0
0.0709039	141.486	0	573.333	14.8	0	5.33333	0	65.625	1.83333	36	5.125	4.25	0	0	0	438.567	0	0	1.25	2.25
-0.0878834	139.3	0	53.6154	4.3	1.5	1.75	9.42857	6.42857	1	6.625	0	2.77778	0	0	1.57143	171.417	0	6.11111	0	0
-0.395595	25.9889	0	107.083	6.4	0	0	8.8	6.42857	0	6	3	22.6	0	0	1.14286	107.325	0	8	1.66667	2.2
0.424556	18.2556	24.7	759.6	0	1.5	0	0	156.857	1.33333	43.4	3.5	0	3.11111	4.3	2.71429	119.252	0	14	1.875	18.4
-0.035211	40.1	0	354	4	0	0	105	5.8	0	5.66667	0	2.5	0	0	1.875	194.263	0	8	1.66667	2
0.189814	70.7	1	31.0833	7.71429	0	1	196.2	10.5	0	4.28571	1.8	28.3	0	2	6.8	226.509	0	0	0	1.25
0.125452	0	2.75	37.2	0	0	0	26.8	1.66667	0	1	0	4	0	0	1	3.88889	1.125	0	0	24.9
0.040924	17.7222	0	24.0833	5.77778	3.11111	0	43.5	1.5	2.77778	2	1.2	0	0	0	0	112.282	0	3.625	0	0
-0.434513	16.3	0	62.5	1.6	0	0	6.66667	12.5714	0	16	0	0	0	1.16667	4.44444	61.7476	0	2.57143	4	1.5
[truncated: 1,259 more rows]

## Sheet: 2d and 2e
LEUCOCYTES	perc.neutro	perc.mono	perc.lympho	CRP	IL6	IL7_pg_ml	CXCL5_pg_ml	CCL2_pg_ml	IP10_pg_ml	Imidazole_propionate	AGE	RENAL_FUNCTION	BMI	caucasian	DIABSTATUS	MAIT_POURC_CD3_BL	LYMPHOCYTES_B_POURC_CD45_BL	LYMPHOCYTES_T_POURC_CD45_BL	TREGS_POURC_CD4_BL
[truncated: 1,958 more rows]

[truncated: 4 more sheets: Supplementary 2a,2b,2c,2d,2e, Suplementary 2f,2g, 3a, 3b]
